# Supplementary material for: Deciphering the distinct transcriptomic and gene regulatory map in adult macaque basal ganglia cells
Source: Gigascience. 2023 Dec 13;12:giad095. doi: 10.1093/gigascience/giad095 (PMC10716911; doi:10.1093/gigascience/giad095)
Supplement: giad095_Supplemental_Files [file giad095_supplemental_files.zip]

Archive with 2 entries (2 files):
- Supplementary S1.xlsx
- Supplementary S2.xlsx
