# Supplementary material for: Deciphering the distinct transcriptomic and gene regulatory map in adult macaque basal ganglia cells
Source: Gigascience. 2023 Dec 13;12:giad095. doi: 10.1093/gigascience/giad095 (PMC10716911; doi:10.1093/gigascience/giad095)
Supplement: giad095_Supplemental_Files [file giad095_supplemental_files.zip › Supplementary S1.xlsx]

## Sheet: Supplementary S1
		Supplementary Table 1 Single nucleus RNA-seq sample annotation and quality information
		Cell	Read count	Gene Number	Donors	Sample	Region Basal Ganglia	seurat_clusters	Celltype	Subtype
		CELL1780_N1_1	2443	1516	MK1	9L	Cd	1	D1_MSN	D1_MSN_Matrix
		CELL3034_N1_1	1147	766	MK1	9L	Cd	4	AST	AST1
		CELL2035_N1_1	2263	1323	MK1	9L	Cd	1	D1_MSN	D1_MSN_Matrix
		CELL1423_N1_1	2867	1657	MK1	9L	Cd	0	D2_MSN	D2_MSN_Matrix
		CELL2494_N1_1	1827	1112	MK1	9L	Cd	0	D2_MSN	D2_MSN_Matrix
		CELL33_N2_1	4234	2191	MK1	9L	Cd	0	D2_MSN	D2_MSN_Matrix
		CELL2702_N1_1	1533	1064	MK1	9L	Cd	1	D1_MSN	D1_MSN_Matrix
		CELL1544_N1_1	2770	1529	MK1	9L	Cd	1	D1_MSN	D1_MSN_Striosome
		CELL1153_N1_1	3253	1738	MK1	9L	Cd	0	D2_MSN	D2_MSN_Matrix
		CELL823_N1_1	4318	2200	MK1	9L	Cd	0	D2_MSN	D2_MSN_Matrix
		CELL72_N2_1	4624	2182	MK1	9L	Cd	0	D2_MSN	D2_MSN_Matrix
		CELL1270_N1_1	3094	1753	MK1	9L	Cd	1	D1_MSN	D1_MSN_Matrix
		CELL1575_N1_1	2657	1511	MK1	9L	Cd	1	D1_MSN	D1_MSN_Striosome
		CELL1280_N1_1	2989	1681	MK1	9L	Cd	8	IN_PVALB	IN_PVALB-2
		CELL532_N3_1	3834	2034	MK1	9L	Cd	1	D1_MSN	D1_MSN_Matrix
		CELL2784_N1_1	1456	924	MK1	9L	Cd	1	D1_MSN	D1_MSN_Matrix
		CELL1457_N1_1	2829	1620	MK1	9L	Cd	0	D2_MSN	D2_MSN_Matrix
		CELL1326_N1_1	2980	1686	MK1	9L	Cd	4	AST	AST3
		CELL2771_N1_1	1465	989	MK1	9L	Cd	20	IN_TAC3	IN_TAC3
		CELL3144_N1_1	972	645	MK1	9L	Cd	4	AST	AST1
		CELL1941_N1_1	2326	1320	MK1	9L	Cd	0	D2_MSN	D2_MSN_Matrix
		CELL1365_N1_1	2905	1626	MK1	9L	Cd	1	D1_MSN	D1_MSN_Matrix
		CELL2638_N1_1	1685	1108	MK1	9L	Cd	9	D1_D2_MSN	D1_D2_hybrid
		CELL1008_N1_1	3699	1972	MK1	9L	Cd	1	D1_MSN	D1_MSN_Matrix
		CELL362_N3_1	3922	2009	MK1	9L	Cd	1	D1_MSN	D1_MSN_Matrix
		CELL868_N1_1	4002	2261	MK1	9L	Cd	28	IN_CHAT	IN_CHAT
		CELL44_N3_1	4155	2058	MK1	9L	Cd	1	D1_MSN	D1_MSN_Matrix
		CELL2115_N1_1	2178	1302	MK1	9L	Cd	9	D1_D2_MSN	D1_D2_hybrid
		CELL559_N2_1	3549	1928	MK1	9L	Cd	1	D1_MSN	D1_MSN_Matrix
		CELL2893_N1_1	1290	903	MK1	9L	Cd	20	IN_TAC3	IN_TAC3
		CELL998_N1_1	3681	1963	MK1	9L	Cd	1	D2_MSN	D2_MSN_Striosome
		CELL2479_N1_1	1780	1173	MK1	9L	Cd	1	D1_MSN	D1_MSN_Matrix
		CELL3343_N1_1	773	533	MK1	9L	Cd	6	OLIG	OLI4
		CELL2463_N1_1	1854	1135	MK1	9L	Cd	1	D1_MSN	D1_MSN_Striosome
		CELL2646_N1_1	1586	1091	MK1	9L	Cd	9	D1_D2_MSN	D1_D2_hybrid
		CELL2061_N1_1	2147	1315	MK1	9L	Cd	1	D1_MSN	D1_MSN_Matrix
		CELL219_N2_1	4126	2020	MK1	9L	Cd	1	D1_MSN	D1_MSN_Matrix
		CELL3389_N1_1	736	477	MK1	9L	Cd	6	OLIG	OLI4
		CELL111_N2_1	3929	2018	MK1	9L	Cd	1	D1_MSN	D1_MSN_Matrix
		CELL36_N2_1	3103	1830	MK1	9L	Cd	8	IN_PVALB	IN_PVALB-2
		CELL284_N2_1	2478	1492	MK1	9L	Cd	5	AST	AST2
		CELL2296_N1_1	1935	1235	MK1	9L	Cd	0	D2_MSN	D2_MSN_Matrix
		CELL1154_N1_1	3234	1766	MK1	9L	Cd	0	D2_MSN	D2_MSN_Matrix
		CELL854_N1_1	4280	2096	MK1	9L	Cd	0	D2_MSN	D2_MSN_Striosome
		CELL1404_N1_1	2863	1657	MK1	9L	Cd	0	D2_MSN	D2_MSN_Matrix
		CELL564_N2_1	2840	1682	MK1	9L	Cd	0	D2_MSN	D2_MSN_Matrix
		CELL942_N1_1	3845	1933	MK1	9L	Cd	0	D2_MSN	D2_MSN_Matrix
		CELL2497_N1_1	1668	1071	MK1	9L	Cd	5	AST	AST2
		CELL964_N1_1	3807	2030	MK1	9L	Cd	1	D1_MSN	D1_MSN_Matrix
		CELL1369_N1_1	2900	1689	MK1	9L	Cd	1	D1_MSN	D1_MSN_Matrix
		CELL617_N2_1	3375	1911	MK1	9L	Cd	0	D2_MSN	D2_MSN_Matrix
		CELL1438_N1_1	2822	1522	MK1	9L	Cd	0	D2_MSN	D2_MSN_Matrix
		CELL1328_N1_1	3010	1678	MK1	9L	Cd	1	D1_MSN	D1_MSN_Matrix
		CELL2648_N1_1	1637	1080	MK1	9L	Cd	8	IN_PVALB	IN_PVALB-2
		CELL983_N1_1	3621	1978	MK1	9L	Cd	1	D1_MSN	D1_MSN_Matrix
		CELL1913_N1_1	2260	1332	MK1	9L	Cd	0	D2_MSN	D2_MSN_Matrix
		CELL1549_N1_1	2760	1564	MK1	9L	Cd	1	D1_MSN	D1_MSN_Matrix
		CELL82_N2_1	4201	2117	MK1	9L	Cd	1	D1_MSN	D1_MSN_Matrix
		CELL873_N1_1	4072	2088	MK1	9L	Cd	0	D2_MSN	D2_MSN_Matrix
		CELL569_N2_1	2886	1623	MK1	9L	Cd	1	D1_MSN	D1_MSN_Striosome
		CELL2343_N1_1	1892	1182	MK1	9L	Cd	15	OPC	OPC2
		CELL2942_N1_1	1258	862	MK1	9L	Cd	0	D2_MSN	D2_MSN_Matrix
		CELL2802_N1_1	1377	929	MK1	9L	Cd	5	AST	AST2
		CELL1529_N1_1	2709	1516	MK1	9L	Cd	1	D1_MSN	D1_MSN_Matrix
		CELL829_N1_1	4278	2035	MK1	9L	Cd	1	D1_MSN	D1_MSN_Matrix
		CELL717_N2_1	3549	1852	MK1	9L	Cd	0	D2_MSN	D2_MSN_Striosome
		CELL2152_N1_1	2074	1317	MK1	9L	Cd	0	D2_MSN	D2_MSN_Matrix
		CELL963_N1_1	3666	2007	MK1	9L	Cd	1	D1_MSN	D1_MSN_Matrix
		CELL1238_N1_1	3086	1807	MK1	9L	Cd	0	D2_MSN	D2_MSN_Striosome
		CELL2774_N1_1	1466	1015	MK1	9L	Cd	1	D2_MSN	D2_MSN_Matrix
		CELL1661_N1_1	2552	1488	MK1	9L	Cd	0	D2_MSN	D2_MSN_Matrix
		CELL1196_N1_1	3398	1772	MK1	9L	Cd	1	D1_MSN	D1_MSN_Matrix
		CELL2588_N1_1	1683	1123	MK1	9L	Cd	1	D1_MSN	D1_MSN_Striosome
		CELL1339_N1_1	2933	1656	MK1	9L	Cd	1	D1_MSN	D1_MSN_Matrix
		CELL2356_N1_1	1935	1223	MK1	9L	Cd	1	D1_MSN	D1_MSN_Matrix
		CELL2939_N1_1	1187	848	MK1	9L	Cd	0	D2_MSN	D2_MSN_Matrix
		CELL2669_N1_1	1561	1034	MK1	9L	Cd	0	D2_MSN	D2_MSN_Matrix
		CELL2627_N1_1	1620	1050	MK1	9L	Cd	0	D2_MSN	D2_MSN_Matrix
		CELL1818_N1_1	2371	1388	MK1	9L	Cd	1	D1_MSN	D1_MSN_Matrix
		CELL1450_N1_1	2830	1566	MK1	9L	Cd	1	D1_MSN	D1_MSN_Matrix
		CELL960_N1_1	3773	2002	MK1	9L	Cd	9	D1_D2_MSN	D1_D2_hybrid
		CELL135_N2_1	3666	1805	MK1	9L	Cd	0	D2_MSN	D2_MSN_Matrix
		CELL3071_N1_1	1080	792	MK1	9L	Cd	1	D1_MSN	D1_MSN_Matrix
		CELL2209_N1_1	2035	1271	MK1	9L	Cd	0	D2_MSN	D2_MSN_Matrix
		CELL1355_N1_1	2942	1693	MK1	9L	Cd	1	D1_MSN	D1_MSN_Matrix
		CELL1308_N1_1	3012	1735	MK1	9L	Cd	1	D1_MSN	D1_MSN_Matrix
		CELL603_N2_1	2289	1373	MK1	9L	Cd	1	D1_MSN	D1_MSN_Matrix
		CELL1844_N1_1	2301	1389	MK1	9L	Cd	0	D2_MSN	D2_MSN_Matrix
		CELL220_N3_1	4608	2204	MK1	9L	Cd	0	D2_MSN	D2_MSN_Matrix
		CELL1422_N1_1	2869	1627	MK1	9L	Cd	0	D2_MSN	D2_MSN_Striosome
		CELL837_N1_1	4233	2172	MK1	9L	Cd	1	D1_MSN	D1_MSN_Matrix
		CELL140_N2_1	3821	2032	MK1	9L	Cd	1	D1_MSN	D1_MSN_Matrix
		CELL2847_N1_1	1372	951	MK1	9L	Cd	1	D1_MSN	D1_MSN_Matrix
		CELL2194_N1_1	2094	1337	MK1	9L	Cd	1	D1_MSN	D1_MSN_Matrix
		CELL2175_N1_1	2112	1326	MK1	9L	Cd	0	D2_MSN	D2_MSN_Matrix
		CELL1317_N1_1	3052	1650	MK1	9L	Cd	1	D1_MSN	D1_MSN_Matrix
		CELL2349_N1_1	1969	1234	MK1	9L	Cd	0	D2_MSN	D2_MSN_Striosome
		CELL1976_N1_1	2253	1364	MK1	9L	Cd	1	D1_MSN	D1_MSN_Matrix
		CELL151_N2_1	3120	1788	MK1	9L	Cd	0	D2_MSN	D2_MSN_Matrix
		CELL2866_N1_1	1364	965	MK1	9L	Cd	0	D2_MSN	D2_MSN_Matrix
		CELL889_N1_1	4050	1856	MK1	9L	Cd	1	D1_MSN	D1_MSN_Striosome
		CELL2190_N1_1	2042	1293	MK1	9L	Cd	1	D1_MSN	D1_MSN_Matrix
		CELL1796_N1_1	2309	1343	MK1	9L	Cd	0	D2_MSN	D2_MSN_Matrix
		CELL909_N1_1	4022	2091	MK1	9L	Cd	1	D1_MSN	D1_MSN_Matrix
		CELL1222_N1_1	3223	1703	MK1	9L	Cd	1	D1_MSN	D1_MSN_Striosome
		CELL1023_N1_1	3617	1942	MK1	9L	Cd	1	D1_MSN	D1_MSN_Matrix
		CELL94_N2_1	3922	2117	MK1	9L	Cd	0	D2_MSN	D2_MSN_Matrix
		CELL2070_N1_1	2118	1383	MK1	9L	Cd	0	D2_MSN	D2_MSN_Striosome
		CELL908_N1_1	4001	1998	MK1	9L	Cd	1	D1_MSN	D1_MSN_Matrix
		CELL428_N2_1	4200	2179	MK1	9L	Cd	9	D1_D2_MSN	D1_D2_hybrid
		CELL1024_N1_1	3660	1889	MK1	9L	Cd	0	D2_MSN	D2_MSN_Matrix
		CELL59_N2_1	4105	2041	MK1	9L	Cd	0	D2_MSN	D2_MSN_Matrix
		CELL2264_N1_1	1986	1262	MK1	9L	Cd	1	D1_MSN	D1_MSN_Matrix
		CELL309_N2_1	4415	2184	MK1	9L	Cd	0	D2_MSN	D2_MSN_Matrix
		CELL2452_N1_1	1893	1206	MK1	9L	Cd	0	D2_MSN	D2_MSN_Matrix
		CELL2095_N1_1	2149	1327	MK1	9L	Cd	0	D2_MSN	D2_MSN_Matrix
		CELL1560_N1_1	2678	1517	MK1	9L	Cd	1	D1_MSN	D1_MSN_Matrix
		CELL2319_N1_1	1808	1115	MK1	9L	Cd	13	AST	AST1
		CELL1145_N1_1	3362	1777	MK1	9L	Cd	0	D2_MSN	D2_MSN_Matrix
		CELL1032_N1_1	3540	1826	MK1	9L	Cd	0	D2_MSN	D2_MSN_Matrix
		CELL976_N1_1	3662	1922	MK1	9L	Cd	0	D2_MSN	D2_MSN_Matrix
		CELL303_N2_1	3516	1894	MK1	9L	Cd	1	D1_MSN	D1_MSN_Striosome
		CELL1352_N1_1	2898	1571	MK1	9L	Cd	1	D1_MSN	D1_MSN_Matrix
		CELL2199_N1_1	2094	1274	MK1	9L	Cd	0	D1_MSN	D1_MSN_Matrix
		CELL857_N1_1	4246	1973	MK1	9L	Cd	0	D2_MSN	D2_MSN_Matrix
		CELL1706_N1_1	2529	1492	MK1	9L	Cd	1	D1_MSN	D1_MSN_Matrix
		CELL2298_N1_1	1963	1261	MK1	9L	Cd	0	D2_MSN	D2_MSN_Matrix
		CELL2290_N1_1	1992	1277	MK1	9L	Cd	5	AST	AST2
		CELL14_N2_1	4211	2105	MK1	9L	Cd	0	D2_MSN	D2_MSN_Matrix
		CELL3158_N1_1	955	644	MK1	9L	Cd	4	AST	AST1
		CELL2643_N1_1	1624	1039	MK1	9L	Cd	1	D1_MSN	D1_MSN_Striosome
		CELL2695_N1_1	1613	1034	MK1	9L	Cd	0	D2_MSN	D2_MSN_Matrix
		CELL1012_N1_1	3597	1871	MK1	9L	Cd	0	D2_MSN	D2_MSN_Matrix
		CELL1043_N1_1	3499	1958	MK1	9L	Cd	8	IN_PVALB	IN_PVALB-2
		CELL621_N2_1	3765	1916	MK1	9L	Cd	0	D2_MSN	D2_MSN_Matrix
		CELL1243_N1_1	3107	1772	MK1	9L	Cd	1	D1_MSN	D1_MSN_Matrix
		CELL1295_N1_1	2932	1723	MK1	9L	Cd	9	D1_D2_MSN	D1_D2_hybrid
		CELL969_N1_1	3811	1988	MK1	9L	Cd	0	D2_MSN	D2_MSN_Matrix
		CELL1963_N1_1	2301	1361	MK1	9L	Cd	0	D2_MSN	D2_MSN_Matrix
		CELL1763_N1_1	2403	1494	MK1	9L	Cd	11	IN_LAMP5	IN_LAMP5-1
		CELL3169_N1_1	960	617	MK1	9L	Cd	4	AST	AST1
		CELL538_N2_1	4338	2220	MK1	9L	Cd	8	IN_PVALB	IN_PVALB-2
		CELL2055_N1_1	2176	1312	MK1	9L	Cd	0	D2_MSN	D2_MSN_Matrix
		CELL780_N1_1	4907	2319	MK1	9L	Cd	1	D1_MSN	D1_MSN_Matrix
		CELL2158_N1_1	2013	1280	MK1	9L	Cd	11	IN_LAMP5	IN_LAMP5-1
		CELL1999_N1_1	2237	1397	MK1	9L	Cd	0	D2_MSN	D2_MSN_Matrix
		CELL874_N1_1	4060	2075	MK1	9L	Cd	1	D1_MSN	D1_MSN_Matrix
		CELL1309_N1_1	2957	1617	MK1	9L	Cd	1	D1_MSN	D1_MSN_Matrix
		CELL2491_N1_1	1772	1192	MK1	9L	Cd	1	D2_MSN	D2_MSN_Matrix
		CELL1214_N1_1	3190	1732	MK1	9L	Cd	0	D2_MSN	D2_MSN_Striosome
		CELL1561_N1_1	2705	1520	MK1	9L	Cd	0	D2_MSN	D2_MSN_Matrix
		CELL451_N2_1	4491	2269	MK1	9L	Cd	9	D1_D2_MSN	D1_D2_hybrid
		CELL1905_N1_1	2312	1363	MK1	9L	Cd	8	IN_PVALB	IN_PVALB-2
		CELL2788_N1_1	1424	972	MK1	9L	Cd	1	D1_MSN	D1_MSN_Matrix
		CELL494_N2_1	2809	1621	MK1	9L	Cd	1	D1_MSN	D1_MSN_Matrix
		CELL340_N2_1	2428	1432	MK1	9L	Cd	0	D2_MSN	D2_MSN_Matrix
		CELL1228_N1_1	3172	1794	MK1	9L	Cd	0	D2_MSN	D2_MSN_Matrix
		CELL2744_N1_1	1480	1002	MK1	9L	Cd	0	D2_MSN	D2_MSN_Matrix
		CELL2577_N1_1	1658	982	MK1	9L	Cd	4	AST	AST1
		CELL775_N1_1	4802	2371	MK1	9L	Cd	1	D1_MSN	D1_MSN_Matrix
		CELL673_N2_1	2703	1562	MK1	9L	Cd	0	D2_MSN	D2_MSN_Matrix
		CELL21_N2_1	3605	1916	MK1	9L	Cd	1	D1_MSN	D1_MSN_Striosome
		CELL795_N1_1	4676	2364	MK1	9L	Cd	0	D2_MSN	D2_MSN_Striosome
		CELL325_N2_1	2888	1657	MK1	9L	Cd	0	D2_MSN	D2_MSN_Matrix
		CELL1984_N1_1	2066	1275	MK1	9L	Cd	0	D2_MSN	D2_MSN_Matrix
		CELL2571_N1_1	1561	983	MK1	9L	Cd	13	AST	AST1
		CELL1331_N1_1	2905	1653	MK1	9L	Cd	0	D2_MSN	D2_MSN_Matrix
		CELL640_N3_1	4421	2246	MK1	9L	Cd	0	D2_MSN	D2_MSN_Matrix
		CELL302_N2_1	4371	2228	MK1	9L	Cd	9	D1_D2_MSN	D1_D2_hybrid
		CELL1503_N1_1	2703	1502	MK1	9L	Cd	0	D2_MSN	D2_MSN_Matrix
		CELL806_N1_1	4484	2293	MK1	9L	Cd	1	D1_MSN	D1_MSN_Matrix
		CELL2504_N1_1	1724	1078	MK1	9L	Cd	1	D1_MSN	D1_MSN_Matrix
		CELL2772_N1_1	1458	988	MK1	9L	Cd	1	D1_MSN	D1_MSN_Matrix
		CELL2621_N1_1	1584	1041	MK1	9L	Cd	0	D2_MSN	D2_MSN_Matrix
		CELL2018_N1_1	2154	1365	MK1	9L	Cd	1	D1_MSN	D1_MSN_Matrix
		CELL1158_N1_1	3396	1773	MK1	9L	Cd	1	D1_MSN	D1_MSN_Matrix
		CELL1665_N1_1	2576	1514	MK1	9L	Cd	0	D2_MSN	D2_MSN_Striosome
		CELL1264_N1_1	3061	1545	MK1	9L	Cd	0	D2_MSN	D2_MSN_Matrix
		CELL992_N1_1	3653	1947	MK1	9L	Cd	1	D1_MSN	D1_MSN_Matrix
		CELL2596_N1_1	1504	992	MK1	9L	Cd	13	AST	AST1
		CELL2583_N1_1	1653	1053	MK1	9L	Cd	8	IN_PVALB	IN_PVALB-2
		CELL2263_N1_1	1986	1213	MK1	9L	Cd	20	IN_TAC3	IN_TAC3
		CELL1615_N1_1	2597	1543	MK1	9L	Cd	1	D1_MSN	D1_MSN_Matrix
		CELL2347_N1_1	1886	1196	MK1	9L	Cd	0	D2_MSN	D2_MSN_Matrix
		CELL69_N2_1	3383	1805	MK1	9L	Cd	25	IN_SST	IN_SST-2
		CELL791_N1_1	4608	2225	MK1	9L	Cd	1	D1_MSN	D1_MSN_Matrix
		CELL474_N2_1	2219	1310	MK1	9L	Cd	1	D1_MSN	D1_MSN_Matrix
		CELL1242_N1_1	3082	1688	MK1	9L	Cd	0	D2_MSN	D2_MSN_Matrix
		CELL174_N3_1	4420	2225	MK1	9L	Cd	0	D2_MSN	D2_MSN_Matrix
		CELL1942_N1_1	2310	1419	MK1	9L	Cd	1	D1_MSN	D1_MSN_Matrix
		CELL43_N2_1	1732	1074	MK1	9L	Cd	13	AST	AST1
		CELL1551_N1_1	2727	1601	MK1	9L	Cd	1	D1_MSN	D1_MSN_Matrix
		CELL1167_N1_1	3225	1807	MK1	9L	Cd	5	AST	AST2
		CELL459_N2_1	3659	1951	MK1	9L	Cd	0	D2_MSN	D2_MSN_Matrix
		CELL1490_N1_1	2768	1577	MK1	9L	Cd	0	D2_MSN	D2_MSN_Matrix
		CELL947_N1_1	3805	2006	MK1	9L	Cd	0	D2_MSN	D2_MSN_Matrix
		CELL276_N3_1	3507	1995	MK1	9L	Cd	8	IN_PVALB	IN_PVALB-2
		CELL1156_N1_1	3343	1837	MK1	9L	Cd	1	D1_MSN	D1_MSN_Matrix
		CELL1663_N1_1	2531	1538	MK1	9L	Cd	0	D2_MSN	D2_MSN_Matrix
		CELL2991_N1_1	1199	857	MK1	9L	Cd	0	D1_MSN	D1_MSN_Matrix
		CELL2389_N1_1	1861	1184	MK1	9L	Cd	1	D1_MSN	D1_MSN_Matrix
		CELL1207_N1_1	3261	1782	MK1	9L	Cd	0	D2_MSN	D2_MSN_Matrix
		CELL233_N2_1	3405	1950	MK1	9L	Cd	8	IN_PVALB	IN_PVALB-2
		CELL351_N2_1	2051	1284	MK1	9L	Cd	1	D2_MSN	D2_MSN_Matrix
		CELL1386_N1_1	2904	1682	MK1	9L	Cd	0	D2_MSN	D2_MSN_Matrix
		CELL2949_N1_1	1245	864	MK1	9L	Cd	1	D1_MSN	D1_MSN_Matrix
		CELL2573_N1_1	1651	1143	MK1	9L	Cd	1	D1_MSN	D1_MSN_Matrix
		CELL91_N2_1	3775	1929	MK1	9L	Cd	0	D2_MSN	D2_MSN_Matrix
		CELL2267_N1_1	1988	1221	MK1	9L	Cd	0	D2_MSN	D2_MSN_Matrix
		CELL2073_N1_1	2173	1330	MK1	9L	Cd	0	D2_MSN	D2_MSN_Matrix
		CELL516_N2_1	3759	1963	MK1	9L	Cd	1	D1_MSN	D1_MSN_Matrix
		CELL179_N2_1	3762	1987	MK1	9L	Cd	28	IN_CHAT	IN_CHAT
		CELL2275_N1_1	1961	1262	MK1	9L	Cd	0	D2_MSN	D2_MSN_Matrix
		CELL2679_N1_1	1523	1035	MK1	9L	Cd	1	D1_MSN	D1_MSN_Matrix
		CELL884_N1_1	4146	2105	MK1	9L	Cd	0	D2_MSN	D2_MSN_Matrix
		CELL55_N2_1	2771	1643	MK1	9L	Cd	9	D1_D2_MSN	D1_D2_hybrid
		CELL125_N2_1	3330	1770	MK1	9L	Cd	0	D2_MSN	D2_MSN_Matrix
		CELL1257_N1_1	3125	1739	MK1	9L	Cd	0	D2_MSN	D2_MSN_Matrix
		CELL2002_N1_1	2184	1336	MK1	9L	Cd	8	IN_PVALB	IN_PVALB-2
		CELL463_N2_1	3555	1775	MK1	9L	Cd	0	D2_MSN	D2_MSN_Striosome
		CELL1361_N1_1	2846	1664	MK1	9L	Cd	8	IN_PVALB	IN_PVALB-2
		CELL2791_N1_1	1456	915	MK1	9L	Cd	1	D1_MSN	D1_MSN_Matrix
		CELL1775_N1_1	2529	1450	MK1	9L	Cd	5	AST	AST2
		CELL1123_N1_1	3350	1865	MK1	9L	Cd	8	IN_PVALB	IN_PVALB-2
		CELL609_N2_1	4022	2002	MK1	9L	Cd	1	D1_MSN	D1_MSN_Matrix
		CELL863_N1_1	4174	2090	MK1	9L	Cd	1	D1_MSN	D1_MSN_Matrix
		CELL2836_N1_1	1398	959	MK1	9L	Cd	1	D1_MSN	D1_MSN_Matrix
		CELL1688_N1_1	2500	1453	MK1	9L	Cd	0	D2_MSN	D2_MSN_Matrix
		CELL1425_N1_1	2865	1680	MK1	9L	Cd	1	D1_MSN	D1_MSN_Matrix
		CELL519_N2_1	4334	2226	MK1	9L	Cd	0	D2_MSN	D2_MSN_Matrix
		CELL1509_N1_1	2773	1642	MK1	9L	Cd	9	D1_D2_MSN	D1_D2_hybrid
		CELL1021_N1_1	3615	1940	MK1	9L	Cd	1	D1_MSN	D1_MSN_Matrix
		CELL2903_N1_1	1293	897	MK1	9L	Cd	0	D2_MSN	D2_MSN_Matrix
		CELL835_N1_1	4348	2170	MK1	9L	Cd	1	D1_MSN	D1_MSN_Matrix
		CELL1607_N1_1	2534	1443	MK1	9L	Cd	0	D2_MSN	D2_MSN_Matrix
		CELL525_N2_1	5044	2387	MK1	9L	Cd	0	D2_MSN	D2_MSN_Matrix
		CELL979_N1_1	3685	2005	MK1	9L	Cd	19	IN_LAMP5	IN_LAMP5-3
		CELL1612_N1_1	2663	1619	MK1	9L	Cd	8	IN_PVALB	IN_PVALB-2
		CELL492_N2_1	4850	2320	MK1	9L	Cd	1	D1_MSN	D1_MSN_Matrix
		CELL1112_N1_1	3429	1825	MK1	9L	Cd	1	D1_MSN	D1_MSN_Striosome
		CELL2273_N1_1	1979	1206	MK1	9L	Cd	1	D1_MSN	D1_MSN_Matrix
		CELL1993_N1_1	2232	1354	MK1	9L	Cd	0	D2_MSN	D2_MSN_Matrix
		CELL432_N3_1	3709	1964	MK1	9L	Cd	0	D2_MSN	D2_MSN_Matrix
		CELL2345_N1_1	1896	1237	MK1	9L	Cd	1	D1_MSN	D1_MSN_Matrix
		CELL980_N1_1	3752	2010	MK1	9L	Cd	5	AST	AST2
		CELL1800_N1_1	2419	1372	MK1	9L	Cd	1	D1_MSN	D1_MSN_Matrix
		CELL1619_N1_1	2646	1537	MK1	9L	Cd	0	D2_MSN	D2_MSN_Matrix
		CELL2223_N1_1	2053	1241	MK1	9L	Cd	1	D1_MSN	D1_MSN_Matrix
		CELL277_N2_1	3262	1901	MK1	9L	Cd	8	IN_PVALB	IN_PVALB-2
		CELL142_N2_1	2175	1386	MK1	9L	Cd	20	IN_TAC3	IN_TAC3
		CELL2121_N1_1	2086	1269	MK1	9L	Cd	0	D2_MSN	D2_MSN_Matrix
		CELL2050_N1_1	2132	1322	MK1	9L	Cd	1	D1_MSN	D1_MSN_Striosome
		CELL95_N3_1	4616	2273	MK1	9L	Cd	0	D2_MSN	D2_MSN_Matrix
		CELL1886_N1_1	2375	1476	MK1	9L	Cd	11	IN_LAMP5	IN_LAMP5-1
		CELL3065_N1_1	1103	761	MK1	9L	Cd	7	IN_PVALB	IN_PVALB-1
		CELL332_N3_1	4020	2148	MK1	9L	Cd	25	IN_SST	IN_SST-2
		CELL39_N2_1	5236	2382	MK1	9L	Cd	1	D1_MSN	D1_MSN_Matrix
		CELL3117_N1_1	986	738	MK1	9L	Cd	20	IN_TAC3	IN_TAC3
		CELL211_N4_1	4980	2262	MK1	9L	Cd	0	D2_MSN	D2_MSN_Matrix
		CELL1772_N1_1	2245	1242	MK1	9L	Cd	13	AST	AST1
		CELL1926_N1_1	2270	1386	MK1	9L	Cd	1	D1_MSN	D1_MSN_Matrix
		CELL1874_N1_1	2304	1386	MK1	9L	Cd	0	D2_MSN	D2_MSN_Matrix
		CELL1087_N1_1	3463	1840	MK1	9L	Cd	1	D1_MSN	D1_MSN_Matrix
		CELL1563_N1_1	2667	1607	MK1	9L	Cd	8	IN_PVALB	IN_PVALB-2
		CELL3318_N1_1	794	596	MK1	9L	Cd	0	D2_MSN	D2_MSN_Matrix
		CELL2371_N1_1	1925	1220	MK1	9L	Cd	0	D2_MSN	D2_MSN_Matrix
		CELL871_N1_1	4198	2055	MK1	9L	Cd	1	D1_MSN	D1_MSN_Matrix
		CELL1637_N1_1	2640	1524	MK1	9L	Cd	9	D1_D2_MSN	D1_D2_hybrid
		CELL853_N1_1	4224	2031	MK1	9L	Cd	0	D2_MSN	D2_MSN_Matrix
		CELL644_N2_1	4462	2245	MK1	9L	Cd	0	D1_MSN	D1_MSN_Matrix
		CELL1571_N1_1	2668	1544	MK1	9L	Cd	0	D2_MSN	D2_MSN_Matrix
		CELL2159_N1_1	2106	1286	MK1	9L	Cd	0	D2_MSN	D2_MSN_Matrix
		CELL2817_N1_1	1376	926	MK1	9L	Cd	0	D2_MSN	D2_MSN_Matrix
		CELL1838_N1_1	2384	1313	MK1	9L	Cd	1	D1_MSN	D1_MSN_Striosome
		CELL1303_N1_1	3003	1658	MK1	9L	Cd	1	D1_MSN	D1_MSN_Matrix
		CELL2725_N1_1	1567	974	MK1	9L	Cd	0	D2_MSN	D2_MSN_Matrix
		CELL2142_N1_1	2072	1312	MK1	9L	Cd	8	IN_PVALB	IN_PVALB-2
		CELL301_N4_1	3911	1985	MK1	9L	Cd	1	D1_MSN	D1_MSN_Matrix
		CELL2812_N1_1	1418	970	MK1	9L	Cd	25	IN_SST	IN_SST-2
		CELL1367_N1_1	2898	1625	MK1	9L	Cd	1	D1_MSN	D1_MSN_Matrix
		CELL2207_N1_1	2056	1214	MK1	9L	Cd	0	D2_MSN	D2_MSN_Matrix
		CELL3184_N1_1	878	593	MK1	9L	Cd	13	AST	AST1
		CELL376_N2_1	3286	1796	MK1	9L	Cd	1	D1_MSN	D1_MSN_Matrix
		CELL3297_N1_1	779	546	MK1	9L	Cd	4	AST	AST1
		CELL3047_N1_1	1111	778	MK1	9L	Cd	1	D1_MSN	D1_MSN_Matrix
		CELL2083_N1_1	2161	1316	MK1	9L	Cd	1	D1_MSN	D1_MSN_Matrix
		CELL363_N2_1	2557	1505	MK1	9L	Cd	0	D2_MSN	D2_MSN_Matrix
		CELL2031_N1_1	2208	1402	MK1	9L	Cd	1	D1_MSN	D1_MSN_Matrix
		CELL978_N1_1	3746	1935	MK1	9L	Cd	1	D1_MSN	D1_MSN_Matrix
		CELL1752_N1_1	2471	1454	MK1	9L	Cd	8	IN_PVALB	IN_PVALB-2
		CELL1100_N1_1	3395	1908	MK1	9L	Cd	1	D1_MSN	D1_MSN_Matrix
		CELL652_N2_1	3848	2052	MK1	9L	Cd	0	D2_MSN	D2_MSN_Matrix
		CELL2630_N1_1	1647	1097	MK1	9L	Cd	0	D2_MSN	D2_MSN_Matrix
		CELL1864_N1_1	2326	1384	MK1	9L	Cd	0	D2_MSN	D2_MSN_Matrix
		CELL1714_N1_1	2590	1566	MK1	9L	Cd	8	IN_PVALB	IN_PVALB-2
		CELL313_N3_1	4764	2244	MK1	9L	Cd	0	D2_MSN	D2_MSN_Matrix
		CELL1229_N1_1	3128	1734	MK1	9L	Cd	1	D1_MSN	D1_MSN_Matrix
		CELL1439_N1_1	2797	1639	MK1	9L	Cd	1	D1_MSN	D1_MSN_Matrix
		CELL1901_N1_1	2353	1428	MK1	9L	Cd	0	D2_MSN	D2_MSN_Matrix
		CELL3075_N1_1	1116	746	MK1	9L	Cd	0	D2_MSN	D2_MSN_Matrix
		CELL2231_N1_1	2083	1260	MK1	9L	Cd	1	D1_MSN	D1_MSN_Matrix
		CELL295_N2_1	1427	959	MK1	9L	Cd	20	IN_TAC3	IN_TAC3
		CELL1360_N1_1	2986	1691	MK1	9L	Cd	0	D2_MSN	D2_MSN_Striosome
		CELL1187_N1_1	3227	1769	MK1	9L	Cd	1	D1_MSN	D1_MSN_Matrix
		CELL2848_N1_1	1371	953	MK1	9L	Cd	0	D2_MSN	D2_MSN_Striosome
		CELL1142_N1_1	3466	1834	MK1	9L	Cd	1	D1_MSN	D1_MSN_Matrix
		CELL2122_N1_1	2122	1213	MK1	9L	Cd	1	D1_MSN	D1_MSN_Striosome
		CELL1011_N1_1	3618	1977	MK1	9L	Cd	1	D1_MSN	D1_MSN_Matrix
		CELL387_N2_1	3351	1831	MK1	9L	Cd	0	D2_MSN	D2_MSN_Matrix
		CELL2234_N1_1	2033	1213	MK1	9L	Cd	1	D1_MSN	D1_MSN_Matrix
		CELL1904_N1_1	2296	1357	MK1	9L	Cd	0	D2_MSN	D2_MSN_Striosome
		CELL2239_N1_1	2015	1311	MK1	9L	Cd	8	IN_PVALB	IN_PVALB-2
		CELL1965_N1_1	2271	1414	MK1	9L	Cd	0	D2_MSN	D2_MSN_Matrix
		CELL1149_N1_1	3272	1717	MK1	9L	Cd	0	D2_MSN	D2_MSN_Matrix
		CELL2562_N1_1	1702	1120	MK1	9L	Cd	1	D2_MSN	D2_MSN_Matrix
		CELL2607_N1_1	1672	1148	MK1	9L	Cd	11	IN_LAMP5	IN_LAMP5-1
		CELL2188_N1_1	2078	1305	MK1	9L	Cd	0	D2_MSN	D2_MSN_Striosome
		CELL80_N2_1	2981	1697	MK1	9L	Cd	0	D2_MSN	D2_MSN_Matrix
		CELL3316_N1_1	758	535	MK1	9L	Cd	5	AST	AST1
		CELL2465_N1_1	1790	1080	MK1	9L	Cd	1	D1_MSN	D1_MSN_Matrix
		CELL2253_N1_1	1904	1110	MK1	9L	Cd	0	D2_MSN	D2_MSN_Matrix
		CELL1882_N1_1	2329	1429	MK1	9L	Cd	1	D1_MSN	D1_MSN_Matrix
		CELL2662_N1_1	1596	1036	MK1	9L	Cd	0	D2_MSN	D2_MSN_Matrix
		CELL1111_N1_1	3408	1891	MK1	9L	Cd	25	IN_SST	IN_SST-2
		CELL507_N2_1	1804	1224	MK1	9L	Cd	9	D1_D2_MSN	D1_D2_hybrid
		CELL3426_N1_1	725	485	MK1	9L	Cd	5	AST	AST1
		CELL556_N2_1	3279	1815	MK1	9L	Cd	0	D2_MSN	D2_MSN_Matrix
		CELL1034_N1_1	3488	1963	MK1	9L	Cd	9	D1_D2_MSN	D1_D2_hybrid
		CELL1271_N1_1	3022	1634	MK1	9L	Cd	0	D2_MSN	D2_MSN_Matrix
		CELL413_N2_1	3920	2112	MK1	9L	Cd	25	IN_SST	IN_SST-2
		CELL397_N2_1	4028	1909	MK1	9L	Cd	0	D2_MSN	D2_MSN_Matrix
		CELL3291_N1_1	785	580	MK1	9L	Cd	0	D2_MSN	D2_MSN_Matrix
		CELL1358_N1_1	2891	1652	MK1	9L	Cd	1	D1_MSN	D1_MSN_Matrix
		CELL1567_N1_1	2661	1517	MK1	9L	Cd	0	D2_MSN	D2_MSN_Matrix
		CELL1510_N1_1	2752	1591	MK1	9L	Cd	0	D2_MSN	D2_MSN_Matrix
		CELL1912_N1_1	2319	1465	MK1	9L	Cd	11	EX	EX_ZMYM4
		CELL578_N2_1	4110	2105	MK1	9L	Cd	8	IN_PVALB	IN_PVALB-2
		CELL1125_N1_1	3212	1884	MK1	9L	Cd	8	IN_PVALB	IN_PVALB-2
		CELL408_N2_1	3690	1852	MK1	9L	Cd	0	D2_MSN	D2_MSN_Matrix
		CELL2340_N1_1	1818	1170	MK1	9L	Cd	13	AST	AST1
		CELL3167_N1_1	978	676	MK1	9L	Cd	11	IN_LAMP5	IN_LAMP5-1
		CELL1471_N1_1	2934	1570	MK1	9L	Cd	1	D1_MSN	D1_MSN_Matrix
		CELL2108_N1_1	2114	1350	MK1	9L	Cd	1	D1_MSN	D1_MSN_Matrix
		CELL937_N1_1	3749	2037	MK1	9L	Cd	1	D1_MSN	D1_MSN_Striosome
		CELL424_N2_1	3845	2037	MK1	9L	Cd	9	D1_D2_MSN	D1_D2_hybrid
		CELL2996_N1_1	1175	837	MK1	9L	Cd	20	IN_TAC3	IN_TAC3
		CELL580_N2_1	3548	1940	MK1	9L	Cd	1	D1_MSN	D1_MSN_Matrix
		CELL2401_N1_1	1858	1212	MK1	9L	Cd	8	IN_PVALB	IN_PVALB-2
		CELL165_N2_1	3186	1771	MK1	9L	Cd	8	IN_PVALB	IN_PVALB-2
		CELL287_N2_1	4397	2219	MK1	9L	Cd	0	D2_MSN	D2_MSN_Matrix
		CELL1096_N1_1	3415	1854	MK1	9L	Cd	0	D2_MSN	D2_MSN_Striosome
		CELL3086_N1_1	1090	719	MK1	9L	Cd	1	D1_MSN	D1_MSN_Matrix
		CELL181_N2_1	4685	2232	MK1	9L	Cd	0	D2_MSN	D2_MSN_Matrix
		CELL1135_N1_1	3382	1785	MK1	9L	Cd	1	D1_MSN	D1_MSN_Matrix
		CELL2042_N1_1	2149	1302	MK1	9L	Cd	9	D1_D2_MSN	D1_D2_hybrid
		CELL3157_N1_1	947	705	MK1	9L	Cd	12	D2_MSN	D2_MSN_Matrix
		CELL2471_N1_1	1810	1178	MK1	9L	Cd	0	D2_MSN	D2_MSN_Matrix
		CELL2218_N1_1	2088	1259	MK1	9L	Cd	0	D2_MSN	D2_MSN_Striosome
		CELL709_N2_1	4783	2259	MK1	9L	Cd	0	D2_MSN	D2_MSN_Matrix
		CELL358_N2_1	2856	1620	MK1	9L	Cd	1	D1_MSN	D1_MSN_Striosome
		CELL1045_N1_1	3611	1865	MK1	9L	Cd	1	D1_MSN	D1_MSN_Striosome
		CELL2163_N1_1	2112	1243	MK1	9L	Cd	1	D1_MSN	D1_MSN_Matrix
		CELL935_N1_1	3777	1950	MK1	9L	Cd	8	IN_PVALB	IN_PVALB-2
		CELL1943_N1_1	2214	1319	MK1	9L	Cd	1	D1_MSN	D1_MSN_Matrix
		CELL1956_N1_1	2226	1259	MK1	9L	Cd	0	D2_MSN	D2_MSN_Matrix
		CELL452_N2_1	5139	2368	MK1	9L	Cd	0	D2_MSN	D2_MSN_Matrix
		CELL1240_N1_1	3043	1735	MK1	9L	Cd	0	D2_MSN	D2_MSN_Matrix
		CELL807_N1_1	4651	2153	MK1	9L	Cd	1	D1_MSN	D1_MSN_Matrix
		CELL353_N2_1	4571	2192	MK1	9L	Cd	0	D2_MSN	D2_MSN_Matrix
		CELL2829_N1_1	1460	985	MK1	9L	Cd	1	D1_MSN	D1_MSN_Matrix
		CELL1809_N1_1	2420	1452	MK1	9L	Cd	3	EX	EX_HTR2C
		CELL1659_N1_1	2615	1540	MK1	9L	Cd	1	D1_MSN	D1_MSN_Matrix
		CELL2217_N1_1	2058	1239	MK1	9L	Cd	1	D1_MSN	D1_MSN_Matrix
		CELL2757_N1_1	1446	990	MK1	9L	Cd	5	AST	AST2
		CELL1849_N1_1	2305	1425	MK1	9L	Cd	1	D1_MSN	D1_MSN_Matrix
		CELL378_N2_1	3038	1620	MK1	9L	Cd	0	D2_MSN	D2_MSN_Matrix
		CELL1275_N1_1	3028	1661	MK1	9L	Cd	0	D2_MSN	D2_MSN_Matrix
		CELL434_N2_1	2650	1533	MK1	9L	Cd	1	D1_MSN	D1_MSN_Matrix
		CELL1272_N1_1	3042	1652	MK1	9L	Cd	0	D2_MSN	D2_MSN_Matrix
		CELL1865_N1_1	2323	1376	MK1	9L	Cd	1	D1_MSN	D1_MSN_Matrix
		CELL2928_N1_1	1250	832	MK1	9L	Cd	5	AST	AST2
		CELL467_N2_1	3880	2090	MK1	9L	Cd	1	D1_MSN	D1_MSN_Matrix
		CELL2936_N1_1	1336	841	MK1	9L	Cd	0	D2_MSN	D2_MSN_Matrix
		CELL1064_N1_1	3530	1861	MK1	9L	Cd	0	D2_MSN	D2_MSN_Matrix
		CELL73_N2_1	4112	2180	MK1	9L	Cd	9	D1_D2_MSN	D1_D2_hybrid
		CELL784_N1_1	4699	2350	MK1	9L	Cd	1	D1_MSN	D1_MSN_Matrix
		CELL1403_N1_1	2887	1623	MK1	9L	Cd	0	D2_MSN	D2_MSN_Matrix
		CELL712_N2_1	4062	2161	MK1	9L	Cd	25	IN_SST	IN_SST-2
		CELL255_N2_1	2689	1630	MK1	9L	Cd	1	D1_MSN	D1_MSN_Matrix
		CELL2536_N1_1	1733	1113	MK1	9L	Cd	1	D1_MSN	D1_MSN_Matrix
		CELL1938_N1_1	2225	1386	MK1	9L	Cd	0	IN_TAC3	IN_TAC3
		CELL47_N3_1	3591	2046	MK1	9L	Cd	20	IN_TAC3	IN_TAC3
		CELL2072_N1_1	2132	1334	MK1	9L	Cd	1	D1_MSN	D1_MSN_Striosome
		CELL3177_N1_1	899	662	MK1	9L	Cd	13	AST	AST1
		CELL2570_N1_1	1703	1172	MK1	9L	Cd	1	D1_MSN	D1_MSN_Matrix
		CELL1269_N1_1	3090	1768	MK1	9L	Cd	0	D2_MSN	D2_MSN_Matrix
		CELL2043_N1_1	2180	1292	MK1	9L	Cd	1	D1_MSN	D1_MSN_Matrix
		CELL770_N1_1	5064	2334	MK1	9L	Cd	1	D1_MSN	D1_MSN_Matrix
		CELL1718_N1_1	2499	1450	MK1	9L	Cd	0	D2_MSN	D2_MSN_Matrix
		CELL1587_N1_1	2575	1447	MK1	9L	Cd	1	D1_MSN	D1_MSN_Matrix
		CELL2484_N1_1	1806	1187	MK1	9L	Cd	8	IN_PVALB	IN_PVALB-2
		CELL577_N2_1	1928	1184	MK1	9L	Cd	5	AST	AST2
		CELL2419_N1_1	1892	1158	MK1	9L	Cd	1	D1_MSN	D1_MSN_Matrix
		CELL675_N2_1	2767	1621	MK1	9L	Cd	0	D2_MSN	D2_MSN_Matrix
		CELL1705_N1_1	2513	1489	MK1	9L	Cd	1	D1_MSN	D1_MSN_Matrix
		CELL988_N1_1	3654	1894	MK1	9L	Cd	1	D1_MSN	D1_MSN_Matrix
		CELL689_N2_1	2644	1449	MK1	9L	Cd	0	D2_MSN	D2_MSN_Striosome
		CELL1577_N1_1	2674	1521	MK1	9L	Cd	0	D1_MSN	D1_MSN_Matrix
		CELL1431_N1_1	2801	1613	MK1	9L	Cd	0	D2_MSN	D2_MSN_Matrix
		CELL595_N2_1	4007	2158	MK1	9L	Cd	9	D1_D2_MSN	D1_D2_hybrid
		CELL859_N1_1	4049	2071	MK1	9L	Cd	0	D2_MSN	D2_MSN_Matrix
		CELL2700_N1_1	1570	1016	MK1	9L	Cd	0	D2_MSN	D2_MSN_Matrix
		CELL2856_N1_1	1331	989	MK1	9L	Cd	20	IN_TAC3	IN_TAC3
		CELL534_N2_1	3472	1963	MK1	9L	Cd	1	D1_MSN	D1_MSN_Matrix
		CELL2248_N1_1	2026	1279	MK1	9L	Cd	1	D1_MSN	D1_MSN_Matrix
		CELL1455_N1_1	2732	1547	MK1	9L	Cd	1	D1_MSN	D1_MSN_Matrix
		CELL1625_N1_1	2608	1587	MK1	9L	Cd	5	AST	AST2
		CELL1208_N1_1	3087	1800	MK1	9L	Cd	0	D2_MSN	D2_MSN_Matrix
		CELL865_N1_1	4227	2043	MK1	9L	Cd	0	D2_MSN	D2_MSN_Matrix
		CELL666_N2_1	1665	1169	MK1	9L	Cd	20	IN_TAC3	IN_TAC3
		CELL967_N1_1	3698	2054	MK1	9L	Cd	8	IN_PVALB	IN_PVALB-2
		CELL1056_N1_1	3479	1918	MK1	9L	Cd	1	D1_MSN	D1_MSN_Matrix
		CELL1541_N1_1	2734	1545	MK1	9L	Cd	0	D2_MSN	D2_MSN_Striosome
		CELL2879_N1_1	1203	754	MK1	9L	Cd	13	AST	AST1
		CELL435_N2_1	2530	1475	MK1	9L	Cd	0	D2_MSN	D2_MSN_Matrix
		CELL1969_N1_1	2215	1376	MK1	9L	Cd	1	D1_MSN	D1_MSN_Striosome
		CELL1178_N1_1	3288	1793	MK1	9L	Cd	1	D1_MSN	D1_MSN_Matrix
		CELL40_N2_1	3464	1842	MK1	9L	Cd	0	D2_MSN	D2_MSN_Matrix
		CELL1163_N1_1	3323	1781	MK1	9L	Cd	1	D1_MSN	D1_MSN_Matrix
		CELL414_N2_1	2429	1350	MK1	9L	Cd	1	D1_MSN	D1_MSN_Matrix
		CELL3016_N1_1	1155	821	MK1	9L	Cd	1	D1_MSN	D1_MSN_Matrix
		CELL371_N2_1	2701	1537	MK1	9L	Cd	0	D2_MSN	D2_MSN_Matrix
		CELL1972_N1_1	2261	1336	MK1	9L	Cd	8	IN_PVALB	IN_PVALB-2
		CELL1962_N1_1	2199	1356	MK1	9L	Cd	9	D1_D2_MSN	D1_D2_hybrid
		CELL2513_N1_1	1770	1120	MK1	9L	Cd	1	D1_MSN	D1_MSN_Matrix
		CELL2012_N1_1	2168	1355	MK1	9L	Cd	0	D2_MSN	D2_MSN_Matrix
		CELL1876_N1_1	2380	1306	MK1	9L	Cd	0	D2_MSN	D2_MSN_Matrix
		CELL1249_N1_1	3038	1612	MK1	9L	Cd	0	D2_MSN	D2_MSN_Matrix
		CELL1147_N1_1	3349	1809	MK1	9L	Cd	1	D1_MSN	D1_MSN_Matrix
		CELL172_N2_1	2523	1417	MK1	9L	Cd	0	D2_MSN	D2_MSN_Matrix
		CELL540_N2_1	2885	1623	MK1	9L	Cd	0	D2_MSN	D2_MSN_Matrix
		CELL1417_N1_1	2890	1583	MK1	9L	Cd	9	D1_D2_MSN	D1_D2_hybrid
		CELL583_N2_1	3290	1810	MK1	9L	Cd	1	D1_MSN	D1_MSN_Matrix
		CELL776_N1_1	4934	2267	MK1	9L	Cd	0	D2_MSN	D2_MSN_Matrix
		CELL789_N1_1	4613	2170	MK1	9L	Cd	9	D1_D2_MSN	D1_D2_hybrid
		CELL1773_N1_1	2477	1327	MK1	9L	Cd	0	D2_MSN	D2_MSN_Matrix
		CELL419_N2_1	2294	1401	MK1	9L	Cd	0	D2_MSN	D2_MSN_Matrix
		CELL3188_N1_1	902	655	MK1	9L	Cd	5	AST	AST1
		CELL2736_N1_1	1528	1056	MK1	9L	Cd	1	D1_MSN	D1_MSN_Matrix
		CELL127_N2_1	2066	1274	MK1	9L	Cd	1	D1_MSN	D1_MSN_Matrix
		CELL587_N2_1	3203	1800	MK1	9L	Cd	25	IN_SST	IN_SST-2
		CELL449_N2_1	4796	2298	MK1	9L	Cd	0	D2_MSN	D2_MSN_Striosome
		CELL1774_N1_1	2420	1435	MK1	9L	Cd	1	D1_MSN	D1_MSN_Matrix
		CELL660_N2_1	4869	2271	MK1	9L	Cd	1	D1_MSN	D1_MSN_Matrix
		CELL3030_N1_1	1113	792	MK1	9L	Cd	0	D2_MSN	D2_MSN_Matrix
		CELL2133_N1_1	2102	1290	MK1	9L	Cd	1	D1_MSN	D1_MSN_Striosome
		CELL2521_N1_1	1805	1098	MK1	9L	Cd	1	D1_MSN	D1_MSN_Striosome
		CELL1118_N1_1	3364	1770	MK1	9L	Cd	0	D2_MSN	D2_MSN_Matrix
		CELL1067_N1_1	3471	1927	MK1	9L	Cd	8	IN_PVALB	IN_PVALB-2
		CELL2251_N1_1	1998	1261	MK1	9L	Cd	1	D1_MSN	D1_MSN_Matrix
		CELL3145_N1_1	962	656	MK1	9L	Cd	0	D2_MSN	D2_MSN_Striosome
		CELL1953_N1_1	2264	1380	MK1	9L	Cd	8	IN_PVALB	IN_PVALB-2
		CELL3284_N1_1	843	578	MK1	9L	Cd	4	AST	AST1
		CELL1391_N1_1	2819	1614	MK1	9L	Cd	1	D1_MSN	D1_MSN_Matrix
		CELL1237_N1_1	3215	1797	MK1	9L	Cd	1	D1_MSN	D1_MSN_Matrix
		CELL1734_N1_1	2399	1516	MK1	9L	Cd	9	D1_D2_MSN	D1_D2_hybrid
		CELL1388_N1_1	2892	1625	MK1	9L	Cd	0	D2_MSN	D2_MSN_Matrix
		CELL1127_N1_1	3428	1796	MK1	9L	Cd	1	D1_MSN	D1_MSN_Matrix
		CELL1083_N1_1	3435	1846	MK1	9L	Cd	0	D2_MSN	D2_MSN_Matrix
		CELL2320_N1_1	1878	1140	MK1	9L	Cd	0	D2_MSN	D2_MSN_Matrix
		CELL1898_N1_1	2381	1445	MK1	9L	Cd	0	D2_MSN	D2_MSN_Matrix
		CELL2324_N1_1	1918	1238	MK1	9L	Cd	1	D1_MSN	D1_MSN_Matrix
		CELL887_N1_1	4227	2041	MK1	9L	Cd	0	D2_MSN	D2_MSN_Matrix
		CELL1122_N1_1	3448	1771	MK1	9L	Cd	1	D1_MSN	D1_MSN_Matrix
		CELL2131_N1_1	2130	1300	MK1	9L	Cd	1	D1_MSN	D1_MSN_Matrix
		CELL155_N2_1	2774	1634	MK1	9L	Cd	0	D2_MSN	D2_MSN_Matrix
		CELL1590_N1_1	2644	1560	MK1	9L	Cd	1	D1_MSN	D1_MSN_Matrix
		CELL191_N2_1	3566	1922	MK1	9L	Cd	1	D1_MSN	D1_MSN_Striosome
		CELL630_N2_1	3213	1802	MK1	9L	Cd	1	D1_MSN	D1_MSN_Matrix
		CELL2404_N1_1	1719	1082	MK1	9L	Cd	13	AST	AST1
		CELL2101_N1_1	2156	1308	MK1	9L	Cd	25	IN_SST	IN_SST-2
		CELL1737_N1_1	2454	1514	MK1	9L	Cd	1	D1_MSN	D1_MSN_Matrix
		CELL3055_N1_1	996	721	MK1	9L	Cd	29	ENDO	ENDO1
		CELL1279_N1_1	2939	1761	MK1	9L	Cd	8	IN_PVALB	IN_PVALB-2
		CELL1547_N1_1	2729	1551	MK1	9L	Cd	1	D1_MSN	D1_MSN_Matrix
		CELL799_N1_1	4675	2366	MK1	9L	Cd	8	IN_PVALB	IN_PVALB-2
		CELL2859_N1_1	1375	939	MK1	9L	Cd	1	D1_MSN	D1_MSN_Matrix
		CELL2499_N1_1	1710	1058	MK1	9L	Cd	25	IN_SST	IN_SST-2
		CELL1716_N1_1	2458	1507	MK1	9L	Cd	23	IN_SST	IN_SST-1
		CELL1259_N1_1	3046	1610	MK1	9L	Cd	1	D1_MSN	D1_MSN_Striosome
		CELL2146_N1_1	2081	1343	MK1	9L	Cd	20	IN_TAC3	IN_TAC3
		CELL2616_N1_1	1623	1046	MK1	9L	Cd	0	D2_MSN	D2_MSN_Matrix
		CELL827_N1_1	4326	2244	MK1	9L	Cd	25	IN_SST	IN_SST-2
		CELL1291_N1_1	3028	1764	MK1	9L	Cd	1	D1_MSN	D1_MSN_Matrix
		CELL615_N2_1	3249	1795	MK1	9L	Cd	9	D1_D2_MSN	D1_D2_hybrid
		CELL2525_N1_1	1771	1122	MK1	9L	Cd	9	D1_D2_MSN	D1_D2_hybrid
		CELL3326_N1_1	786	541	MK1	9L	Cd	4	AST	AST1
		CELL1372_N1_1	2954	1605	MK1	9L	Cd	0	D2_MSN	D2_MSN_Matrix
		CELL2359_N1_1	1867	1153	MK1	9L	Cd	20	IN_TAC3	IN_TAC3
		CELL1532_N1_1	2709	1555	MK1	9L	Cd	0	D2_MSN	D2_MSN_Matrix
		CELL3325_N1_1	739	549	MK1	9L	Cd	5	AST	AST1
		CELL2402_N1_1	1867	1186	MK1	9L	Cd	0	D2_MSN	D2_MSN_Matrix
		CELL1810_N1_1	2285	1365	MK1	9L	Cd	0	D2_MSN	D2_MSN_Matrix
		CELL620_N2_1	2463	1504	MK1	9L	Cd	0	D2_MSN	D2_MSN_Matrix
		CELL1307_N1_1	2992	1603	MK1	9L	Cd	8	IN_PVALB	IN_PVALB-2
		CELL1255_N1_1	3071	1726	MK1	9L	Cd	1	D1_MSN	D1_MSN_Striosome
		CELL1104_N1_1	3524	1693	MK1	9L	Cd	1	D1_MSN	D1_MSN_Matrix
		CELL1817_N1_1	2351	1393	MK1	9L	Cd	0	D2_MSN	D2_MSN_Matrix
		CELL2150_N1_1	2088	1238	MK1	9L	Cd	0	D2_MSN	D2_MSN_Matrix
		CELL1589_N1_1	2656	1586	MK1	9L	Cd	1	D1_MSN	D1_MSN_Matrix
		CELL2283_N1_1	2038	1307	MK1	9L	Cd	8	IN_PVALB	IN_PVALB-2
		CELL2975_N1_1	1196	866	MK1	9L	Cd	0	D2_MSN	D2_MSN_Matrix
		CELL1055_N1_1	3469	1892	MK1	9L	Cd	0	D2_MSN	D2_MSN_Matrix
		CELL2342_N1_1	1946	1245	MK1	9L	Cd	1	D1_MSN	D1_MSN_Matrix
		CELL1220_N1_1	3179	1748	MK1	9L	Cd	1	D1_MSN	D1_MSN_Matrix
		CELL3487_N1_1	645	461	MK1	9L	Cd	4	AST	AST1
		CELL1715_N1_1	2541	1468	MK1	9L	Cd	0	D2_MSN	D2_MSN_Matrix
		CELL1359_N1_1	2881	1581	MK1	9L	Cd	0	D2_MSN	D2_MSN_Matrix
		CELL1151_N1_1	3209	1837	MK1	9L	Cd	1	D1_MSN	D1_MSN_Matrix
		CELL3268_N1_1	769	569	MK1	9L	Cd	4	AST	AST1
		CELL74_N3_1	3450	1827	MK1	9L	Cd	9	D1_D2_MSN	D1_D2_hybrid
		CELL1540_N1_1	2737	1545	MK1	9L	Cd	1	D1_MSN	D1_MSN_Matrix
		CELL2792_N1_1	1457	950	MK1	9L	Cd	4	AST	AST1
		CELL828_N1_1	4339	2129	MK1	9L	Cd	8	IN_PVALB	IN_PVALB-2
		CELL2865_N1_1	1390	942	MK1	9L	Cd	1	D1_MSN	D1_MSN_Matrix
		CELL482_N2_1	2731	1534	MK1	9L	Cd	1	D1_MSN	D1_MSN_Matrix
		CELL1888_N1_1	2391	1276	MK1	9L	Cd	1	D1_MSN	D1_MSN_Matrix
		CELL1496_N1_1	2757	1586	MK1	9L	Cd	8	IN_PVALB	IN_PVALB-2
		CELL2201_N1_1	2085	1299	MK1	9L	Cd	1	D1_MSN	D1_MSN_Matrix
		CELL334_N2_1	4728	2289	MK1	9L	Cd	0	D2_MSN	D2_MSN_Matrix
		CELL850_N1_1	4268	2087	MK1	9L	Cd	0	D2_MSN	D2_MSN_Matrix
		CELL2022_N1_1	2197	1321	MK1	9L	Cd	0	D2_MSN	D2_MSN_Matrix
		CELL826_N1_1	4244	2083	MK1	9L	Cd	0	D2_MSN	D2_MSN_Matrix
		CELL875_N1_1	4174	2160	MK1	9L	Cd	0	D2_MSN	D2_MSN_Matrix
		CELL637_N2_1	3867	2006	MK1	9L	Cd	0	D2_MSN	D2_MSN_Matrix
		CELL1766_N1_1	2467	1511	MK1	9L	Cd	0	D2_MSN	D2_MSN_Matrix
		CELL3139_N1_1	946	640	MK1	9L	Cd	4	AST	AST1
		CELL1278_N1_1	2978	1708	MK1	9L	Cd	1	D1_MSN	D1_MSN_Matrix
		CELL2390_N1_1	1875	1187	MK1	9L	Cd	1	D1_MSN	D1_MSN_Matrix
		CELL1389_N1_1	2809	1653	MK1	9L	Cd	0	D2_MSN	D2_MSN_Matrix
		CELL1191_N1_1	3132	1745	MK1	9L	Cd	0	D2_MSN	D2_MSN_Matrix
		CELL384_N2_1	2855	1530	MK1	9L	Cd	1	D1_MSN	D1_MSN_Matrix
		CELL1026_N1_1	3594	1937	MK1	9L	Cd	0	D2_MSN	D2_MSN_Matrix
		CELL526_N2_1	1651	1055	MK1	9L	Cd	1	D1_MSN	D1_MSN_Striosome
		CELL1634_N1_1	2613	1514	MK1	9L	Cd	25	IN_SST	IN_SST-2
		CELL65_N2_1	3164	1781	MK1	9L	Cd	1	D1_MSN	D1_MSN_Matrix
		CELL2375_N1_1	1847	1153	MK1	9L	Cd	0	D2_MSN	D2_MSN_Matrix
		CELL3255_N1_1	874	595	MK1	9L	Cd	4	AST	AST1
		CELL2568_N1_1	1730	1071	MK1	9L	Cd	0	D2_MSN	D2_MSN_Matrix
		CELL2213_N1_1	2043	1167	MK1	9L	Cd	1	D1_MSN	D1_MSN_Matrix
		CELL1754_N1_1	2406	1490	MK1	9L	Cd	0	D2_MSN	D2_MSN_Matrix
		CELL2276_N1_1	1933	1234	MK1	9L	Cd	11	IN_LAMP5	IN_LAMP5-1
		CELL2327_N1_1	1899	1217	MK1	9L	Cd	0	D2_MSN	D2_MSN_Matrix
		CELL1437_N1_1	2845	1612	MK1	9L	Cd	0	D2_MSN	D2_MSN_Matrix
		CELL1371_N1_1	2895	1611	MK1	9L	Cd	0	D2_MSN	D2_MSN_Striosome
		CELL1415_N1_1	2816	1702	MK1	9L	Cd	0	D2_MSN	D2_MSN_Matrix
		CELL528_N2_1	2892	1702	MK1	9L	Cd	0	D2_MSN	D2_MSN_Matrix
		CELL1462_N1_1	2697	1598	MK1	9L	Cd	1	D1_MSN	D1_MSN_Matrix
		CELL3376_N1_1	732	521	MK1	9L	Cd	20	IN_TAC3	IN_TAC3
		CELL400_N3_1	4736	2346	MK1	9L	Cd	0	D2_MSN	D2_MSN_Matrix
		CELL2786_N1_1	1473	969	MK1	9L	Cd	1	D1_MSN	D1_MSN_Striosome
		CELL953_N1_1	3696	1978	MK1	9L	Cd	0	D2_MSN	D2_MSN_Matrix
		CELL1305_N1_1	3095	1584	MK1	9L	Cd	1	D1_MSN	D1_MSN_Matrix
		CELL1497_N1_1	2698	1497	MK1	9L	Cd	0	D2_MSN	D2_MSN_Matrix
		CELL3024_N1_1	1178	826	MK1	9L	Cd	1	D1_MSN	D1_MSN_Matrix
		CELL2595_N1_1	1686	1120	MK1	9L	Cd	0	D2_MSN	D2_MSN_Matrix
		CELL2406_N1_1	1818	1185	MK1	9L	Cd	0	D2_MSN	D2_MSN_Matrix
		CELL1546_N1_1	2700	1552	MK1	9L	Cd	1	D1_MSN	D1_MSN_Matrix
		CELL2029_N1_1	2211	1335	MK1	9L	Cd	5	AST	AST2
		CELL1134_N1_1	3269	1810	MK1	9L	Cd	0	D2_MSN	D2_MSN_Matrix
		CELL1241_N1_1	3149	1744	MK1	9L	Cd	1	D1_MSN	D1_MSN_Matrix
		CELL848_N1_1	4131	2148	MK1	9L	Cd	1	D1_MSN	D1_MSN_Matrix
		CELL235_N3_1	4747	2349	MK1	9L	Cd	1	D1_MSN	D1_MSN_Matrix
		CELL314_N2_1	4680	2342	MK1	9L	Cd	8	IN_PVALB	IN_PVALB-2
		CELL490_N2_1	2317	1397	MK1	9L	Cd	12	D2_MSN	D2_MSN_Matrix
		CELL3266_N1_1	817	592	MK1	9L	Cd	11	IN_LAMP5	IN_LAMP5-1
		CELL1914_N1_1	2227	1344	MK1	9L	Cd	0	D2_MSN	D2_MSN_Matrix
		CELL1266_N1_1	3052	1710	MK1	9L	Cd	0	D2_MSN	D2_MSN_Matrix
		CELL1180_N1_1	3215	1709	MK1	9L	Cd	0	D2_MSN	D2_MSN_Matrix
		CELL2245_N1_1	1996	1211	MK1	9L	Cd	0	D2_MSN	D2_MSN_Matrix
		CELL2155_N1_1	2035	1285	MK1	9L	Cd	5	AST	AST2
		CELL2289_N1_1	1949	1176	MK1	9L	Cd	0	D2_MSN	D2_MSN_Matrix
		CELL1843_N1_1	2358	1398	MK1	9L	Cd	1	D1_MSN	D1_MSN_Striosome
		CELL1480_N1_1	2798	1621	MK1	9L	Cd	7	IN_PVALB	IN_PVALB-1
		CELL1246_N1_1	3001	1652	MK1	9L	Cd	20	IN_TAC3	IN_TAC3
		CELL1500_N1_1	2725	1504	MK1	9L	Cd	0	D2_MSN	D2_MSN_Matrix
		CELL3044_N1_1	1128	783	MK1	9L	Cd	20	IN_TAC3	IN_TAC3
		CELL948_N1_1	3755	1986	MK1	9L	Cd	0	D2_MSN	D2_MSN_Matrix
		CELL1555_N1_1	2717	1603	MK1	9L	Cd	1	D1_MSN	D1_MSN_Matrix
		CELL986_N1_1	3650	1878	MK1	9L	Cd	1	D1_MSN	D1_MSN_Matrix
		CELL1934_N1_1	2298	1374	MK1	9L	Cd	1	D1_MSN	D1_MSN_Matrix
		CELL320_N3_1	3758	1963	MK1	9L	Cd	1	D1_MSN	D1_MSN_Matrix
		CELL1218_N1_1	3223	1700	MK1	9L	Cd	1	D1_MSN	D1_MSN_Matrix
		CELL1988_N1_1	2232	1390	MK1	9L	Cd	1	D1_MSN	D1_MSN_Matrix
		CELL597_N2_1	3372	1856	MK1	9L	Cd	0	D2_MSN	D2_MSN_Matrix
		CELL679_N2_1	2703	1683	MK1	9L	Cd	5	AST	AST2
		CELL323_N2_1	2782	1653	MK1	9L	Cd	9	D1_D2_MSN	D1_D2_hybrid
		CELL2397_N1_1	1866	1147	MK1	9L	Cd	0	D2_MSN	D2_MSN_Matrix
		CELL360_N2_1	2687	1545	MK1	9L	Cd	0	D2_MSN	D2_MSN_Matrix
		CELL2372_N1_1	1897	1165	MK1	9L	Cd	1	D1_MSN	D1_MSN_Matrix
		CELL1256_N1_1	3093	1669	MK1	9L	Cd	0	D2_MSN	D2_MSN_Matrix
		CELL2594_N1_1	1630	1079	MK1	9L	Cd	1	D1_MSN	D1_MSN_Matrix
		CELL3234_N1_1	888	598	MK1	9L	Cd	4	AST	AST1
		CELL1756_N1_1	2512	1448	MK1	9L	Cd	0	D2_MSN	D2_MSN_Matrix
		CELL1869_N1_1	2291	1372	MK1	9L	Cd	1	D2_MSN	D2_MSN_Matrix
		CELL2732_N1_1	1575	1067	MK1	9L	Cd	11	IN_LAMP5	IN_LAMP5-1
		CELL1508_N1_1	2717	1597	MK1	9L	Cd	0	D2_MSN	D2_MSN_Matrix
		CELL1060_N1_1	3511	1868	MK1	9L	Cd	1	D1_MSN	D1_MSN_Matrix
		CELL1193_N1_1	3179	1773	MK1	9L	Cd	1	D1_MSN	D1_MSN_Matrix
		CELL1333_N1_1	3057	1604	MK1	9L	Cd	0	D2_MSN	D2_MSN_Matrix
		CELL1870_N1_1	2359	1433	MK1	9L	Cd	1	D1_MSN	D1_MSN_Striosome
		CELL1576_N1_1	2640	1540	MK1	9L	Cd	0	D2_MSN	D2_MSN_Matrix
		CELL1524_N1_1	2700	1577	MK1	9L	Cd	9	D1_D2_MSN	D1_D2_hybrid
		CELL2274_N1_1	1971	1212	MK1	9L	Cd	1	D1_MSN	D1_MSN_Matrix
		CELL600_N2_1	2221	1424	MK1	9L	Cd	0	D2_MSN	D2_MSN_Matrix
		CELL1923_N1_1	2315	1402	MK1	9L	Cd	1	D1_MSN	D1_MSN_Matrix
		CELL2094_N1_1	2090	1277	MK1	9L	Cd	0	D2_MSN	D2_MSN_Striosome
		CELL918_N1_1	3953	2033	MK1	9L	Cd	0	D2_MSN	D2_MSN_Matrix
		CELL1086_N1_1	3497	1938	MK1	9L	Cd	0	D2_MSN	D2_MSN_Striosome
		CELL2556_N1_1	1737	1086	MK1	9L	Cd	0	D2_MSN	D2_MSN_Matrix
		CELL1105_N1_1	3444	1797	MK1	9L	Cd	0	D2_MSN	D2_MSN_Matrix
		CELL2200_N1_1	2066	1323	MK1	9L	Cd	0	D2_MSN	D2_MSN_Striosome
		CELL1000_N1_1	3712	2004	MK1	9L	Cd	1	D1_MSN	D1_MSN_Striosome
		CELL477_N2_1	4595	2232	MK1	9L	Cd	9	D1_D2_MSN	D1_D2_hybrid
		CELL1205_N1_1	3180	1851	MK1	9L	Cd	0	D1_MSN	D1_MSN_Matrix
		CELL231_N2_1	2002	1301	MK1	9L	Cd	1	D1_MSN	D1_MSN_Matrix
		CELL68_N2_1	3820	2017	MK1	9L	Cd	1	D1_MSN	D1_MSN_Matrix
		CELL720_N2_1	4342	2165	MK1	9L	Cd	0	D2_MSN	D2_MSN_Matrix
		CELL1723_N1_1	2479	1392	MK1	9L	Cd	1	D1_MSN	D1_MSN_Matrix
		CELL1691_N1_1	2536	1555	MK1	9L	Cd	1	D1_MSN	D1_MSN_Matrix
		CELL3025_N1_1	1186	840	MK1	9L	Cd	5	AST	AST2
		CELL315_N2_1	3968	2075	MK1	9L	Cd	1	D1_MSN	D1_MSN_Matrix
		CELL2615_N1_1	1630	1032	MK1	9L	Cd	0	D2_MSN	D2_MSN_Matrix
		CELL2498_N1_1	1720	1111	MK1	9L	Cd	0	D2_MSN	D2_MSN_Matrix
		CELL48_N2_1	2465	1467	MK1	9L	Cd	1	D1_MSN	D1_MSN_Matrix
		CELL2355_N1_1	1847	1205	MK1	9L	Cd	1	D1_MSN	D1_MSN_Matrix
		CELL2292_N1_1	1932	1201	MK1	9L	Cd	9	D1_D2_MSN	D1_D2_hybrid
		CELL2060_N1_1	2179	1312	MK1	9L	Cd	1	D1_MSN	D1_MSN_Matrix
		CELL1072_N1_1	3435	1898	MK1	9L	Cd	1	D1_MSN	D1_MSN_Matrix
		CELL1703_N1_1	2481	1425	MK1	9L	Cd	0	D2_MSN	D2_MSN_Striosome
		CELL2645_N1_1	1666	1117	MK1	9L	Cd	1	D1_MSN	D1_MSN_Matrix
		CELL1881_N1_1	2299	1363	MK1	9L	Cd	0	D2_MSN	D2_MSN_Matrix
		CELL870_N1_1	4161	2166	MK1	9L	Cd	1	D1_MSN	D1_MSN_Matrix
		CELL1057_N1_1	3604	1882	MK1	9L	Cd	1	D1_MSN	D1_MSN_Matrix
		CELL2541_N1_1	1740	1129	MK1	9L	Cd	1	D1_MSN	D1_MSN_Matrix
		CELL891_N1_1	3954	2116	MK1	9L	Cd	12	D1_MSN	D1_MSN_Matrix
		CELL1351_N1_1	2939	1613	MK1	9L	Cd	9	D1_D2_MSN	D1_D2_hybrid
		CELL194_N2_1	3916	2098	MK1	9L	Cd	1	D1_MSN	D1_MSN_Striosome
		CELL2021_N1_1	2115	1256	MK1	9L	Cd	0	D2_MSN	D2_MSN_Matrix
		CELL128_N2_1	3837	1997	MK1	9L	Cd	0	D2_MSN	D2_MSN_Matrix
		CELL342_N2_1	3711	1925	MK1	9L	Cd	1	D1_MSN	D1_MSN_Matrix
		CELL120_N2_1	3306	1729	MK1	9L	Cd	1	D1_MSN	D1_MSN_Matrix
		CELL321_N2_1	3471	1972	MK1	9L	Cd	9	D1_D2_MSN	D1_D2_hybrid
		CELL667_N2_1	3724	2031	MK1	9L	Cd	8	IN_PVALB	IN_PVALB-2
		CELL328_N2_1	3233	1803	MK1	9L	Cd	1	D1_MSN	D1_MSN_Matrix
		CELL1095_N1_1	3367	1820	MK1	9L	Cd	0	D2_MSN	D2_MSN_Matrix
		CELL1779_N1_1	2447	1432	MK1	9L	Cd	0	D2_MSN	D2_MSN_Matrix
		CELL1757_N1_1	2473	1489	MK1	9L	Cd	0	D2_MSN	D2_MSN_Matrix
		CELL1885_N1_1	2333	1401	MK1	9L	Cd	0	D2_MSN	D2_MSN_Matrix
		CELL335_N2_1	5311	2404	MK1	9L	Cd	0	D2_MSN	D2_MSN_Matrix
		CELL3273_N1_1	806	553	MK1	9L	Cd	4	AST	AST1
		CELL2268_N1_1	2005	1295	MK1	9L	Cd	0	D2_MSN	D2_MSN_Matrix
		CELL1891_N1_1	2284	1401	MK1	9L	Cd	1	D1_MSN	D1_MSN_Matrix
		CELL365_N2_1	2514	1481	MK1	9L	Cd	0	D2_MSN	D2_MSN_Matrix
		CELL1830_N1_1	2400	1445	MK1	9L	Cd	0	D2_MSN	D2_MSN_Matrix
		CELL2691_N1_1	1578	1065	MK1	9L	Cd	0	D2_MSN	D2_MSN_Matrix
		CELL2734_N1_1	1490	1031	MK1	9L	Cd	1	D1_MSN	D1_MSN_Matrix
		CELL3107_N1_1	1016	680	MK1	9L	Cd	0	D2_MSN	D2_MSN_Matrix
		CELL1382_N1_1	2932	1677	MK1	9L	Cd	1	D1_MSN	D1_MSN_Matrix
		CELL3260_N1_1	828	607	MK1	9L	Cd	9	D1_D2_MSN	D1_D2_hybrid
		CELL440_N2_1	4659	2371	MK1	9L	Cd	0	D2_MSN	D2_MSN_Matrix
		CELL1170_N1_1	3231	1771	MK1	9L	Cd	1	D1_MSN	D1_MSN_Matrix
		CELL2652_N1_1	1592	1059	MK1	9L	Cd	1	D1_MSN	D1_MSN_Matrix
		CELL2360_N1_1	1923	1222	MK1	9L	Cd	0	D2_MSN	D2_MSN_Matrix
		CELL257_N4_1	4502	2354	MK1	9L	Cd	1	D1_MSN	D1_MSN_Matrix
		CELL1176_N1_1	3365	1610	MK1	9L	Cd	0	D2_MSN	D2_MSN_Matrix
		CELL433_N2_1	3768	1885	MK1	9L	Cd	1	D1_MSN	D1_MSN_Matrix
		CELL977_N1_1	3855	1969	MK1	9L	Cd	1	D1_MSN	D1_MSN_Matrix
		CELL108_N2_1	1969	1234	MK1	9L	Cd	9	D1_D2_MSN	D1_D2_hybrid
		CELL860_N1_1	4195	2095	MK1	9L	Cd	1	D1_MSN	D1_MSN_Matrix
		CELL2631_N1_1	1715	938	MK1	9L	Cd	1	D1_MSN	D1_MSN_Matrix
		CELL858_N1_1	4154	2108	MK1	9L	Cd	1	D1_MSN	D1_MSN_Matrix
		CELL1781_N1_1	2325	1418	MK1	9L	Cd	5	AST	AST2
		CELL3092_N1_1	1092	699	MK1	9L	Cd	20	IN_TAC3	IN_TAC3
		CELL3301_N1_1	802	575	MK1	9L	Cd	4	AST	AST1
		CELL1967_N1_1	2239	1398	MK1	9L	Cd	1	D1_MSN	D1_MSN_Matrix
		CELL1445_N1_1	2733	1633	MK1	9L	Cd	0	D2_MSN	D2_MSN_Matrix
		CELL1595_N1_1	2637	1501	MK1	9L	Cd	0	D2_MSN	D2_MSN_Striosome
		CELL2196_N1_1	2056	1252	MK1	9L	Cd	0	D2_MSN	D2_MSN_Matrix
		CELL1138_N1_1	3329	1806	MK1	9L	Cd	0	D2_MSN	D2_MSN_Striosome
		CELL2496_N1_1	1831	1189	MK1	9L	Cd	0	D2_MSN	D2_MSN_Matrix
		CELL1794_N1_1	2344	1358	MK1	9L	Cd	0	D2_MSN	D2_MSN_Striosome
		CELL1523_N1_1	2679	1611	MK1	9L	Cd	1	D1_MSN	D1_MSN_Matrix
		CELL1077_N1_1	3565	1907	MK1	9L	Cd	0	D2_MSN	D2_MSN_Matrix
		CELL1343_N1_1	3045	1620	MK1	9L	Cd	1	D1_MSN	D1_MSN_Matrix
		CELL368_N2_1	4084	2038	MK1	9L	Cd	9	D1_D2_MSN	D1_D2_hybrid
		CELL2197_N1_1	2044	1198	MK1	9L	Cd	0	D2_MSN	D2_MSN_Matrix
		CELL304_N2_1	2865	1682	MK1	9L	Cd	0	D2_MSN	D2_MSN_Matrix
		CELL1517_N1_1	2719	1504	MK1	9L	Cd	1	D1_MSN	D1_MSN_Matrix
		CELL2192_N1_1	1986	1273	MK1	9L	Cd	1	D1_MSN	D1_MSN_Matrix
		CELL3232_N1_1	874	576	MK1	9L	Cd	4	AST	AST1
		CELL1289_N1_1	3026	1655	MK1	9L	Cd	0	D2_MSN	D2_MSN_Matrix
		CELL2530_N1_1	1728	1129	MK1	9L	Cd	0	D2_MSN	D2_MSN_Matrix
		CELL2413_N1_1	1842	1243	MK1	9L	Cd	20	IN_TAC3	IN_TAC3
		CELL2787_N1_1	1457	983	MK1	9L	Cd	1	D1_MSN	D1_MSN_Matrix
		CELL2839_N1_1	1390	968	MK1	9L	Cd	8	IN_PVALB	IN_PVALB-2
		CELL1883_N1_1	2395	1476	MK1	9L	Cd	0	D2_MSN	D2_MSN_Matrix
		CELL2326_N1_1	1933	1156	MK1	9L	Cd	1	D1_MSN	D1_MSN_Matrix
		CELL456_N4_1	3744	2023	MK1	9L	Cd	1	D1_MSN	D1_MSN_Matrix
		CELL639_N2_1	4418	2232	MK1	9L	Cd	0	D2_MSN	D2_MSN_Matrix
		CELL2242_N1_1	2031	1212	MK1	9L	Cd	0	D2_MSN	D2_MSN_Matrix
		CELL1473_N1_1	2560	1446	MK1	9L	Cd	13	AST	AST1
		CELL849_N1_1	4092	2077	MK1	9L	Cd	25	IN_SST	IN_SST-2
		CELL2091_N1_1	2133	1340	MK1	9L	Cd	1	D1_MSN	D1_MSN_Matrix
		CELL2781_N1_1	1484	969	MK1	9L	Cd	0	D2_MSN	D2_MSN_Matrix
		CELL1281_N1_1	3052	1686	MK1	9L	Cd	0	D2_MSN	D2_MSN_Matrix
		CELL281_N2_1	4775	2369	MK1	9L	Cd	0	D2_MSN	D2_MSN_Matrix
		CELL1160_N1_1	3306	1793	MK1	9L	Cd	0	D2_MSN	D2_MSN_Matrix
		CELL638_N2_1	2812	1650	MK1	9L	Cd	1	D1_MSN	D1_MSN_Matrix
		CELL1044_N1_1	3501	1870	MK1	9L	Cd	5	AST	AST2
		CELL1679_N1_1	2546	1511	MK1	9L	Cd	9	D1_D2_MSN	D1_D2_hybrid
		CELL464_N2_1	3764	2023	MK1	9L	Cd	0	D2_MSN	D2_MSN_Matrix
		CELL945_N1_1	3757	1884	MK1	9L	Cd	0	D2_MSN	D2_MSN_Matrix
		CELL3454_N1_1	706	488	MK1	9L	Cd	4	AST	AST1
		CELL1373_N1_1	2860	1643	MK1	9L	Cd	1	D1_MSN	D1_MSN_Matrix
		CELL2947_N1_1	1279	831	MK1	9L	Cd	0	D2_MSN	D2_MSN_Matrix
		CELL2252_N1_1	2024	1304	MK1	9L	Cd	20	IN_TAC3	IN_TAC3
		CELL2363_N1_1	1861	1161	MK1	9L	Cd	1	D1_MSN	D1_MSN_Matrix
		CELL1498_N1_1	2752	1516	MK1	9L	Cd	1	D1_MSN	D1_MSN_Matrix
		CELL170_N2_1	4189	2171	MK1	9L	Cd	1	D1_MSN	D1_MSN_Matrix
		CELL1675_N1_1	2540	1407	MK1	9L	Cd	0	D2_MSN	D2_MSN_Matrix
		CELL1344_N1_1	2888	1633	MK1	9L	Cd	0	D2_MSN	D2_MSN_Matrix
		CELL447_N2_1	3391	1852	MK1	9L	Cd	1	D1_MSN	D1_MSN_Matrix
		CELL1322_N1_1	3075	1586	MK1	9L	Cd	1	D1_MSN	D1_MSN_Matrix
		CELL1420_N1_1	2912	1632	MK1	9L	Cd	1	D1_MSN	D1_MSN_Striosome
		CELL1212_N1_1	3200	1644	MK1	9L	Cd	1	D1_MSN	D1_MSN_Matrix
		CELL2423_N1_1	1814	1211	MK1	9L	Cd	8	IN_PVALB	IN_PVALB-2
		CELL1641_N1_1	2568	1485	MK1	9L	Cd	1	D1_MSN	D1_MSN_Striosome
		CELL1600_N1_1	2603	1596	MK1	9L	Cd	1	D1_MSN	D1_MSN_Matrix
		CELL921_N1_1	3860	2092	MK1	9L	Cd	5	AST	AST2
		CELL1694_N1_1	2601	1532	MK1	9L	Cd	1	D1_MSN	D1_MSN_Matrix
		CELL129_N2_1	4230	2258	MK1	9L	Cd	9	D1_D2_MSN	D1_D2_hybrid
		CELL602_N2_1	3853	2040	MK1	9L	Cd	1	D1_MSN	D1_MSN_Matrix
		CELL847_N1_1	4210	2151	MK1	9L	Cd	1	D1_MSN	D1_MSN_Matrix
		CELL1834_N1_1	2351	1359	MK1	9L	Cd	1	D1_MSN	D1_MSN_Matrix
		CELL197_N2_1	3406	1856	MK1	9L	Cd	0	D2_MSN	D2_MSN_Matrix
		CELL938_N1_1	3772	1916	MK1	9L	Cd	0	D2_MSN	D2_MSN_Matrix
		CELL1106_N1_1	3332	1840	MK1	9L	Cd	5	AST	AST2
		CELL438_N2_1	2862	1642	MK1	9L	Cd	1	D1_MSN	D1_MSN_Striosome
		CELL2005_N1_1	2276	1285	MK1	9L	Cd	1	D1_MSN	D1_MSN_Matrix
		CELL2353_N1_1	1917	1056	MK1	9L	Cd	0	D2_MSN	D2_MSN_Matrix
		CELL491_N2_1	3509	1973	MK1	9L	Cd	9	D1_D2_MSN	D1_D2_hybrid
		CELL1162_N1_1	3343	1789	MK1	9L	Cd	0	D2_MSN	D2_MSN_Matrix
		CELL396_N2_1	2364	1517	MK1	9L	Cd	20	IN_TAC3	IN_TAC3
		CELL395_N3_1	2911	1658	MK1	9L	Cd	0	D2_MSN	D2_MSN_Matrix
		CELL2120_N1_1	2148	1321	MK1	9L	Cd	1	D1_MSN	D1_MSN_Matrix
		CELL2993_N1_1	1213	883	MK1	9L	Cd	0	D2_MSN	D2_MSN_Matrix
		CELL1484_N1_1	2853	1529	MK1	9L	Cd	0	D2_MSN	D2_MSN_Matrix
		CELL1073_N1_1	3614	1833	MK1	9L	Cd	12	D1_MSN	D1_MSN_Matrix
		CELL1435_N1_1	2951	1542	MK1	9L	Cd	0	D2_MSN	D2_MSN_Matrix
		CELL560_N2_1	1844	1194	MK1	9L	Cd	0	D2_MSN	D2_MSN_Matrix
		CELL1416_N1_1	2893	1570	MK1	9L	Cd	0	D2_MSN	D2_MSN_Matrix
		CELL1599_N1_1	2631	1583	MK1	9L	Cd	1	D1_MSN	D1_MSN_Matrix
		CELL1079_N1_1	3625	1846	MK1	9L	Cd	0	D2_MSN	D2_MSN_Matrix
		CELL3226_N1_1	867	571	MK1	9L	Cd	4	AST	AST1
		CELL2270_N1_1	1925	1245	MK1	9L	Cd	8	IN_PVALB	IN_PVALB-2
		CELL2440_N1_1	1821	1211	MK1	9L	Cd	12	D1_MSN	D1_MSN_Matrix
		CELL1398_N1_1	2819	1614	MK1	9L	Cd	0	D2_MSN	D2_MSN_Matrix
		CELL2706_N1_1	1549	1009	MK1	9L	Cd	0	D2_MSN	D2_MSN_Matrix
		CELL1030_N1_1	3474	1906	MK1	9L	Cd	0	D2_MSN	D2_MSN_Matrix
		CELL867_N1_1	4170	2139	MK1	9L	Cd	1	D1_MSN	D1_MSN_Matrix
		CELL2565_N1_1	1571	993	MK1	9L	Cd	5	AST	AST1
		CELL2952_N1_1	1278	901	MK1	9L	Cd	1	D1_MSN	D1_MSN_Matrix
		CELL821_N1_1	4400	2188	MK1	9L	Cd	1	D1_MSN	D1_MSN_Matrix
		CELL3096_N1_1	1065	722	MK1	9L	Cd	0	D1_MSN	D1_MSN_Striosome
		CELL2051_N1_1	2204	1311	MK1	9L	Cd	0	D2_MSN	D2_MSN_Matrix
		CELL1408_N1_1	2902	1615	MK1	9L	Cd	0	D2_MSN	D2_MSN_Matrix
		CELL1673_N1_1	2558	1444	MK1	9L	Cd	1	D1_MSN	D1_MSN_Matrix
		CELL223_N3_1	3777	2005	MK1	9L	Cd	0	D2_MSN	D2_MSN_Matrix
		CELL1851_N1_1	2327	1339	MK1	9L	Cd	0	D1_MSN	D1_MSN_Matrix
		CELL1970_N1_1	2210	1391	MK1	9L	Cd	0	D1_MSN	D1_MSN_Matrix
		CELL1631_N1_1	2580	1441	MK1	9L	Cd	1	D1_MSN	D1_MSN_Matrix
		CELL2696_N1_1	1574	1078	MK1	9L	Cd	0	D2_MSN	D2_MSN_Matrix
		CELL2597_N1_1	1624	1098	MK1	9L	Cd	8	IN_PVALB	IN_PVALB-2
		CELL367_N2_1	3102	1661	MK1	9L	Cd	0	D2_MSN	D2_MSN_Matrix
		CELL2567_N1_1	1699	1090	MK1	9L	Cd	0	D2_MSN	D2_MSN_Matrix
		CELL2336_N1_1	1958	1158	MK1	9L	Cd	0	D1_MSN	D1_MSN_Matrix
		CELL1346_N1_1	3010	1555	MK1	9L	Cd	0	D2_MSN	D2_MSN_Matrix
		CELL1979_N1_1	2210	1379	MK1	9L	Cd	0	D1_MSN	D1_MSN_Matrix
		CELL703_N2_1	3226	1709	MK1	9L	Cd	1	D1_MSN	D1_MSN_Matrix
		CELL145_N2_1	4834	2401	MK1	9L	Cd	0	D2_MSN	D2_MSN_Matrix
		CELL1029_N1_1	3599	1938	MK1	9L	Cd	1	D1_MSN	D1_MSN_Matrix
		CELL903_N1_1	3900	2069	MK1	9L	Cd	0	D2_MSN	D2_MSN_Matrix
		CELL20_N2_1	3377	1783	MK1	9L	Cd	1	D1_MSN	D1_MSN_Matrix
		CELL192_N3_1	3016	1783	MK1	9L	Cd	1	D1_MSN	D1_MSN_Matrix
		CELL2053_N1_1	2154	1352	MK1	9L	Cd	1	D1_MSN	D1_MSN_Matrix
		CELL961_N1_1	3718	1927	MK1	9L	Cd	0	D2_MSN	D2_MSN_Striosome
		CELL683_N2_1	2176	1371	MK1	9L	Cd	0	D2_MSN	D2_MSN_Matrix
		CELL1592_N1_1	2693	1614	MK1	9L	Cd	5	AST	AST2
		CELL1616_N1_1	2656	1547	MK1	9L	Cd	0	D1_MSN	D1_MSN_Matrix
		CELL928_N1_1	3826	1947	MK1	9L	Cd	1	D1_MSN	D1_MSN_Matrix
		CELL1464_N1_1	2776	1633	MK1	9L	Cd	0	D2_MSN	D2_MSN_Matrix
		CELL913_N1_1	3973	2113	MK1	9L	Cd	9	D1_D2_MSN	D1_D2_hybrid
		CELL2195_N1_1	2072	1264	MK1	9L	Cd	0	D2_MSN	D2_MSN_Matrix
		CELL254_N2_1	2322	1418	MK1	9L	Cd	0	D2_MSN	D2_MSN_Matrix
		CELL2096_N1_1	2178	1326	MK1	9L	Cd	0	D1_MSN	D1_MSN_Matrix
		CELL1982_N1_1	2186	1315	MK1	9L	Cd	0	D2_MSN	D2_MSN_Matrix
		CELL439_N2_1	3116	1705	MK1	9L	Cd	1	D1_MSN	D1_MSN_Matrix
		CELL1288_N1_1	2983	1682	MK1	9L	Cd	0	D2_MSN	D2_MSN_Matrix
		CELL1394_N1_1	2889	1624	MK1	9L	Cd	1	D1_MSN	D1_MSN_Matrix
		CELL974_N1_1	3738	2004	MK1	9L	Cd	0	D2_MSN	D2_MSN_Matrix
		CELL144_N2_1	4061	2097	MK1	9L	Cd	1	D1_MSN	D1_MSN_Matrix
		CELL2533_N1_1	1689	1079	MK1	9L	Cd	0	D1_MSN	D1_MSN_Matrix
		CELL1531_N1_1	2620	1624	MK1	9L	Cd	21	IN_LAMP5	IN_LAMP5-2
		CELL1768_N1_1	2443	1490	MK1	9L	Cd	0	D2_MSN	D2_MSN_Matrix
		CELL2765_N1_1	1472	988	MK1	9L	Cd	1	D1_MSN	D1_MSN_Matrix
		CELL514_N2_1	2364	1459	MK1	9L	Cd	21	IN_LAMP5	IN_LAMP5-2
		CELL1650_N1_1	2595	1555	MK1	9L	Cd	0	D2_MSN	D2_MSN_Matrix
		CELL1010_N1_1	3674	1928	MK1	9L	Cd	1	D1_MSN	D1_MSN_Striosome
		CELL79_N2_1	3886	2002	MK1	9L	Cd	0	D2_MSN	D2_MSN_Matrix
		CELL426_N2_1	3834	2113	MK1	9L	Cd	8	IN_PVALB	IN_PVALB-2
		CELL650_N2_1	4440	2283	MK1	9L	Cd	0	D2_MSN	D2_MSN_Striosome
		CELL3101_N1_1	1025	721	MK1	9L	Cd	20	IN_TAC3	IN_TAC3
		CELL2299_N1_1	1986	1268	MK1	9L	Cd	0	D2_MSN	D2_MSN_Matrix
		CELL1231_N1_1	3163	1849	MK1	9L	Cd	1	D1_MSN	D1_MSN_Matrix
		CELL1130_N1_1	3346	1922	MK1	9L	Cd	8	IN_PVALB	IN_PVALB-2
		CELL2779_N1_1	1474	981	MK1	9L	Cd	5	AST	AST2
		CELL2211_N1_1	2064	1210	MK1	9L	Cd	1	D1_MSN	D1_MSN_Matrix
		CELL1742_N1_1	2425	1410	MK1	9L	Cd	0	D2_MSN	D2_MSN_Matrix
		CELL2964_N1_1	1230	885	MK1	9L	Cd	0	D2_MSN	D2_MSN_Matrix
		CELL1948_N1_1	2302	1357	MK1	9L	Cd	0	D2_MSN	D2_MSN_Striosome
		CELL1066_N1_1	3526	1887	MK1	9L	Cd	1	D1_MSN	D1_MSN_Striosome
		CELL1998_N1_1	2207	1367	MK1	9L	Cd	9	D1_D2_MSN	D1_D2_hybrid
		CELL1556_N1_1	2667	1591	MK1	9L	Cd	1	D1_MSN	D1_MSN_Striosome
		CELL1928_N1_1	2203	1322	MK1	9L	Cd	1	D1_MSN	D1_MSN_Matrix
		CELL2584_N1_1	1682	1058	MK1	9L	Cd	0	D2_MSN	D2_MSN_Matrix
		CELL1950_N1_1	2296	1320	MK1	9L	Cd	0	D2_MSN	D2_MSN_Matrix
		CELL707_N2_1	2636	1543	MK1	9L	Cd	1	D2_MSN	D2_MSN_Matrix
		CELL1468_N1_1	2801	1571	MK1	9L	Cd	1	D1_MSN	D1_MSN_Matrix
		CELL1113_N1_1	3415	1872	MK1	9L	Cd	1	D1_MSN	D1_MSN_Matrix
		CELL2036_N1_1	2161	1412	MK1	9L	Cd	8	IN_PVALB	IN_PVALB-2
		CELL1667_N1_1	2589	1581	MK1	9L	Cd	0	D2_MSN	D2_MSN_Matrix
		CELL3229_N1_1	862	565	MK1	9L	Cd	4	AST	AST1
		CELL1299_N1_1	3054	1717	MK1	9L	Cd	8	IN_PVALB	IN_PVALB-2
		CELL1452_N1_1	2818	1568	MK1	9L	Cd	12	D1_MSN	D1_MSN_Matrix
		CELL924_N1_1	3838	2025	MK1	9L	Cd	11	EX	EX_PALMD
		CELL2014_N1_1	2265	1336	MK1	9L	Cd	0	D2_MSN	D2_MSN_Matrix
		CELL2877_N1_1	1295	909	MK1	9L	Cd	20	IN_TAC3	IN_TAC3
		CELL1815_N1_1	2437	1471	MK1	9L	Cd	0	D2_MSN	D2_MSN_Matrix
		CELL1521_N1_1	2668	1520	MK1	9L	Cd	1	D1_MSN	D1_MSN_Matrix
		CELL444_N2_1	2384	1415	MK1	9L	Cd	13	AST	AST1
		CELL137_N2_1	4608	2286	MK1	9L	Cd	0	D2_MSN	D2_MSN_Matrix
		CELL2506_N1_1	1800	1110	MK1	9L	Cd	8	IN_PVALB	IN_PVALB-2
		CELL1717_N1_1	2512	1454	MK1	9L	Cd	0	D2_MSN	D2_MSN_Matrix
		CELL2604_N1_1	1642	1090	MK1	9L	Cd	0	D2_MSN	D2_MSN_Matrix
		CELL1223_N1_1	3178	1572	MK1	9L	Cd	1	D1_MSN	D1_MSN_Matrix
		CELL772_N1_1	4956	2242	MK1	9L	Cd	1	D1_MSN	D1_MSN_Matrix
		CELL1608_N1_1	2681	1506	MK1	9L	Cd	1	D1_MSN	D1_MSN_Matrix
		CELL1884_N1_1	2313	1324	MK1	9L	Cd	1	D1_MSN	D1_MSN_Matrix
		CELL881_N1_1	3970	2123	MK1	9L	Cd	0	D2_MSN	D2_MSN_Striosome
		CELL1254_N1_1	3044	1748	MK1	9L	Cd	1	D1_MSN	D1_MSN_Matrix
		CELL1727_N1_1	2444	1528	MK1	9L	Cd	1	D1_MSN	D1_MSN_Matrix
		CELL2861_N1_1	1314	933	MK1	9L	Cd	0	D2_MSN	D2_MSN_Matrix
		CELL1649_N1_1	2564	1530	MK1	9L	Cd	0	D2_MSN	D2_MSN_Matrix
		CELL2008_N1_1	2181	1247	MK1	9L	Cd	0	D2_MSN	D2_MSN_Matrix
		CELL1400_N1_1	2852	1604	MK1	9L	Cd	0	D2_MSN	D2_MSN_Matrix
		CELL896_N1_1	3950	2092	MK1	9L	Cd	0	D2_MSN	D2_MSN_Matrix
		CELL3392_N1_1	738	507	MK1	9L	Cd	4	AST	AST1
		CELL1053_N1_1	3566	1867	MK1	9L	Cd	9	D1_D2_MSN	D1_D2_hybrid
		CELL1140_N1_1	3330	1754	MK1	9L	Cd	1	D1_MSN	D1_MSN_Matrix
		CELL1683_N1_1	2520	1499	MK1	9L	Cd	0	D2_MSN	D2_MSN_Matrix
		CELL2575_N1_1	1639	1057	MK1	9L	Cd	1	D1_MSN	D1_MSN_Matrix
		CELL1377_N1_1	2934	1706	MK1	9L	Cd	20	IN_TAC3	IN_TAC3
		CELL1514_N1_1	2744	1566	MK1	9L	Cd	0	D2_MSN	D2_MSN_Matrix
		CELL2735_N1_1	1590	1048	MK1	9L	Cd	8	IN_PVALB	IN_PVALB-2
		CELL1511_N1_1	2712	1584	MK1	9L	Cd	1	D1_MSN	D1_MSN_Striosome
		CELL1172_N1_1	3234	1809	MK1	9L	Cd	1	D1_MSN	D1_MSN_Matrix
		CELL1804_N1_1	2428	1405	MK1	9L	Cd	0	D2_MSN	D2_MSN_Matrix
		CELL2606_N1_1	1618	1052	MK1	9L	Cd	1	D1_MSN	D1_MSN_Matrix
		CELL2039_N1_1	2165	1318	MK1	9L	Cd	1	D1_MSN	D1_MSN_Matrix
		CELL1380_N1_1	2907	1542	MK1	9L	Cd	1	D1_MSN	D1_MSN_Matrix
		CELL2338_N1_1	1922	1156	MK1	9L	Cd	1	D1_MSN	D1_MSN_Matrix
		CELL1578_N1_1	2643	1574	MK1	9L	Cd	1	D1_MSN	D1_MSN_Striosome
		CELL2171_N1_1	2069	1270	MK1	9L	Cd	1	D1_MSN	D1_MSN_Matrix
		CELL1260_N1_1	3069	1709	MK1	9L	Cd	0	D2_MSN	D2_MSN_Matrix
		CELL270_N2_1	1319	926	MK1	9L	Cd	20	IN_TAC3	IN_TAC3
		CELL605_N2_1	2171	1337	MK1	9L	Cd	0	D2_MSN	D2_MSN_Matrix
		CELL2114_N1_1	2091	1240	MK1	9L	Cd	0	D2_MSN	D2_MSN_Matrix
		CELL1674_N1_1	2559	1501	MK1	9L	Cd	0	D2_MSN	D2_MSN_Matrix
		CELL2920_N1_1	1261	878	MK1	9L	Cd	0	D2_MSN	D2_MSN_Matrix
		CELL2737_N1_1	1550	1055	MK1	9L	Cd	9	D1_D2_MSN	D1_D2_hybrid
		CELL954_N1_1	3737	1953	MK1	9L	Cd	1	D1_MSN	D1_MSN_Matrix
		CELL3028_N1_1	1142	740	MK1	9L	Cd	11	IN_LAMP5	IN_LAMP5-3
		CELL344_N2_1	2022	1287	MK1	9L	Cd	5	AST	AST2
		CELL982_N1_1	3794	1965	MK1	9L	Cd	0	D2_MSN	D2_MSN_Matrix
		CELL1311_N1_1	3005	1744	MK1	9L	Cd	1	D1_MSN	D1_MSN_Striosome
		CELL1872_N1_1	2306	1434	MK1	9L	Cd	1	D1_MSN	D1_MSN_Matrix
		CELL3320_N1_1	817	567	MK1	9L	Cd	4	AST	AST1
		CELL3348_N1_1	764	569	MK1	9L	Cd	20	IN_TAC3	IN_TAC3
		CELL997_N1_1	3642	1917	MK1	9L	Cd	0	D2_MSN	D2_MSN_Matrix
		CELL2377_N1_1	1855	1154	MK1	9L	Cd	0	D2_MSN	D2_MSN_Matrix
		CELL1379_N1_1	2876	1644	MK1	9L	Cd	0	D2_MSN	D2_MSN_Matrix
		CELL269_N2_1	4209	2087	MK1	9L	Cd	1	D1_MSN	D1_MSN_Matrix
		CELL2204_N1_1	2045	1290	MK1	9L	Cd	0	D2_MSN	D2_MSN_Matrix
		CELL1075_N1_1	3475	1904	MK1	9L	Cd	1	D1_MSN	D1_MSN_Matrix
		CELL1827_N1_1	2372	1421	MK1	9L	Cd	1	D1_MSN	D1_MSN_Matrix
		CELL1161_N1_1	3254	1825	MK1	9L	Cd	9	D1_D2_MSN	D1_D2_hybrid
		CELL2216_N1_1	2036	1315	MK1	9L	Cd	0	D2_MSN	D2_MSN_Striosome
		CELL616_N2_1	3164	1724	MK1	9L	Cd	1	D1_MSN	D1_MSN_Matrix
		CELL2174_N1_1	1993	1270	MK1	9L	Cd	1	D1_MSN	D1_MSN_Matrix
		CELL1080_N1_1	3527	1945	MK1	9L	Cd	8	IN_PVALB	IN_PVALB-2
		CELL2433_N1_1	1834	1200	MK1	9L	Cd	0	D2_MSN	D2_MSN_Matrix
		CELL1745_N1_1	2403	1397	MK1	9L	Cd	0	D2_MSN	D2_MSN_Matrix
		CELL2511_N1_1	1792	1081	MK1	9L	Cd	0	D2_MSN	D2_MSN_Matrix
		CELL2193_N1_1	2052	1222	MK1	9L	Cd	0	D2_MSN	D2_MSN_Matrix
		CELL681_N2_1	4463	2241	MK1	9L	Cd	0	D2_MSN	D2_MSN_Matrix
		CELL2013_N1_1	2164	1308	MK1	9L	Cd	0	D2_MSN	D2_MSN_Matrix
		CELL1164_N1_1	3325	1843	MK1	9L	Cd	0	D2_MSN	D2_MSN_Matrix
		CELL996_N1_1	3686	2086	MK1	9L	Cd	0	D2_MSN	D2_MSN_Matrix
		CELL2464_N1_1	1801	1164	MK1	9L	Cd	0	D2_MSN	D2_MSN_Matrix
		CELL1909_N1_1	2275	1397	MK1	9L	Cd	1	D1_MSN	D1_MSN_Matrix
		CELL1038_N1_1	3632	1950	MK1	9L	Cd	1	D1_MSN	D1_MSN_Matrix
		CELL2424_N1_1	1882	1179	MK1	9L	Cd	0	D2_MSN	D2_MSN_Striosome
		CELL29_N2_1	2425	1459	MK1	9L	Cd	0	D2_MSN	D2_MSN_Striosome
		CELL1801_N1_1	2377	1414	MK1	9L	Cd	1	D1_MSN	D1_MSN_Matrix
		CELL1808_N1_1	2409	1364	MK1	9L	Cd	0	D2_MSN	D2_MSN_Matrix
		CELL907_N1_1	3936	2097	MK1	9L	Cd	25	IN_SST	IN_SST-2
		CELL1454_N1_1	2818	1700	MK1	9L	Cd	5	AST	AST2
		CELL2460_N1_1	1815	1127	MK1	9L	Cd	1	D1_MSN	D1_MSN_Striosome
		CELL167_N2_1	2668	1604	MK1	9L	Cd	0	D2_MSN	D2_MSN_Matrix
		CELL425_N2_1	3343	1834	MK1	9L	Cd	1	D1_MSN	D1_MSN_Matrix
		CELL1195_N1_1	3251	1848	MK1	9L	Cd	8	IN_PVALB	IN_PVALB-2
		CELL3130_N1_1	984	656	MK1	9L	Cd	1	D2_MSN	D2_MSN_Matrix
		CELL1144_N1_1	3355	1660	MK1	9L	Cd	1	D1_MSN	D1_MSN_Matrix
		CELL1062_N1_1	3483	1748	MK1	9L	Cd	1	D1_MSN	D1_MSN_Matrix
		CELL261_N2_1	3396	1929	MK1	9L	Cd	0	D2_MSN	D2_MSN_Matrix
		CELL1826_N1_1	2389	1448	MK1	9L	Cd	1	D1_MSN	D1_MSN_Matrix
		CELL1678_N1_1	2547	1584	MK1	9L	Cd	8	IN_PVALB	IN_PVALB-2
		CELL3270_N1_1	806	591	MK1	9L	Cd	20	IN_TAC3	IN_TAC3
		CELL1564_N1_1	2626	1535	MK1	9L	Cd	0	D2_MSN	D2_MSN_Matrix
		CELL1348_N1_1	2986	1707	MK1	9L	Cd	1	D1_MSN	D1_MSN_Matrix
		CELL1762_N1_1	2473	1441	MK1	9L	Cd	0	D2_MSN	D2_MSN_Matrix
		CELL2564_N1_1	1693	1130	MK1	9L	Cd	8	IN_PVALB	IN_PVALB-2
		CELL2393_N1_1	1826	1158	MK1	9L	Cd	0	D2_MSN	D2_MSN_Matrix
		CELL1731_N1_1	2559	1468	MK1	9L	Cd	0	D2_MSN	D2_MSN_Matrix
		CELL914_N1_1	3961	2067	MK1	9L	Cd	1	D1_MSN	D1_MSN_Matrix
		CELL1002_N1_1	3732	1944	MK1	9L	Cd	1	D1_MSN	D1_MSN_Matrix
		CELL2545_N1_1	1737	1205	MK1	9L	Cd	8	IN_PVALB	IN_PVALB-2
		CELL2739_N1_1	1532	968	MK1	9L	Cd	1	D1_MSN	D1_MSN_Matrix
		CELL1636_N1_1	2560	1451	MK1	9L	Cd	9	D1_D2_MSN	D1_D2_hybrid
		CELL1937_N1_1	2255	1406	MK1	9L	Cd	9	D1_D2_MSN	D1_D2_hybrid
		CELL1820_N1_1	2391	1429	MK1	9L	Cd	0	D1_MSN	D1_MSN_Matrix
		CELL1491_N1_1	2791	1561	MK1	9L	Cd	1	D1_MSN	D1_MSN_Matrix
		CELL1747_N1_1	2475	1391	MK1	9L	Cd	0	D2_MSN	D2_MSN_Matrix
		CELL653_N2_1	3679	2031	MK1	9L	Cd	25	IN_SST	IN_SST-2
		CELL902_N1_1	3961	2137	MK1	9L	Cd	0	D2_MSN	D2_MSN_Matrix
		CELL1036_N1_1	3577	1873	MK1	9L	Cd	0	D2_MSN	D2_MSN_Matrix
		CELL932_N1_1	3824	2032	MK1	9L	Cd	2	EX	EX_PALMD
		CELL3492_N1_1	675	361	MK1	9L	Cd	0	D2_MSN	D2_MSN_Matrix
		CELL1476_N1_1	2822	1597	MK1	9L	Cd	0	D2_MSN	D2_MSN_Matrix
		CELL2446_N1_1	1808	1093	MK1	9L	Cd	0	D2_MSN	D2_MSN_Matrix
		CELL1171_N1_1	3261	1797	MK1	9L	Cd	0	D2_MSN	D2_MSN_Matrix
		CELL2461_N1_1	1781	1139	MK1	9L	Cd	0	D2_MSN	D2_MSN_Matrix
		CELL1516_N1_1	2751	1563	MK1	9L	Cd	0	D2_MSN	D2_MSN_Matrix
		CELL1141_N1_1	3347	1712	MK1	9L	Cd	0	D2_MSN	D2_MSN_Matrix
		CELL1550_N1_1	2671	1530	MK1	9L	Cd	0	D2_MSN	D2_MSN_Matrix
		CELL2578_N1_1	1676	1079	MK1	9L	Cd	1	D1_MSN	D1_MSN_Matrix
		CELL917_N1_1	4013	1863	MK1	9L	Cd	0	D2_MSN	D2_MSN_Matrix
		CELL245_N2_1	2920	1537	MK1	9L	Cd	1	D1_MSN	D1_MSN_Striosome
		CELL568_N2_1	2871	1665	MK1	9L	Cd	1	D1_MSN	D1_MSN_Matrix
		CELL1579_N1_1	2644	1447	MK1	9L	Cd	0	D2_MSN	D2_MSN_Matrix
		CELL575_N2_1	4718	2213	MK1	9L	Cd	1	D1_MSN	D1_MSN_Matrix
		CELL2738_N1_1	1492	985	MK1	9L	Cd	20	IN_TAC3	IN_TAC3
		CELL1017_N1_1	3609	1864	MK1	9L	Cd	0	D2_MSN	D2_MSN_Matrix
		CELL1677_N1_1	2588	1450	MK1	9L	Cd	1	D1_MSN	D1_MSN_Striosome
		CELL2076_N1_1	2176	1338	MK1	9L	Cd	0	D2_MSN	D2_MSN_Matrix
		CELL1265_N1_1	2995	1740	MK1	9L	Cd	0	D2_MSN	D2_MSN_Matrix
		CELL1952_N1_1	2233	1369	MK1	9L	Cd	1	D1_MSN	D1_MSN_Matrix
		CELL2016_N1_1	2173	1289	MK1	9L	Cd	25	IN_SST	IN_SST-2
		CELL1174_N1_1	3280	1858	MK1	9L	Cd	21	IN_LAMP5	IN_LAMP5-2
		CELL809_N1_1	4477	2111	MK1	9L	Cd	0	D2_MSN	D2_MSN_Matrix
		CELL2181_N1_1	2088	1285	MK1	9L	Cd	1	D1_MSN	D1_MSN_Matrix
		CELL1354_N1_1	2923	1695	MK1	9L	Cd	1	D1_MSN	D1_MSN_Striosome
		CELL1505_N1_1	2762	1632	MK1	9L	Cd	1	D1_MSN	D1_MSN_Matrix
		CELL576_N2_1	3241	1841	MK1	9L	Cd	0	D2_MSN	D2_MSN_Matrix
		CELL2653_N1_1	1625	1064	MK1	9L	Cd	1	D1_MSN	D1_MSN_Matrix
		CELL2169_N1_1	1980	1262	MK1	9L	Cd	0	D2_MSN	D2_MSN_Striosome
		CELL2448_N1_1	1822	1141	MK1	9L	Cd	1	D1_MSN	D1_MSN_Matrix
		CELL1685_N1_1	2612	1403	MK1	9L	Cd	0	D2_MSN	D2_MSN_Matrix
		CELL141_N3_1	4818	2377	MK1	9L	Cd	0	D2_MSN	D2_MSN_Matrix
		CELL1094_N1_1	3482	1882	MK1	9L	Cd	0	D2_MSN	D2_MSN_Matrix
		CELL2726_N1_1	1547	1024	MK1	9L	Cd	0	D2_MSN	D2_MSN_Matrix
		CELL1593_N1_1	2641	1559	MK1	9L	Cd	1	D1_MSN	D1_MSN_Matrix
		CELL3242_N1_1	837	618	MK1	9L	Cd	4	AST	AST1
		CELL3057_N1_1	1108	802	MK1	9L	Cd	1	D1_MSN	D1_MSN_Matrix
		CELL1975_N1_1	2325	1434	MK1	9L	Cd	0	D2_MSN	D2_MSN_Matrix
		CELL3305_N1_1	748	567	MK1	9L	Cd	4	AST	AST1
		CELL2871_N1_1	1284	924	MK1	9L	Cd	5	AST	AST2
		CELL1334_N1_1	3076	1768	MK1	9L	Cd	1	D1_MSN	D1_MSN_Matrix
		CELL586_N2_1	2860	1657	MK1	9L	Cd	1	D1_MSN	D1_MSN_Matrix
		CELL3314_N1_1	790	544	MK1	9L	Cd	4	AST	AST1
		CELL2331_N1_1	1899	1239	MK1	9L	Cd	0	D2_MSN	D2_MSN_Matrix
		CELL1835_N1_1	2344	1424	MK1	9L	Cd	9	D1_D2_MSN	D1_D2_hybrid
		CELL764_N1_1	5206	2401	MK1	9L	Cd	0	D2_MSN	D2_MSN_Matrix
		CELL695_N2_1	2168	1284	MK1	9L	Cd	1	D1_MSN	D1_MSN_Striosome
		CELL2110_N1_1	2100	1313	MK1	9L	Cd	0	D2_MSN	D2_MSN_Matrix
		CELL1325_N1_1	2942	1665	MK1	9L	Cd	1	D1_MSN	D1_MSN_Matrix
		CELL1911_N1_1	2379	1338	MK1	9L	Cd	1	D1_MSN	D1_MSN_Matrix
		CELL1506_N1_1	2769	1471	MK1	9L	Cd	1	D1_MSN	D1_MSN_Matrix
		CELL1253_N1_1	3069	1685	MK1	9L	Cd	1	D1_MSN	D1_MSN_Matrix
		CELL895_N1_1	4123	2005	MK1	9L	Cd	0	D2_MSN	D2_MSN_Matrix
		CELL1177_N1_1	3193	1707	MK1	9L	Cd	0	D2_MSN	D2_MSN_Matrix
		CELL2112_N1_1	2097	1275	MK1	9L	Cd	0	D2_MSN	D2_MSN_Matrix
		CELL501_N3_1	4711	2402	MK1	9L	Cd	1	D1_MSN	D1_MSN_Matrix
		CELL46_N4_1	4752	2274	MK1	9L	Cd	1	D1_MSN	D1_MSN_Matrix
		CELL2286_N1_1	1966	1259	MK1	9L	Cd	1	D1_MSN	D1_MSN_Matrix
		CELL1522_N1_1	2712	1560	MK1	9L	Cd	0	D2_MSN	D2_MSN_Matrix
		CELL879_N1_1	4196	1996	MK1	9L	Cd	0	D2_MSN	D2_MSN_Matrix
		CELL2997_N1_1	1181	769	MK1	9L	Cd	0	D2_MSN	D2_MSN_Matrix
		CELL2219_N1_1	2012	1188	MK1	9L	Cd	1	D1_MSN	D1_MSN_Matrix
		CELL2185_N1_1	2073	1256	MK1	9L	Cd	0	D2_MSN	D2_MSN_Matrix
		CELL393_N2_1	4573	2275	MK1	9L	Cd	1	D1_MSN	D1_MSN_Matrix
		CELL2641_N1_1	1633	1048	MK1	9L	Cd	0	D2_MSN	D2_MSN_Matrix
		CELL817_N1_1	4393	2097	MK1	9L	Cd	1	D1_MSN	D1_MSN_Striosome
		CELL1961_N1_1	2247	1391	MK1	9L	Cd	0	D2_MSN	D2_MSN_Matrix
		CELL2307_N1_1	1939	1254	MK1	9L	Cd	20	IN_TAC3	IN_TAC3
		CELL2962_N1_1	1237	852	MK1	9L	Cd	17	IN_VIP_CCK	IN_VIP_CCK
		CELL2882_N1_1	1359	973	MK1	9L	Cd	0	D2_MSN	D2_MSN_Matrix
		CELL2208_N1_1	2036	1229	MK1	9L	Cd	0	D2_MSN	D2_MSN_Matrix
		CELL550_N2_1	3522	1787	MK1	9L	Cd	0	D2_MSN	D2_MSN_Matrix
		CELL1402_N1_1	2840	1691	MK1	9L	Cd	0	D2_MSN	D2_MSN_Striosome
		CELL356_N3_1	3488	2005	MK1	9L	Cd	20	IN_TAC3	IN_TAC3
		CELL4_N2_1	2536	1516	MK1	9L	Cd	0	D2_MSN	D2_MSN_Matrix
		CELL1704_N1_1	2480	1511	MK1	9L	Cd	1	D1_MSN	D1_MSN_Matrix
		CELL3040_N1_1	1139	799	MK1	9L	Cd	8	IN_PVALB	IN_PVALB-2
		CELL1534_N1_1	2745	1554	MK1	9L	Cd	1	D1_MSN	D1_MSN_Striosome
		CELL1007_N1_1	3640	1867	MK1	9L	Cd	25	IN_SST	IN_SST-2
		CELL1812_N1_1	2468	1401	MK1	9L	Cd	11	EX	EX_PALMD
		CELL916_N1_1	3979	2085	MK1	9L	Cd	9	D1_D2_MSN	D1_D2_hybrid
		CELL1701_N1_1	2581	1487	MK1	9L	Cd	1	D1_MSN	D1_MSN_Striosome
		CELL2260_N1_1	2051	1237	MK1	9L	Cd	0	D2_MSN	D2_MSN_Matrix
		CELL2835_N1_1	1411	924	MK1	9L	Cd	0	D2_MSN	D2_MSN_Matrix
		CELL3290_N1_1	797	583	MK1	9L	Cd	4	AST	AST1
		CELL3350_N1_1	780	543	MK1	9L	Cd	5	AST	AST1
		CELL1684_N1_1	2515	1533	MK1	9L	Cd	0	D2_MSN	D2_MSN_Striosome
		CELL993_N1_1	3705	1814	MK1	9L	Cd	1	D1_MSN	D1_MSN_Matrix
		CELL1586_N1_1	2651	1499	MK1	9L	Cd	1	D1_MSN	D1_MSN_Matrix
		CELL1728_N1_1	2495	1397	MK1	9L	Cd	1	D1_MSN	D1_MSN_Matrix
		CELL3067_N1_1	1087	792	MK1	9L	Cd	0	D2_MSN	D2_MSN_Matrix
		CELL237_N3_1	3944	2029	MK1	9L	Cd	1	D1_MSN	D1_MSN_Matrix
		CELL3433_N1_1	722	494	MK1	9L	Cd	4	AST	AST1
		CELL3017_N1_1	1081	730	MK1	9L	Cd	5	AST	AST1
		CELL3359_N1_1	689	493	MK1	9L	Cd	29	ENDO	ENDO1
		CELL2980_N1_1	1235	856	MK1	9L	Cd	0	D2_MSN	D2_MSN_Matrix
		CELL1018_N1_1	3503	1904	MK1	9L	Cd	1	D1_MSN	D1_MSN_Matrix
		CELL1020_N1_1	3628	1820	MK1	9L	Cd	0	D2_MSN	D2_MSN_Matrix
		CELL498_N2_1	3671	2018	MK1	9L	Cd	9	D1_D2_MSN	D1_D2_hybrid
		CELL3156_N1_1	955	684	MK1	9L	Cd	0	D2_MSN	D2_MSN_Striosome
		CELL1126_N1_1	3389	1862	MK1	9L	Cd	1	D1_MSN	D1_MSN_Matrix
		CELL2650_N1_1	1625	1084	MK1	9L	Cd	25	IN_SST	IN_SST-2
		CELL2477_N1_1	1702	1092	MK1	9L	Cd	0	D2_MSN	D2_MSN_Matrix
		CELL1234_N1_1	3138	1772	MK1	9L	Cd	0	D2_MSN	D2_MSN_Matrix
		CELL2147_N1_1	2114	1312	MK1	9L	Cd	1	D1_MSN	D1_MSN_Striosome
		CELL1025_N1_1	3636	1912	MK1	9L	Cd	0	D2_MSN	D2_MSN_Striosome
		CELL2808_N1_1	1433	942	MK1	9L	Cd	1	D1_MSN	D1_MSN_Matrix
		CELL1129_N1_1	3373	1788	MK1	9L	Cd	0	D2_MSN	D2_MSN_Matrix
		CELL3341_N1_1	760	520	MK1	9L	Cd	4	AST	AST1
		CELL97_N3_1	3826	2098	MK1	9L	Cd	0	D2_MSN	D2_MSN_Matrix
		CELL1186_N1_1	3227	1759	MK1	9L	Cd	1	D1_MSN	D1_MSN_Matrix
		CELL1995_N1_1	2224	1300	MK1	9L	Cd	0	D2_MSN	D2_MSN_Matrix
		CELL1414_N1_1	2940	1652	MK1	9L	Cd	0	D2_MSN	D2_MSN_Matrix
		CELL2968_N1_1	1218	777	MK1	9L	Cd	0	D2_MSN	D2_MSN_Matrix
		CELL623_N2_1	3524	1832	MK1	9L	Cd	1	D1_MSN	D1_MSN_Matrix
		CELL1789_N1_1	2357	1392	MK1	9L	Cd	1	D1_MSN	D1_MSN_Matrix
		CELL1535_N1_1	2664	1587	MK1	9L	Cd	0	D2_MSN	D2_MSN_Matrix
		CELL1052_N1_1	3542	1853	MK1	9L	Cd	1	D1_MSN	D1_MSN_Matrix
		CELL1730_N1_1	2433	1474	MK1	9L	Cd	1	D1_MSN	D1_MSN_Striosome
		CELL1316_N1_1	2990	1710	MK1	9L	Cd	0	D2_MSN	D2_MSN_Matrix
		CELL2429_N1_1	1883	1155	MK1	9L	Cd	1	D1_MSN	D1_MSN_Matrix
		CELL2227_N1_1	1965	1231	MK1	9L	Cd	25	IN_SST	IN_SST-2
		CELL2489_N1_1	1796	1130	MK1	9L	Cd	0	D2_MSN	D2_MSN_Matrix
		CELL2623_N1_1	1682	1069	MK1	9L	Cd	1	D1_MSN	D1_MSN_Matrix
		CELL1947_N1_1	2306	1421	MK1	9L	Cd	1	D1_MSN	D1_MSN_Striosome
		CELL933_N1_1	3768	1989	MK1	9L	Cd	0	D2_MSN	D2_MSN_Matrix
		CELL1227_N1_1	3166	1733	MK1	9L	Cd	1	D1_MSN	D1_MSN_Striosome
		CELL1304_N1_1	2949	1676	MK1	9L	Cd	1	D1_MSN	D1_MSN_Matrix
		CELL636_N2_1	3799	2009	MK1	9L	Cd	0	D2_MSN	D2_MSN_Matrix
		CELL548_N2_1	3834	1996	MK1	9L	Cd	0	D2_MSN	D2_MSN_Matrix
		CELL1743_N1_1	2449	1443	MK1	9L	Cd	0	D1_MSN	D1_MSN_Matrix
		CELL1871_N1_1	2236	1313	MK1	9L	Cd	1	D1_MSN	D1_MSN_Matrix
		CELL388_N2_1	2974	1697	MK1	9L	Cd	1	D1_MSN	D1_MSN_Matrix
		CELL2045_N1_1	2169	1303	MK1	9L	Cd	1	D1_MSN	D1_MSN_Matrix
		CELL778_N1_1	4886	2179	MK1	9L	Cd	0	D2_MSN	D2_MSN_Matrix
		CELL1594_N1_1	2596	1513	MK1	9L	Cd	1	D1_MSN	D1_MSN_Matrix
		CELL1337_N1_1	2986	1688	MK1	9L	Cd	1	D1_MSN	D1_MSN_Matrix
		CELL1418_N1_1	2818	1605	MK1	9L	Cd	1	D1_MSN	D1_MSN_Matrix
		CELL316_N2_1	2975	1733	MK1	9L	Cd	25	IN_SST	IN_SST-2
		CELL410_N2_1	3749	2009	MK1	9L	Cd	0	D2_MSN	D2_MSN_Matrix
		CELL1900_N1_1	2298	1388	MK1	9L	Cd	0	D2_MSN	D2_MSN_Matrix
		CELL2953_N1_1	1210	867	MK1	9L	Cd	28	IN_CHAT	IN_CHAT
		CELL3146_N1_1	950	669	MK1	9L	Cd	1	D1_MSN	D1_MSN_Matrix
		CELL2186_N1_1	1995	1216	MK1	9L	Cd	1	D1_MSN	D1_MSN_Striosome
		CELL2823_N1_1	1423	916	MK1	9L	Cd	12	D2_MSN	D2_MSN_Striosome
		CELL2001_N1_1	2277	1358	MK1	9L	Cd	0	D2_MSN	D2_MSN_Matrix
		CELL483_N2_1	3588	1973	MK1	9L	Cd	1	D1_MSN	D1_MSN_Matrix
		CELL545_N2_1	3061	1678	MK1	9L	Cd	0	D2_MSN	D2_MSN_Matrix
		CELL2589_N1_1	1609	1105	MK1	9L	Cd	1	D1_MSN	D1_MSN_Matrix
		CELL1783_N1_1	2470	1492	MK1	9L	Cd	0	D2_MSN	D2_MSN_Matrix
		CELL2451_N1_1	1848	1088	MK1	9L	Cd	0	D2_MSN	D2_MSN_Matrix
		CELL345_N3_1	4097	1959	MK1	9L	Cd	0	D2_MSN	D2_MSN_Matrix
		CELL533_N2_1	4019	2112	MK1	9L	Cd	8	IN_PVALB	IN_PVALB-2
		CELL1393_N1_1	2849	1645	MK1	9L	Cd	1	D1_MSN	D1_MSN_Matrix
		CELL2930_N1_1	1317	880	MK1	9L	Cd	1	D1_MSN	D1_MSN_Matrix
		CELL3042_N1_1	1127	815	MK1	9L	Cd	1	D1_MSN	D1_MSN_Matrix
		CELL2030_N1_1	2171	1403	MK1	9L	Cd	5	AST	AST2
		CELL2102_N1_1	2151	1337	MK1	9L	Cd	8	IN_PVALB	IN_PVALB-2
		CELL1591_N1_1	2620	1486	MK1	9L	Cd	0	D2_MSN	D2_MSN_Matrix
		CELL2516_N1_1	1700	1093	MK1	9L	Cd	1	D1_MSN	D1_MSN_Matrix
		CELL2522_N1_1	1704	1084	MK1	9L	Cd	1	D1_MSN	D1_MSN_Matrix
		CELL2178_N1_1	2125	1294	MK1	9L	Cd	1	D1_MSN	D1_MSN_Matrix
		CELL1580_N1_1	2636	1584	MK1	9L	Cd	1	D1_MSN	D1_MSN_Matrix
		CELL678_N2_1	3424	1884	MK1	9L	Cd	0	D2_MSN	D2_MSN_Matrix
		CELL571_N2_1	3677	1951	MK1	9L	Cd	1	D1_MSN	D1_MSN_Matrix
		CELL1329_N1_1	2918	1695	MK1	9L	Cd	0	D2_MSN	D2_MSN_Matrix
		CELL1370_N1_1	2890	1669	MK1	9L	Cd	0	D2_MSN	D2_MSN_Striosome
		CELL2180_N1_1	2094	1247	MK1	9L	Cd	1	D1_MSN	D1_MSN_Matrix
		CELL2694_N1_1	1584	1003	MK1	9L	Cd	1	D1_MSN	D1_MSN_Matrix
		CELL1585_N1_1	2619	1556	MK1	9L	Cd	1	D1_MSN	D1_MSN_Matrix
		CELL2549_N1_1	1741	1166	MK1	9L	Cd	12	D1_MSN	D1_MSN_Matrix
		CELL2686_N1_1	1534	1025	MK1	9L	Cd	21	IN_LAMP5	IN_LAMP5-2
		CELL1710_N1_1	2331	1471	MK1	9L	Cd	21	IN_LAMP5	IN_LAMP5-2
		CELL441_N2_1	3260	1800	MK1	9L	Cd	0	D2_MSN	D2_MSN_Matrix
		CELL1971_N1_1	2316	1377	MK1	9L	Cd	0	D2_MSN	D2_MSN_Matrix
		CELL3473_N1_1	658	473	MK1	9L	Cd	4	AST	AST1
		CELL1759_N1_1	2435	1490	MK1	9L	Cd	0	D2_MSN	D2_MSN_Matrix
		CELL1301_N1_1	3015	1732	MK1	9L	Cd	0	D2_MSN	D2_MSN_Matrix
		CELL3455_N1_1	667	439	MK1	9L	Cd	28	IN_CHAT	IN_CHAT
		CELL3103_N1_1	1075	746	MK1	9L	Cd	0	D2_MSN	D2_MSN_Matrix
		CELL803_N1_1	4460	2270	MK1	9L	Cd	1	D1_MSN	D1_MSN_Matrix
		CELL601_N2_1	4174	2206	MK1	9L	Cd	0	D1_D2_MSN	D1_D2_hybrid
		CELL557_N2_1	4736	2306	MK1	9L	Cd	1	D1_MSN	D1_MSN_Striosome
		CELL558_N2_1	2288	1307	MK1	9L	Cd	1	D1_MSN	D1_MSN_Matrix
		CELL765_N1_1	5097	2380	MK1	9L	Cd	0	D2_MSN	D2_MSN_Matrix
		CELL642_N2_1	5345	2354	MK1	9L	Cd	0	D2_MSN	D2_MSN_Matrix
		CELL488_N2_1	1942	1221	MK1	9L	Cd	1	D1_MSN	D1_MSN_Matrix
		CELL31_N2_1	4058	2021	MK1	9L	Cd	0	D2_MSN	D2_MSN_Matrix
		CELL2314_N1_1	1934	1235	MK1	9L	Cd	1	D1_MSN	D1_MSN_Matrix
		CELL3416_N1_1	730	532	MK1	9L	Cd	1	D1_MSN	D1_MSN_Matrix
		CELL1635_N1_1	2578	1528	MK1	9L	Cd	1	D1_MSN	D1_MSN_Matrix
		CELL2144_N1_1	2112	1309	MK1	9L	Cd	0	D2_MSN	D2_MSN_Matrix
		CELL2056_N1_1	2151	1353	MK1	9L	Cd	1	D1_MSN	D1_MSN_Striosome
		CELL62_N2_1	3737	1935	MK1	9L	Cd	1	D1_MSN	D1_MSN_Matrix
		CELL2486_N1_1	1863	1123	MK1	9L	Cd	0	D1_MSN	D1_MSN_Matrix
		CELL2459_N1_1	1930	1149	MK1	9L	Cd	1	D1_MSN	D1_MSN_Matrix
		CELL2846_N1_1	1355	969	MK1	9L	Cd	1	D1_MSN	D1_MSN_Matrix
		CELL2312_N1_1	1944	1207	MK1	9L	Cd	1	D1_MSN	D1_MSN_Matrix
		CELL1148_N1_1	3339	1809	MK1	9L	Cd	0	D2_MSN	D2_MSN_Matrix
		CELL473_N2_1	3168	1754	MK1	9L	Cd	1	D1_MSN	D1_MSN_Matrix
		CELL1155_N1_1	3215	1978	MK1	9L	Cd	28	IN_CHAT	IN_CHAT
		CELL1978_N1_1	2226	1361	MK1	9L	Cd	0	D2_MSN	D2_MSN_Matrix
		CELL943_N1_1	3956	1899	MK1	9L	Cd	0	D2_MSN	D2_MSN_Matrix
		CELL417_N2_1	2141	1318	MK1	9L	Cd	1	D1_MSN	D1_MSN_Matrix
		CELL900_N1_1	4048	1917	MK1	9L	Cd	0	D2_MSN	D2_MSN_Matrix
		CELL1646_N1_1	2569	1512	MK1	9L	Cd	1	D1_MSN	D1_MSN_Matrix
		CELL2107_N1_1	2124	1339	MK1	9L	Cd	1	D1_MSN	D1_MSN_Matrix
		CELL878_N1_1	4024	2050	MK1	9L	Cd	0	D2_MSN	D2_MSN_Striosome
		CELL1841_N1_1	2397	1368	MK1	9L	Cd	1	D1_MSN	D1_MSN_Matrix
		CELL92_N2_1	2743	1621	MK1	9L	Cd	0	D2_MSN	D2_MSN_Striosome
		CELL599_N2_1	4592	2305	MK1	9L	Cd	0	D2_MSN	D2_MSN_Matrix
		CELL1190_N1_1	3212	1762	MK1	9L	Cd	1	D1_MSN	D1_MSN_Matrix
		CELL1407_N1_1	2909	1647	MK1	9L	Cd	1	D1_MSN	D1_MSN_Striosome
		CELL1989_N1_1	2217	1287	MK1	9L	Cd	1	D1_MSN	D1_MSN_Matrix
		CELL218_N2_1	3567	1958	MK1	9L	Cd	1	D1_MSN	D1_MSN_Matrix
		CELL427_N2_1	3253	1761	MK1	9L	Cd	9	D1_D2_MSN	D1_D2_hybrid
		CELL1681_N1_1	2505	1486	MK1	9L	Cd	25	IN_SST	IN_SST-2
		CELL431_N2_1	4066	2115	MK1	9L	Cd	0	D2_MSN	D2_MSN_Matrix
		CELL2598_N1_1	1678	1112	MK1	9L	Cd	1	D1_MSN	D1_MSN_Matrix
		CELL2500_N1_1	1751	1145	MK1	9L	Cd	9	D1_D2_MSN	D1_D2_hybrid
		CELL562_N2_1	4006	2020	MK1	9L	Cd	0	D2_MSN	D2_MSN_Matrix
		CELL1028_N1_1	3574	1878	MK1	9L	Cd	1	D1_MSN	D1_MSN_Matrix
		CELL677_N2_1	3370	1865	MK1	9L	Cd	0	D2_MSN	D2_MSN_Matrix
		CELL2602_N1_1	1666	1014	MK1	9L	Cd	1	D1_MSN	D1_MSN_Matrix
		CELL288_N2_1	3671	1980	MK1	9L	Cd	1	D1_MSN	D1_MSN_Striosome
		CELL610_N2_1	3006	1701	MK1	9L	Cd	0	D2_MSN	D2_MSN_Matrix
		CELL1239_N1_1	3101	1660	MK1	9L	Cd	1	D1_MSN	D1_MSN_Matrix
		CELL1285_N1_1	3025	1628	MK1	9L	Cd	0	D2_MSN	D2_MSN_Matrix
		CELL1753_N1_1	2426	1366	MK1	9L	Cd	0	D2_MSN	D2_MSN_Matrix
		CELL2603_N1_1	1722	1094	MK1	9L	Cd	0	D2_MSN	D2_MSN_Matrix
		CELL2572_N1_1	1760	1140	MK1	9L	Cd	1	D1_MSN	D1_MSN_Matrix
		CELL1997_N1_1	2263	1376	MK1	9L	Cd	1	D1_MSN	D1_MSN_Matrix
		CELL2049_N1_1	2129	1372	MK1	9L	Cd	1	D1_MSN	D1_MSN_Matrix
		CELL2946_N1_1	1272	842	MK1	9L	Cd	0	D2_MSN	D2_MSN_Matrix
		CELL912_N1_1	3962	2064	MK1	9L	Cd	0	D2_MSN	D2_MSN_Matrix
		CELL2614_N1_1	1679	1062	MK1	9L	Cd	12	D2_MSN	D2_MSN_Matrix
		CELL495_N2_1	3155	1740	MK1	9L	Cd	0	D2_MSN	D2_MSN_Striosome
		CELL1040_N1_1	3558	1881	MK1	9L	Cd	1	D1_MSN	D1_MSN_Matrix
		CELL1629_N1_1	2579	1469	MK1	9L	Cd	0	D2_MSN	D2_MSN_Matrix
		CELL991_N1_1	3740	1888	MK1	9L	Cd	1	D1_MSN	D1_MSN_Matrix
		CELL537_N3_1	4507	2297	MK1	9L	Cd	1	D1_MSN	D1_MSN_Matrix
		CELL2332_N1_1	1944	1185	MK1	9L	Cd	9	D1_D2_MSN	D1_D2_hybrid
		CELL584_N3_1	2886	1633	MK1	9L	Cd	5	AST	AST2
		CELL1282_N1_1	3022	1647	MK1	9L	Cd	1	D1_MSN	D1_MSN_Matrix
		CELL2103_N1_1	2101	1314	MK1	9L	Cd	1	D1_MSN	D1_MSN_Matrix
		CELL3068_N1_1	1016	712	MK1	9L	Cd	13	AST	AST1
		CELL3061_N1_1	1064	696	MK1	9L	Cd	4	AST	AST1
		CELL2887_N1_1	1316	891	MK1	9L	Cd	0	D2_MSN	D2_MSN_Striosome
		CELL931_N1_1	3840	1998	MK1	9L	Cd	0	D2_MSN	D2_MSN_Striosome
		CELL3132_N1_1	1004	705	MK1	9L	Cd	8	IN_PVALB	IN_PVALB-2
		CELL629_N2_1	4474	2269	MK1	9L	Cd	1	D1_MSN	D1_MSN_Matrix
		CELL2978_N1_1	1240	855	MK1	9L	Cd	20	IN_TAC3	IN_TAC3
		CELL1258_N1_1	3087	1732	MK1	9L	Cd	0	D2_MSN	D2_MSN_Matrix
		CELL1456_N1_1	2824	1715	MK1	9L	Cd	1	D1_MSN	D1_MSN_Matrix
		CELL1797_N1_1	2366	1404	MK1	9L	Cd	5	AST	AST2
		CELL1777_N1_1	2447	1479	MK1	9L	Cd	1	D1_MSN	D1_MSN_Matrix
		CELL2492_N1_1	1749	1097	MK1	9L	Cd	1	D1_MSN	D1_MSN_Matrix
		CELL149_N2_1	2941	1604	MK1	9L	Cd	1	D1_MSN	D1_MSN_Striosome
		CELL1668_N1_1	2525	1474	MK1	9L	Cd	0	D2_MSN	D2_MSN_Matrix
		CELL1647_N1_1	2609	1519	MK1	9L	Cd	0	D2_MSN	D2_MSN_Matrix
		CELL2279_N1_1	1967	1219	MK1	9L	Cd	8	IN_PVALB	IN_PVALB-2
		CELL262_N2_1	3980	2077	MK1	9L	Cd	1	D1_MSN	D1_MSN_Matrix
		CELL2394_N1_1	1850	1166	MK1	9L	Cd	1	D1_MSN	D1_MSN_Striosome
		CELL2256_N1_1	2023	1231	MK1	9L	Cd	0	D2_MSN	D2_MSN_Matrix
		CELL3_N2_1	2818	1707	MK1	9L	Cd	0	D2_MSN	D2_MSN_Matrix
		CELL2113_N1_1	2177	1247	MK1	9L	Cd	1	D1_MSN	D1_MSN_Matrix
		CELL2293_N1_1	1967	1223	MK1	9L	Cd	0	D2_MSN	D2_MSN_Matrix
		CELL949_N1_1	3889	1941	MK1	9L	Cd	0	D2_MSN	D2_MSN_Matrix
		CELL692_N2_1	3346	1599	MK1	9L	Cd	28	IN_CHAT	IN_CHAT
		CELL1070_N1_1	3489	1856	MK1	9L	Cd	0	D2_MSN	D2_MSN_Matrix
		CELL481_N2_1	4179	2078	MK1	9L	Cd	0	D2_MSN	D2_MSN_Matrix
		CELL2303_N1_1	2010	1246	MK1	9L	Cd	0	D2_MSN	D2_MSN_Matrix
		CELL366_N2_1	2768	1567	MK1	9L	Cd	1	D1_MSN	D1_MSN_Matrix
		CELL1459_N1_1	2851	1563	MK1	9L	Cd	0	D2_MSN	D2_MSN_Matrix
		CELL3121_N1_1	980	675	MK1	9L	Cd	4	AST	AST1
		CELL2655_N1_1	1640	965	MK1	9L	Cd	1	D1_MSN	D1_MSN_Matrix
		CELL1798_N1_1	2426	1357	MK1	9L	Cd	0	D2_MSN	D2_MSN_Matrix
		CELL1233_N1_1	3087	1732	MK1	9L	Cd	2	EX	EX_PALMD
		CELL1084_N1_1	3424	1902	MK1	9L	Cd	1	D1_MSN	D1_MSN_Matrix
		CELL1799_N1_1	2425	1518	MK1	9L	Cd	0	D2_MSN	D2_MSN_Matrix
		CELL3097_N1_1	1040	779	MK1	9L	Cd	20	IN_TAC3	IN_TAC3
		CELL2801_N1_1	1460	988	MK1	9L	Cd	1	D1_MSN	D1_MSN_Matrix
		CELL2265_N1_1	2004	1258	MK1	9L	Cd	0	D2_MSN	D2_MSN_Matrix
		CELL3373_N1_1	728	525	MK1	9L	Cd	29	ENDO	ENDO1
		CELL2354_N1_1	1933	1254	MK1	9L	Cd	1	D1_MSN	D1_MSN_Matrix
		CELL1951_N1_1	2249	1362	MK1	9L	Cd	12	D1_MSN	D1_MSN_Matrix
		CELL968_N1_1	3732	1985	MK1	9L	Cd	0	D2_MSN	D2_MSN_Matrix
		CELL1014_N1_1	3606	2021	MK1	9L	Cd	2	EX	EX_PALMD
		CELL2676_N1_1	1546	1034	MK1	9L	Cd	0	D2_MSN	D2_MSN_Matrix
		CELL2593_N1_1	1654	1060	MK1	9L	Cd	1	D1_MSN	D1_MSN_Matrix
		CELL1538_N1_1	2690	1546	MK1	9L	Cd	0	D1_MSN	D1_MSN_Matrix
		CELL2934_N1_1	1277	888	MK1	9L	Cd	0	D2_MSN	D2_MSN_Matrix
		CELL956_N1_1	3752	1931	MK1	9L	Cd	1	D1_MSN	D1_MSN_Matrix
		CELL785_N1_1	4728	2297	MK1	9L	Cd	8	IN_PVALB	IN_PVALB-2
		CELL2210_N1_1	2025	1239	MK1	9L	Cd	0	D2_MSN	D2_MSN_Matrix
		CELL1981_N1_1	2244	1384	MK1	9L	Cd	0	D2_MSN	D2_MSN_Matrix
		CELL2311_N1_1	1932	1201	MK1	9L	Cd	1	D1_MSN	D1_MSN_Matrix
		CELL1709_N1_1	2569	1466	MK1	9L	Cd	0	D2_MSN	D2_MSN_Matrix
		CELL2532_N1_1	1670	1072	MK1	9L	Cd	0	D2_MSN	D2_MSN_Matrix
		CELL2255_N1_1	1988	1209	MK1	9L	Cd	1	D1_MSN	D1_MSN_Matrix
		CELL1430_N1_1	2894	1614	MK1	9L	Cd	1	D1_MSN	D1_MSN_Matrix
		CELL2609_N1_1	1659	1118	MK1	9L	Cd	1	D1_MSN	D1_MSN_Striosome
		CELL394_N2_1	3087	1762	MK1	9L	Cd	0	D2_MSN	D2_MSN_Matrix
		CELL1751_N1_1	2506	1500	MK1	9L	Cd	1	D1_MSN	D1_MSN_Matrix
		CELL1954_N1_1	2210	1365	MK1	9L	Cd	0	D2_MSN	D2_MSN_Matrix
		CELL2118_N1_1	2077	1333	MK1	9L	Cd	0	D2_MSN	D2_MSN_Matrix
		CELL2924_N1_1	1268	871	MK1	9L	Cd	20	IN_TAC3	IN_TAC3
		CELL3395_N1_1	725	508	MK1	9L	Cd	4	AST	AST1
		CELL389_N2_1	4118	2170	MK1	9L	Cd	0	D2_MSN	D2_MSN_Matrix
		CELL64_N2_1	2068	1234	MK1	9L	Cd	0	D2_MSN	D2_MSN_Matrix
		CELL1384_N1_1	2854	1569	MK1	9L	Cd	0	D2_MSN	D2_MSN_Matrix
		CELL1588_N1_1	2665	1522	MK1	9L	Cd	1	D1_MSN	D1_MSN_Matrix
		CELL493_N2_1	2983	1661	MK1	9L	Cd	1	D1_MSN	D1_MSN_Matrix
		CELL2998_N1_1	1205	829	MK1	9L	Cd	0	D2_MSN	D2_MSN_Matrix
		CELL3239_N1_1	852	565	MK1	9L	Cd	4	AST	AST1
		CELL1189_N1_1	3206	1822	MK1	9L	Cd	9	D1_D2_MSN	D1_D2_hybrid
		CELL2510_N1_1	1754	1121	MK1	9L	Cd	1	D1_MSN	D1_MSN_Matrix
		CELL1169_N1_1	3242	1875	MK1	9L	Cd	1	D1_MSN	D1_MSN_Matrix
		CELL162_N2_1	4229	2231	MK1	9L	Cd	0	D2_MSN	D2_MSN_Striosome
		CELL2909_N1_1	1245	818	MK1	9L	Cd	5	AST	AST1
		CELL1184_N1_1	3181	1705	MK1	9L	Cd	0	D2_MSN	D2_MSN_Matrix
		CELL2681_N1_1	1559	1083	MK1	9L	Cd	1	D1_MSN	D1_MSN_Matrix
		CELL2126_N1_1	1931	1180	MK1	9L	Cd	1	D1_MSN	D1_MSN_Matrix
		CELL2713_N1_1	1588	1022	MK1	9L	Cd	1	D1_MSN	D1_MSN_Matrix
		CELL391_N2_1	4121	2204	MK1	9L	Cd	15	OPC	OPC2
		CELL1033_N1_1	3616	1882	MK1	9L	Cd	0	D2_MSN	D2_MSN_Matrix
		CELL2156_N1_1	2033	1271	MK1	9L	Cd	0	D2_MSN	D2_MSN_Matrix
		CELL846_N1_1	4121	1917	MK1	9L	Cd	1	D1_MSN	D1_MSN_Matrix
		CELL2348_N1_1	1884	1186	MK1	9L	Cd	0	D2_MSN	D2_MSN_Matrix
		CELL1469_N1_1	2738	1602	MK1	9L	Cd	1	D1_MSN	D1_MSN_Matrix
		CELL1558_N1_1	2706	1563	MK1	9L	Cd	1	D1_MSN	D1_MSN_Matrix
		CELL796_N1_1	4628	2096	MK1	9L	Cd	1	D1_MSN	D1_MSN_Matrix
		CELL1273_N1_1	3027	1744	MK1	9L	Cd	1	D1_MSN	D1_MSN_Striosome
		CELL1831_N1_1	2420	1494	MK1	9L	Cd	1	D1_MSN	D1_MSN_Matrix
		CELL1662_N1_1	2588	1485	MK1	9L	Cd	0	D2_MSN	D2_MSN_Striosome
		CELL1814_N1_1	2442	1361	MK1	9L	Cd	0	D2_MSN	D2_MSN_Matrix
		CELL1428_N1_1	2817	1613	MK1	9L	Cd	0	D2_MSN	D2_MSN_Matrix
		CELL2017_N1_1	2188	1286	MK1	9L	Cd	0	D2_MSN	D2_MSN_Matrix
		CELL1219_N1_1	3249	1765	MK1	9L	Cd	1	D1_MSN	D1_MSN_Matrix
		CELL1648_N1_1	2589	1465	MK1	9L	Cd	1	D1_MSN	D1_MSN_Matrix
		CELL893_N1_1	4119	1964	MK1	9L	Cd	9	D1_D2_MSN	D1_D2_hybrid
		CELL1232_N1_1	3158	1710	MK1	9L	Cd	1	D1_MSN	D1_MSN_Matrix
		CELL1004_N1_1	3624	1937	MK1	9L	Cd	0	D2_MSN	D2_MSN_Matrix
		CELL1929_N1_1	2234	1408	MK1	9L	Cd	9	D1_D2_MSN	D1_D2_hybrid
		CELL2387_N1_1	1830	1159	MK1	9L	Cd	0	D2_MSN	D2_MSN_Matrix
		CELL1005_N1_1	3687	1813	MK1	9L	Cd	0	D2_MSN	D2_MSN_Matrix
		CELL3400_N1_1	699	509	MK1	9L	Cd	13	AST	AST1
		CELL2937_N1_1	1268	793	MK1	9L	Cd	1	D1_MSN	D1_MSN_Matrix
		CELL1769_N1_1	2436	1482	MK1	9L	Cd	1	D1_MSN	D1_MSN_Matrix
		CELL832_N1_1	4277	2078	MK1	9L	Cd	0	D1_MSN	D1_MSN_Matrix
		CELL1001_N1_1	3628	1980	MK1	9L	Cd	9	D1_D2_MSN	D1_D2_hybrid
		CELL1063_N1_1	3518	1914	MK1	9L	Cd	1	D1_MSN	D1_MSN_Matrix
		CELL352_N2_1	3973	1939	MK1	9L	Cd	0	D2_MSN	D2_MSN_Matrix
		CELL104_N2_1	2985	1675	MK1	9L	Cd	0	D2_MSN	D2_MSN_Matrix
		CELL2344_N1_1	1901	1218	MK1	9L	Cd	1	D1_MSN	D1_MSN_Matrix
		CELL1199_N1_1	3183	1798	MK1	9L	Cd	1	D1_MSN	D1_MSN_Matrix
		CELL2889_N1_1	1281	902	MK1	9L	Cd	20	IN_TAC3	IN_TAC3
		CELL570_N2_1	2008	1195	MK1	9L	Cd	0	D2_MSN	D2_MSN_Matrix
		CELL3140_N1_1	978	726	MK1	9L	Cd	20	IN_TAC3	IN_TAC3
		CELL1946_N1_1	2298	1466	MK1	9L	Cd	21	IN_LAMP5	IN_LAMP5-2
		CELL3168_N1_1	922	614	MK1	9L	Cd	4	AST	AST1
		CELL1306_N1_1	2970	1745	MK1	9L	Cd	8	IN_PVALB	IN_PVALB-2
		CELL2421_N1_1	1818	1241	MK1	9L	Cd	23	IN_SST	IN_SST-1
		CELL1528_N1_1	2733	1610	MK1	9L	Cd	1	D1_MSN	D1_MSN_Matrix
		CELL2699_N1_1	1559	1020	MK1	9L	Cd	1	D1_MSN	D1_MSN_Matrix
		CELL2724_N1_1	1566	1015	MK1	9L	Cd	0	D1_MSN	D1_MSN_Matrix
		CELL2380_N1_1	1884	1218	MK1	9L	Cd	0	D2_MSN	D2_MSN_Matrix
		CELL1197_N1_1	3242	1808	MK1	9L	Cd	1	D1_MSN	D1_MSN_Matrix
		CELL1767_N1_1	2393	1477	MK1	9L	Cd	9	D1_D2_MSN	D1_D2_hybrid
		CELL1157_N1_1	3396	1807	MK1	9L	Cd	1	D1_MSN	D1_MSN_Matrix
		CELL894_N1_1	4136	2028	MK1	9L	Cd	0	D2_MSN	D2_MSN_Matrix
		CELL442_N2_1	3513	1952	MK1	9L	Cd	0	D2_MSN	D2_MSN_Matrix
		CELL50_N2_1	3442	1901	MK1	9L	Cd	0	D2_MSN	D2_MSN_Matrix
		CELL2025_N1_1	2170	1242	MK1	9L	Cd	1	D1_MSN	D1_MSN_Matrix
		CELL87_N2_1	1773	1087	MK1	9L	Cd	0	D2_MSN	D2_MSN_Matrix
		CELL322_N3_1	3944	2059	MK1	9L	Cd	1	D1_MSN	D1_MSN_Striosome
		CELL705_N2_1	2064	1310	MK1	9L	Cd	0	D2_MSN	D2_MSN_Matrix
		CELL1230_N1_1	3164	1732	MK1	9L	Cd	1	D1_MSN	D1_MSN_Matrix
		CELL278_N2_1	3252	1778	MK1	9L	Cd	0	D2_MSN	D2_MSN_Matrix
		CELL1829_N1_1	2367	1411	MK1	9L	Cd	0	D2_MSN	D2_MSN_Matrix
		CELL2258_N1_1	1999	1263	MK1	9L	Cd	8	IN_PVALB	IN_PVALB-2
		CELL422_N2_1	3541	1735	MK1	9L	Cd	0	D2_MSN	D2_MSN_Matrix
		CELL1440_N1_1	2941	1538	MK1	9L	Cd	1	D1_MSN	D1_MSN_Matrix
		CELL2063_N1_1	2159	1288	MK1	9L	Cd	1	D1_MSN	D1_MSN_Matrix
		CELL3105_N1_1	1000	761	MK1	9L	Cd	20	IN_TAC3	IN_TAC3
		CELL202_N2_1	3341	1871	MK1	9L	Cd	8	IN_PVALB	IN_PVALB-2
		CELL781_N1_1	4800	2353	MK1	9L	Cd	1	D1_MSN	D1_MSN_Matrix
		CELL2391_N1_1	1880	1147	MK1	9L	Cd	0	D2_MSN	D2_MSN_Matrix
		CELL552_N2_1	4384	2144	MK1	9L	Cd	9	D1_D2_MSN	D1_D2_hybrid
		CELL32_N2_1	3325	1798	MK1	9L	Cd	1	D1_MSN	D1_MSN_Matrix
		CELL377_N2_1	2779	1639	MK1	9L	Cd	1	D1_MSN	D1_MSN_Matrix
		CELL1432_N1_1	2912	1709	MK1	9L	Cd	0	D2_MSN	D2_MSN_Matrix
		CELL2247_N1_1	2009	1268	MK1	9L	Cd	9	D1_D2_MSN	D1_D2_hybrid
		CELL682_N2_1	3175	1748	MK1	9L	Cd	0	D2_MSN	D2_MSN_Matrix
		CELL1622_N1_1	2598	1521	MK1	9L	Cd	1	D1_MSN	D1_MSN_Matrix
		CELL1251_N1_1	3127	1657	MK1	9L	Cd	0	D2_MSN	D2_MSN_Matrix
		CELL1047_N1_1	3504	1958	MK1	9L	Cd	5	AST	AST2
		CELL1048_N1_1	3620	1877	MK1	9L	Cd	0	D2_MSN	D2_MSN_Matrix
		CELL790_N1_1	4724	2247	MK1	9L	Cd	1	D1_MSN	D1_MSN_Matrix
		CELL3329_N1_1	765	550	MK1	9L	Cd	4	AST	AST1
		CELL1410_N1_1	2890	1668	MK1	9L	Cd	1	D1_MSN	D1_MSN_Striosome
		CELL1245_N1_1	3060	1687	MK1	9L	Cd	1	D1_MSN	D1_MSN_Matrix
		CELL2764_N1_1	1500	978	MK1	9L	Cd	0	D2_MSN	D2_MSN_Matrix
		CELL1664_N1_1	2553	1520	MK1	9L	Cd	1	D1_MSN	D1_MSN_Striosome
		CELL1936_N1_1	2274	1338	MK1	9L	Cd	0	D2_MSN	D2_MSN_Matrix
		CELL1553_N1_1	2665	1596	MK1	9L	Cd	0	D2_MSN	D2_MSN_Matrix
		CELL383_N2_1	2066	1259	MK1	9L	Cd	1	D1_MSN	D1_MSN_Striosome
		CELL2010_N1_1	2161	1348	MK1	9L	Cd	1	D1_MSN	D1_MSN_Matrix
		CELL1274_N1_1	3028	1744	MK1	9L	Cd	1	D1_MSN	D1_MSN_Matrix
		CELL1051_N1_1	3604	1842	MK1	9L	Cd	0	D2_MSN	D2_MSN_Matrix
		CELL958_N1_1	3761	1732	MK1	9L	Cd	0	D2_MSN	D2_MSN_Matrix
		CELL243_N2_1	3655	1924	MK1	9L	Cd	1	D1_MSN	D1_MSN_Matrix
		CELL929_N1_1	3827	2118	MK1	9L	Cd	0	D2_MSN	D2_MSN_Matrix
		CELL1536_N1_1	2689	1522	MK1	9L	Cd	9	D1_D2_MSN	D1_D2_hybrid
		CELL2059_N1_1	2148	1265	MK1	9L	Cd	1	D1_MSN	D1_MSN_Matrix
		CELL2422_N1_1	1748	1091	MK1	9L	Cd	4	AST	AST1
		CELL591_N3_1	3849	2048	MK1	9L	Cd	0	D2_MSN	D2_MSN_Matrix
		CELL520_N2_1	3705	1997	MK1	9L	Cd	1	D1_MSN	D1_MSN_Matrix
		CELL2334_N1_1	1916	1221	MK1	9L	Cd	1	D1_MSN	D1_MSN_Matrix
		CELL190_N2_1	3206	1729	MK1	9L	Cd	9	D1_D2_MSN	D1_D2_hybrid
		CELL1324_N1_1	2921	1649	MK1	9L	Cd	1	D1_MSN	D1_MSN_Matrix
		CELL3111_N1_1	1099	629	MK1	9L	Cd	9	D1_D2_MSN	D1_D2_hybrid
		CELL696_N2_1	2019	1230	MK1	9L	Cd	0	D2_MSN	D2_MSN_Matrix
		CELL310_N2_1	3309	1807	MK1	9L	Cd	1	D1_MSN	D1_MSN_Matrix
		CELL2015_N1_1	2283	1345	MK1	9L	Cd	0	D2_MSN	D2_MSN_Matrix
		CELL1210_N1_1	3140	1705	MK1	9L	Cd	0	D2_MSN	D2_MSN_Matrix
		CELL1657_N1_1	2500	1464	MK1	9L	Cd	1	D1_MSN	D1_MSN_Striosome
		CELL665_N2_1	4235	2014	MK1	9L	Cd	1	D1_MSN	D1_MSN_Striosome
		CELL2257_N1_1	1946	1224	MK1	9L	Cd	1	D1_MSN	D1_MSN_Matrix
		CELL1078_N1_1	3464	1845	MK1	9L	Cd	1	D1_MSN	D1_MSN_Matrix
		CELL3197_N1_1	921	648	MK1	9L	Cd	0	D2_MSN	D2_MSN_Matrix
		CELL1152_N1_1	3246	1820	MK1	9L	Cd	0	D2_MSN	D2_MSN_Striosome
		CELL273_N2_1	3522	1884	MK1	9L	Cd	0	D2_MSN	D2_MSN_Matrix
		CELL3495_N1_1	663	533	MK1	9L	Cd	20	IN_TAC3	IN_TAC3
		CELL478_N2_1	2851	1628	MK1	9L	Cd	0	D2_MSN	D2_MSN_Matrix
		CELL771_N1_1	4999	2257	MK1	9L	Cd	0	D2_MSN	D2_MSN_Matrix
		CELL2793_N1_1	1459	915	MK1	9L	Cd	0	D2_MSN	D2_MSN_Matrix
		CELL972_N1_1	3677	1948	MK1	9L	Cd	0	D2_MSN	D2_MSN_Matrix
		CELL2599_N1_1	1621	1073	MK1	9L	Cd	1	D1_MSN	D1_MSN_Matrix
		CELL1466_N1_1	2877	1684	MK1	9L	Cd	0	D2_MSN	D2_MSN_Striosome
		CELL1598_N1_1	2639	1528	MK1	9L	Cd	0	D2_MSN	D2_MSN_Matrix
		CELL995_N1_1	3653	1941	MK1	9L	Cd	1	D1_MSN	D1_MSN_Matrix
		CELL405_N2_1	3185	1835	MK1	9L	Cd	1	D1_MSN	D1_MSN_Matrix
		CELL294_N3_1	3426	1920	MK1	9L	Cd	1	D1_MSN	D1_MSN_Striosome
		CELL2087_N1_1	2194	1371	MK1	9L	Cd	1	D1_MSN	D1_MSN_Matrix
		CELL1687_N1_1	2452	1527	MK1	9L	Cd	0	D2_MSN	D2_MSN_Matrix
		CELL2077_N1_1	2147	1307	MK1	9L	Cd	1	D1_MSN	D1_MSN_Matrix
		CELL1421_N1_1	2819	1558	MK1	9L	Cd	1	D1_MSN	D1_MSN_Matrix
		CELL2684_N1_1	1590	991	MK1	9L	Cd	0	D2_MSN	D2_MSN_Matrix
		CELL3293_N1_1	805	598	MK1	9L	Cd	4	AST	AST1
		CELL606_N2_1	3625	1887	MK1	9L	Cd	1	D1_MSN	D1_MSN_Matrix
		CELL1525_N1_1	2731	1481	MK1	9L	Cd	0	D2_MSN	D2_MSN_Striosome
		CELL2315_N1_1	1911	1216	MK1	9L	Cd	0	D2_MSN	D2_MSN_Matrix
		CELL1515_N1_1	2766	1603	MK1	9L	Cd	1	D1_MSN	D1_MSN_Matrix
		CELL1022_N1_1	3601	1876	MK1	9L	Cd	1	D1_MSN	D1_MSN_Matrix
		CELL222_N3_1	2891	1656	MK1	9L	Cd	1	D1_MSN	D1_MSN_Striosome
		CELL3112_N1_1	936	654	MK1	9L	Cd	13	AST	AST1
		CELL1321_N1_1	3017	1668	MK1	9L	Cd	1	D1_MSN	D1_MSN_Striosome
		CELL1107_N1_1	3500	1808	MK1	9L	Cd	0	D2_MSN	D2_MSN_Matrix
		CELL2241_N1_1	1995	1249	MK1	9L	Cd	0	D1_MSN	D1_MSN_Matrix
		CELL206_N2_1	3347	1864	MK1	9L	Cd	1	D1_MSN	D1_MSN_Striosome
		CELL1840_N1_1	2418	1320	MK1	9L	Cd	0	D2_MSN	D2_MSN_Matrix
		CELL1065_N1_1	3515	1867	MK1	9L	Cd	1	D1_MSN	D1_MSN_Striosome
		CELL2366_N1_1	1865	1196	MK1	9L	Cd	1	D1_MSN	D1_MSN_Matrix
		CELL710_N2_1	4405	2290	MK1	9L	Cd	0	D2_MSN	D2_MSN_Matrix
		CELL1749_N1_1	2423	1454	MK1	9L	Cd	1	D1_MSN	D1_MSN_Matrix
		CELL98_N2_1	3031	1688	MK1	9L	Cd	9	D1_D2_MSN	D1_D2_hybrid
		CELL2403_N1_1	1875	1240	MK1	9L	Cd	5	AST	AST2
		CELL2585_N1_1	1643	1078	MK1	9L	Cd	1	D1_MSN	D1_MSN_Matrix
		CELL2455_N1_1	1805	1160	MK1	9L	Cd	1	D1_MSN	D1_MSN_Matrix
		CELL1499_N1_1	2729	1625	MK1	9L	Cd	0	D2_MSN	D2_MSN_Matrix
		CELL1899_N1_1	2318	1348	MK1	9L	Cd	1	D1_MSN	D1_MSN_Matrix
		CELL1252_N1_1	3079	1697	MK1	9L	Cd	1	D1_MSN	D1_MSN_Matrix
		CELL2170_N1_1	2053	1250	MK1	9L	Cd	0	D2_MSN	D2_MSN_Matrix
		CELL1875_N1_1	2319	1381	MK1	9L	Cd	1	D1_MSN	D1_MSN_Matrix
		CELL1670_N1_1	2545	1445	MK1	9L	Cd	0	D2_MSN	D2_MSN_Striosome
		CELL2813_N1_1	1430	987	MK1	9L	Cd	20	IN_TAC3	IN_TAC3
		CELL1966_N1_1	2280	1438	MK1	9L	Cd	8	IN_PVALB	IN_PVALB-2
		CELL1572_N1_1	2602	1507	MK1	9L	Cd	0	D2_MSN	D2_MSN_Matrix
		CELL787_N1_1	4719	2072	MK1	9L	Cd	1	D1_MSN	D1_MSN_Matrix
		CELL1850_N1_1	2281	1397	MK1	9L	Cd	1	D1_MSN	D1_MSN_Matrix
		CELL1263_N1_1	3109	1641	MK1	9L	Cd	0	D2_MSN	D2_MSN_Matrix
		CELL2921_N1_1	1306	902	MK1	9L	Cd	1	D1_MSN	D1_MSN_Matrix
		CELL1638_N1_1	2548	1524	MK1	9L	Cd	1	D1_MSN	D1_MSN_Matrix
		CELL888_N1_1	4040	2084	MK1	9L	Cd	0	D2_MSN	D2_MSN_Matrix
		CELL347_N2_1	3282	1765	MK1	9L	Cd	1	D1_MSN	D1_MSN_Matrix
		CELL1693_N1_1	2526	1501	MK1	9L	Cd	9	D1_D2_MSN	D1_D2_hybrid
		CELL1624_N1_1	2548	1591	MK1	9L	Cd	25	IN_SST	IN_SST-2
		CELL2132_N1_1	2063	1318	MK1	9L	Cd	0	D2_MSN	D2_MSN_Matrix
		CELL1878_N1_1	2342	1495	MK1	9L	Cd	1	D1_MSN	D1_MSN_Matrix
		CELL3108_N1_1	999	669	MK1	9L	Cd	28	IN_CHAT	IN_CHAT
		CELL399_N2_1	2372	1444	MK1	9L	Cd	0	D2_MSN	D2_MSN_Striosome
		CELL2417_N1_1	1799	1186	MK1	9L	Cd	1	D1_MSN	D1_MSN_Matrix
		CELL112_N2_1	2884	1645	MK1	9L	Cd	1	D1_MSN	D1_MSN_Striosome
		CELL1363_N1_1	3009	1623	MK1	9L	Cd	1	D1_MSN	D1_MSN_Matrix
		CELL688_N2_1	4148	2082	MK1	9L	Cd	1	D1_MSN	D1_MSN_Matrix
		CELL2814_N1_1	1446	973	MK1	9L	Cd	20	IN_TAC3	IN_TAC3
		CELL1277_N1_1	3012	1732	MK1	9L	Cd	0	D2_MSN	D2_MSN_Matrix
		CELL3413_N1_1	708	499	MK1	9L	Cd	4	AST	AST1
		CELL641_N2_1	2077	1306	MK1	9L	Cd	1	D1_MSN	D1_MSN_Matrix
		CELL1569_N1_1	2665	1504	MK1	9L	Cd	0	D2_MSN	D2_MSN_Matrix
		CELL1964_N1_1	2247	1422	MK1	9L	Cd	20	IN_TAC3	IN_TAC3
		CELL793_N1_1	4652	2313	MK1	9L	Cd	1	D1_MSN	D1_MSN_Matrix
		CELL1698_N1_1	2529	1505	MK1	9L	Cd	1	D1_MSN	D1_MSN_Matrix
		CELL146_N3_1	3231	1817	MK1	9L	Cd	1	D1_MSN	D1_MSN_Matrix
		CELL1700_N1_1	2500	1554	MK1	9L	Cd	0	D2_MSN	D2_MSN_Matrix
		CELL2225_N1_1	2060	1313	MK1	9L	Cd	1	D1_MSN	D1_MSN_Matrix
		CELL1091_N1_1	3477	1721	MK1	9L	Cd	9	D1_D2_MSN	D1_D2_hybrid
		CELL2760_N1_1	1487	976	MK1	9L	Cd	1	D1_MSN	D1_MSN_Matrix
		CELL2820_N1_1	1415	929	MK1	9L	Cd	0	D2_MSN	D2_MSN_Matrix
		CELL186_N2_1	4798	2366	MK1	9L	Cd	1	D1_MSN	D1_MSN_Matrix
		CELL994_N1_1	3701	1890	MK1	9L	Cd	0	D2_MSN	D2_MSN_Matrix
		CELL1857_N1_1	2320	1361	MK1	9L	Cd	0	D2_MSN	D2_MSN_Matrix
		CELL2089_N1_1	2109	1308	MK1	9L	Cd	1	D1_MSN	D1_MSN_Matrix
		CELL1733_N1_1	2478	1481	MK1	9L	Cd	0	D2_MSN	D2_MSN_Matrix
		CELL1175_N1_1	3354	1774	MK1	9L	Cd	0	D2_MSN	D2_MSN_Matrix
		CELL1666_N1_1	2597	1570	MK1	9L	Cd	0	D2_MSN	D2_MSN_Matrix
		CELL2177_N1_1	2101	1331	MK1	9L	Cd	1	D1_MSN	D1_MSN_Matrix
		CELL2559_N1_1	1723	1121	MK1	9L	Cd	5	AST	AST2
		CELL28_N2_1	3925	1989	MK1	9L	Cd	0	D2_MSN	D2_MSN_Matrix
		CELL126_N2_1	2036	1274	MK1	9L	Cd	0	D2_MSN	D2_MSN_Matrix
		CELL2485_N1_1	1730	1189	MK1	9L	Cd	9	D1_D2_MSN	D1_D2_hybrid
		CELL3180_N1_1	927	616	MK1	9L	Cd	0	D2_MSN	D2_MSN_Matrix
		CELL962_N1_1	3731	2095	MK1	9L	Cd	8	IN_PVALB	IN_PVALB-2
		CELL2412_N1_1	1900	1225	MK1	9L	Cd	25	IN_SST	IN_SST-2
		CELL2619_N1_1	1657	1098	MK1	9L	Cd	1	D1_MSN	D1_MSN_Matrix
		CELL719_N2_1	3858	2175	MK1	9L	Cd	5	AST	AST2
		CELL800_N1_1	4444	2216	MK1	9L	Cd	8	IN_PVALB	IN_PVALB-2
		CELL984_N1_1	3791	2011	MK1	9L	Cd	1	D1_MSN	D1_MSN_Matrix
		CELL1861_N1_1	2362	1398	MK1	9L	Cd	0	D2_MSN	D2_MSN_Matrix
		CELL2712_N1_1	1506	972	MK1	9L	Cd	0	D2_MSN	D2_MSN_Matrix
		CELL1444_N1_1	2794	1604	MK1	9L	Cd	1	D1_MSN	D1_MSN_Matrix
		CELL1387_N1_1	2927	1665	MK1	9L	Cd	1	D1_MSN	D1_MSN_Matrix
		CELL627_N2_1	3157	1820	MK1	9L	Cd	0	D2_MSN	D2_MSN_Matrix
		CELL2400_N1_1	1855	1096	MK1	9L	Cd	0	D2_MSN	D2_MSN_Matrix
		CELL862_N1_1	4147	2094	MK1	9L	Cd	0	D2_MSN	D2_MSN_Matrix
		CELL1792_N1_1	2452	1415	MK1	9L	Cd	0	D2_MSN	D2_MSN_Matrix
		CELL1467_N1_1	2837	1621	MK1	9L	Cd	0	D2_MSN	D2_MSN_Matrix
		CELL3425_N1_1	684	478	MK1	9L	Cd	5	AST	AST1
		CELL3039_N1_1	1113	732	MK1	9L	Cd	0	D2_MSN	D2_MSN_Matrix
		CELL2632_N1_1	1586	1101	MK1	9L	Cd	9	D1_D2_MSN	D1_D2_hybrid
		CELL1778_N1_1	2521	1450	MK1	9L	Cd	0	D2_MSN	D2_MSN_Matrix
		CELL2086_N1_1	2177	1209	MK1	9L	Cd	0	D2_MSN	D2_MSN_Matrix
		CELL2023_N1_1	2196	1299	MK1	9L	Cd	0	D2_MSN	D2_MSN_Matrix
		CELL3418_N1_1	779	427	MK1	9L	Cd	0	D2_MSN	D2_MSN_Matrix
		CELL2636_N1_1	1662	1058	MK1	9L	Cd	20	IN_TAC3	IN_TAC3
		CELL1460_N1_1	2757	1618	MK1	9L	Cd	1	D1_MSN	D1_MSN_Matrix
		CELL1750_N1_1	2434	1499	MK1	9L	Cd	9	D1_D2_MSN	D1_D2_hybrid
		CELL2384_N1_1	1840	1166	MK1	9L	Cd	1	D1_MSN	D1_MSN_Matrix
		CELL2306_N1_1	1969	1155	MK1	9L	Cd	0	D2_MSN	D2_MSN_Matrix
		CELL2660_N1_1	1606	1073	MK1	9L	Cd	0	D2_MSN	D2_MSN_Matrix
		CELL1712_N1_1	2494	1454	MK1	9L	Cd	1	D1_MSN	D1_MSN_Striosome
		CELL76_N2_1	3290	1825	MK1	9L	Cd	1	D1_MSN	D1_MSN_Matrix
		CELL572_N2_1	2812	1733	MK1	9L	Cd	9	D1_D2_MSN	D1_D2_hybrid
		CELL1897_N1_1	2306	1484	MK1	9L	Cd	8	IN_PVALB	IN_PVALB-2
		CELL2443_N1_1	1826	1083	MK1	9L	Cd	1	D1_MSN	D1_MSN_Matrix
		CELL1741_N1_1	2535	1539	MK1	9L	Cd	1	D1_MSN	D1_MSN_Matrix
		CELL1475_N1_1	2813	1606	MK1	9L	Cd	0	D2_MSN	D2_MSN_Matrix
		CELL810_N1_1	4528	2244	MK1	9L	Cd	1	D1_MSN	D1_MSN_Matrix
		CELL2135_N1_1	2077	1279	MK1	9L	Cd	1	D1_MSN	D1_MSN_Matrix
		CELL1411_N1_1	2866	1622	MK1	9L	Cd	1	D1_MSN	D1_MSN_Matrix
		CELL1114_N1_1	3372	2085	MK1	9L	Cd	28	IN_CHAT	IN_CHAT
		CELL1375_N1_1	2974	1674	MK1	9L	Cd	1	D1_MSN	D1_MSN_Matrix
		CELL2746_N1_1	1498	953	MK1	9L	Cd	0	D2_MSN	D2_MSN_Matrix
		CELL2742_N1_1	1484	1042	MK1	9L	Cd	1	D1_MSN	D1_MSN_Matrix
		CELL2852_N1_1	1394	892	MK1	9L	Cd	0	D2_MSN	D2_MSN_Matrix
		CELL2019_N1_1	2226	1416	MK1	9L	Cd	8	IN_PVALB	IN_PVALB-2
		CELL1494_N1_1	2792	1518	MK1	9L	Cd	0	D2_MSN	D2_MSN_Matrix
		CELL3199_N1_1	884	647	MK1	9L	Cd	13	AST	AST1
		CELL1058_N1_1	3455	1820	MK1	9L	Cd	1	D1_MSN	D1_MSN_Striosome
		CELL2304_N1_1	1956	1184	MK1	9L	Cd	0	D2_MSN	D2_MSN_Matrix
		CELL882_N1_1	4133	2110	MK1	9L	Cd	0	D2_MSN	D2_MSN_Matrix
		CELL1136_N1_1	3358	1771	MK1	9L	Cd	0	D2_MSN	D2_MSN_Striosome
		CELL3282_N1_1	815	542	MK1	9L	Cd	4	AST	AST1
		CELL711_N3_1	3636	1903	MK1	9L	Cd	1	D1_MSN	D1_MSN_Matrix
		CELL3243_N1_1	901	609	MK1	9L	Cd	4	AST	AST1
		CELL2167_N1_1	2130	1267	MK1	9L	Cd	0	D2_MSN	D2_MSN_Matrix
		CELL3190_N1_1	919	665	MK1	9L	Cd	1	D1_MSN	D1_MSN_Matrix
		CELL1235_N1_1	3149	1591	MK1	9L	Cd	5	AST	AST2
		CELL990_N1_1	3608	1894	MK1	9L	Cd	0	D2_MSN	D2_MSN_Striosome
		CELL1974_N1_1	2340	1349	MK1	9L	Cd	1	D1_MSN	D1_MSN_Matrix
		CELL3207_N1_1	886	630	MK1	9L	Cd	5	AST	AST1
		CELL1041_N1_1	3591	1912	MK1	9L	Cd	1	D1_MSN	D1_MSN_Striosome
		CELL1554_N1_1	2726	1527	MK1	9L	Cd	0	D2_MSN	D2_MSN_Matrix
		CELL1755_N1_1	2431	1444	MK1	9L	Cd	8	IN_PVALB	IN_PVALB-2
		CELL1013_N1_1	3596	2033	MK1	9L	Cd	8	IN_PVALB	IN_PVALB-2
		CELL872_N1_1	4041	2118	MK1	9L	Cd	1	D1_MSN	D1_MSN_Striosome
		CELL544_N2_1	2994	1689	MK1	9L	Cd	0	D2_MSN	D2_MSN_Matrix
		CELL1805_N1_1	2409	1436	MK1	9L	Cd	1	D1_MSN	D1_MSN_Matrix
		CELL3280_N1_1	773	505	MK1	9L	Cd	1	D1_MSN	D1_MSN_Matrix
		CELL2843_N1_1	1388	929	MK1	9L	Cd	20	IN_TAC3	IN_TAC3
		CELL1740_N1_1	2389	1405	MK1	9L	Cd	1	D1_MSN	D1_MSN_Matrix
		CELL205_N3_1	3707	1960	MK1	9L	Cd	1	D1_MSN	D1_MSN_Matrix
		CELL423_N2_1	3294	1578	MK1	9L	Cd	9	D1_D2_MSN	D1_D2_hybrid
		CELL1226_N1_1	3036	1756	MK1	9L	Cd	0	D2_MSN	D2_MSN_Matrix
		CELL3019_N1_1	1075	732	MK1	9L	Cd	29	ENDO	ENDO1
		CELL814_N1_1	4515	2238	MK1	9L	Cd	1	D1_MSN	D1_MSN_Matrix
		CELL1131_N1_1	3308	1877	MK1	9L	Cd	0	D2_MSN	D2_MSN_Matrix
		CELL2020_N1_1	2204	1382	MK1	9L	Cd	1	D1_MSN	D1_MSN_Matrix
		CELL1085_N1_1	3488	1867	MK1	9L	Cd	0	D2_MSN	D2_MSN_Matrix
		CELL2955_N1_1	1251	835	MK1	9L	Cd	1	D2_MSN	D2_MSN_Matrix
		CELL1902_N1_1	2286	1388	MK1	9L	Cd	1	D1_MSN	D1_MSN_Matrix
		CELL2350_N1_1	1892	1186	MK1	9L	Cd	1	D1_MSN	D1_MSN_Matrix
		CELL1074_N1_1	3546	1797	MK1	9L	Cd	0	D2_MSN	D2_MSN_Striosome
		CELL421_N2_1	4147	2234	MK1	9L	Cd	0	D2_MSN	D2_MSN_Matrix
		CELL78_N2_1	3301	1916	MK1	9L	Cd	9	D1_D2_MSN	D1_D2_hybrid
		CELL1502_N1_1	2774	1620	MK1	9L	Cd	1	D1_MSN	D1_MSN_Matrix
		CELL1832_N1_1	2433	1434	MK1	9L	Cd	9	D1_D2_MSN	D1_D2_hybrid
		CELL1314_N1_1	3041	1708	MK1	9L	Cd	0	D2_MSN	D2_MSN_Matrix
		CELL119_N2_1	3391	1841	MK1	9L	Cd	1	D1_MSN	D1_MSN_Striosome
		CELL930_N1_1	3869	1990	MK1	9L	Cd	0	D2_MSN	D2_MSN_Matrix
		CELL2105_N1_1	2115	1299	MK1	9L	Cd	1	D1_MSN	D1_MSN_Matrix
		CELL941_N1_1	3781	2021	MK1	9L	Cd	9	D1_D2_MSN	D1_D2_hybrid
		CELL2580_N1_1	1682	1064	MK1	9L	Cd	0	D2_MSN	D2_MSN_Matrix
		CELL1583_N1_1	2672	1487	MK1	9L	Cd	0	D2_MSN	D2_MSN_Matrix
		CELL1341_N1_1	2967	1628	MK1	9L	Cd	1	D1_MSN	D1_MSN_Matrix
		CELL161_N2_1	1895	1222	MK1	9L	Cd	11	IN_LAMP5	IN_LAMP5-3
		CELL1110_N1_1	3393	1783	MK1	9L	Cd	0	D2_MSN	D2_MSN_Matrix
		CELL779_N1_1	4997	2342	MK1	9L	Cd	1	D1_MSN	D1_MSN_Matrix
		CELL1722_N1_1	2450	1521	MK1	9L	Cd	0	D2_MSN	D2_MSN_Matrix
		CELL524_N2_1	1913	1120	MK1	9L	Cd	0	D2_MSN	D2_MSN_Matrix
		CELL1166_N1_1	3209	1807	MK1	9L	Cd	0	D2_MSN	D2_MSN_Matrix
		CELL3360_N1_1	763	557	MK1	9L	Cd	4	AST	AST1
		CELL920_N1_1	3808	2019	MK1	9L	Cd	1	D1_MSN	D1_MSN_Matrix
		CELL1626_N1_1	2578	1518	MK1	9L	Cd	0	D2_MSN	D2_MSN_Matrix
		CELL2628_N1_1	1738	1096	MK1	9L	Cd	1	D1_MSN	D1_MSN_Matrix
		CELL2954_N1_1	1279	808	MK1	9L	Cd	1	D1_MSN	D1_MSN_Matrix
		CELL1472_N1_1	2747	1621	MK1	9L	Cd	0	D2_MSN	D2_MSN_Matrix
		CELL23_N2_1	3798	1931	MK1	9L	Cd	1	D1_MSN	D1_MSN_Matrix
		CELL2977_N1_1	1250	850	MK1	9L	Cd	0	D2_MSN	D2_MSN_Matrix
		CELL510_N2_1	3957	1991	MK1	9L	Cd	1	D1_MSN	D1_MSN_Matrix
		CELL1247_N1_1	3166	1566	MK1	9L	Cd	0	D2_MSN	D2_MSN_Matrix
		CELL1458_N1_1	2775	1591	MK1	9L	Cd	1	D1_MSN	D1_MSN_Matrix
		CELL2548_N1_1	1721	1093	MK1	9L	Cd	1	D1_MSN	D1_MSN_Matrix
		CELL2728_N1_1	1527	920	MK1	9L	Cd	0	D2_MSN	D2_MSN_Striosome
		CELL1119_N1_1	3426	1831	MK1	9L	Cd	1	D1_MSN	D1_MSN_Matrix
		CELL1739_N1_1	2497	1502	MK1	9L	Cd	1	D1_MSN	D1_MSN_Matrix
		CELL1385_N1_1	2912	1631	MK1	9L	Cd	1	D1_MSN	D1_MSN_Matrix
		CELL436_N2_1	3805	2043	MK1	9L	Cd	0	D2_MSN	D2_MSN_Matrix
		CELL1632_N1_1	2563	1540	MK1	9L	Cd	0	D2_MSN	D2_MSN_Matrix
		CELL306_N2_1	3662	1772	MK1	9L	Cd	0	D2_MSN	D2_MSN_Matrix
		CELL2187_N1_1	2078	1289	MK1	9L	Cd	0	D2_MSN	D2_MSN_Striosome
		CELL1244_N1_1	3026	1781	MK1	9L	Cd	8	IN_PVALB	IN_PVALB-2
		CELL221_N2_1	4230	2253	MK1	9L	Cd	8	IN_PVALB	IN_PVALB-2
		CELL946_N1_1	3759	1900	MK1	9L	Cd	0	D1_MSN	D1_MSN_Matrix
		CELL2154_N1_1	2088	1322	MK1	9L	Cd	1	D1_MSN	D1_MSN_Matrix
		CELL2127_N1_1	2113	1231	MK1	9L	Cd	1	D1_MSN	D1_MSN_Matrix
		CELL460_N2_1	1843	1248	MK1	9L	Cd	20	IN_TAC3	IN_TAC3
		CELL3346_N1_1	752	503	MK1	9L	Cd	4	AST	AST1
		CELL672_N2_1	3169	1811	MK1	9L	Cd	1	D1_MSN	D1_MSN_Matrix
		CELL2456_N1_1	1762	1158	MK1	9L	Cd	0	D2_MSN	D2_MSN_Matrix
		CELL5_N2_1	2821	1716	MK1	9L	Cd	20	IN_TAC3	IN_TAC3
		CELL34_N2_1	4561	2348	MK1	9L	Cd	1	D1_MSN	D1_MSN_Matrix
		CELL136_N2_1	3510	1940	MK1	9L	Cd	9	D1_D2_MSN	D1_D2_hybrid
		CELL1102_N1_1	3484	1726	MK1	9L	Cd	1	D1_MSN	D1_MSN_Striosome
		CELL1924_N1_1	2333	1386	MK1	9L	Cd	1	D1_MSN	D1_MSN_Matrix
		CELL1115_N1_1	3377	1815	MK1	9L	Cd	1	D1_MSN	D1_MSN_Striosome
		CELL2870_N1_1	1323	869	MK1	9L	Cd	0	D2_MSN	D2_MSN_Matrix
		CELL2469_N1_1	1768	1140	MK1	9L	Cd	0	D2_MSN	D2_MSN_Striosome
		CELL1533_N1_1	2702	1590	MK1	9L	Cd	0	D2_MSN	D2_MSN_Matrix
		CELL3312_N1_1	787	596	MK1	9L	Cd	0	D2_MSN	D2_MSN_Matrix
		CELL2445_N1_1	1832	1164	MK1	9L	Cd	12	D2_MSN	D2_MSN_Matrix
		CELL3272_N1_1	831	611	MK1	9L	Cd	1	D1_MSN	D1_MSN_Matrix
		CELL1604_N1_1	2661	1510	MK1	9L	Cd	0	D1_MSN	D1_MSN_Matrix
		CELL2080_N1_1	2146	1394	MK1	9L	Cd	1	D1_MSN	D1_MSN_Matrix
		CELL109_N2_1	3421	1942	MK1	9L	Cd	1	D1_MSN	D1_MSN_Matrix
		CELL1088_N1_1	3387	1872	MK1	9L	Cd	0	D2_MSN	D2_MSN_Striosome
		CELL1296_N1_1	3051	1567	MK1	9L	Cd	1	D1_MSN	D1_MSN_Matrix
		CELL1395_N1_1	2876	1595	MK1	9L	Cd	1	D1_MSN	D1_MSN_Striosome
		CELL1179_N1_1	3326	1802	MK1	9L	Cd	0	D2_MSN	D2_MSN_Matrix
		CELL1050_N1_1	3486	1984	MK1	9L	Cd	1	D1_MSN	D1_MSN_Matrix
		CELL936_N1_1	3831	2007	MK1	9L	Cd	1	D1_MSN	D1_MSN_Striosome
		CELL2032_N1_1	2156	1330	MK1	9L	Cd	0	D2_MSN	D2_MSN_Matrix
		CELL1845_N1_1	2273	1310	MK1	9L	Cd	1	D1_MSN	D1_MSN_Matrix
		CELL2518_N1_1	1722	1111	MK1	9L	Cd	1	D1_MSN	D1_MSN_Matrix
		CELL163_N2_1	4370	2143	MK1	9L	Cd	1	D1_MSN	D1_MSN_Matrix
		CELL2747_N1_1	1526	965	MK1	9L	Cd	0	D2_MSN	D2_MSN_Matrix
		CELL2528_N1_1	1709	1114	MK1	9L	Cd	25	IN_SST	IN_SST-2
		CELL1867_N1_1	2274	1384	MK1	9L	Cd	0	D2_MSN	D2_MSN_Matrix
		CELL1283_N1_1	2994	1674	MK1	9L	Cd	0	D2_MSN	D2_MSN_Matrix
		CELL2222_N1_1	1984	1238	MK1	9L	Cd	1	D1_MSN	D1_MSN_Matrix
		CELL1744_N1_1	2429	1420	MK1	9L	Cd	1	D1_MSN	D1_MSN_Striosome
		CELL923_N1_1	3899	2025	MK1	9L	Cd	8	IN_PVALB	IN_PVALB-2
		CELL500_N2_1	2301	1402	MK1	9L	Cd	0	D2_MSN	D2_MSN_Matrix
		CELL2799_N1_1	1466	979	MK1	9L	Cd	0	D2_MSN	D2_MSN_Matrix
		CELL965_N1_1	3751	2017	MK1	9L	Cd	12	D2_MSN	D2_MSN_Matrix
		CELL462_N2_1	1891	1233	MK1	9L	Cd	1	D1_MSN	D1_MSN_Matrix
		CELL3486_N1_1	627	488	MK1	9L	Cd	19	EX	EX_ZMYM4
		CELL1461_N1_1	2791	1583	MK1	9L	Cd	0	D2_MSN	D2_MSN_Matrix
		CELL1807_N1_1	2399	1391	MK1	9L	Cd	1	D1_MSN	D1_MSN_Matrix
		CELL1930_N1_1	2276	1349	MK1	9L	Cd	0	D2_MSN	D2_MSN_Matrix
		CELL256_N2_1	3443	1868	MK1	9L	Cd	0	D2_MSN	D2_MSN_Matrix
		CELL2743_N1_1	1476	925	MK1	9L	Cd	1	D1_MSN	D1_MSN_Matrix
		CELL3288_N1_1	783	526	MK1	9L	Cd	4	AST	AST1
		CELL1206_N1_1	3200	1766	MK1	9L	Cd	0	D2_MSN	D2_MSN_Matrix
		CELL3393_N1_1	719	487	MK1	9L	Cd	4	AST	AST1
		CELL1519_N1_1	2732	1519	MK1	9L	Cd	0	D1_MSN	D1_MSN_Matrix
		CELL3244_N1_1	888	583	MK1	9L	Cd	6	OLIG	OLI4
		CELL1957_N1_1	2299	1356	MK1	9L	Cd	0	D1_MSN	D1_MSN_Matrix
		CELL989_N1_1	3713	1985	MK1	9L	Cd	0	D2_MSN	D2_MSN_Matrix
		CELL1596_N1_1	2673	1531	MK1	9L	Cd	0	D2_MSN	D2_MSN_Matrix
		CELL183_N2_1	2403	1448	MK1	9L	Cd	1	D1_MSN	D1_MSN_Matrix
		CELL1858_N1_1	2359	1392	MK1	9L	Cd	0	D2_MSN	D2_MSN_Matrix
		CELL844_N1_1	4138	2084	MK1	9L	Cd	1	D1_MSN	D1_MSN_Striosome
		CELL1485_N1_1	2796	1524	MK1	9L	Cd	0	D2_MSN	D2_MSN_Matrix
		CELL957_N1_1	3777	1998	MK1	9L	Cd	0	D2_MSN	D2_MSN_Matrix
		CELL702_N2_1	1623	1041	MK1	9L	Cd	20	IN_TAC3	IN_TAC3
		CELL2770_N1_1	1387	913	MK1	9L	Cd	4	AST	AST1
		CELL249_N2_1	1756	1197	MK1	9L	Cd	7	IN_PVALB	IN_PVALB-1
		CELL2617_N1_1	1642	1120	MK1	9L	Cd	0	D2_MSN	D2_MSN_Matrix
		CELL2755_N1_1	1467	994	MK1	9L	Cd	1	D1_MSN	D1_MSN_Striosome
		CELL2782_N1_1	1484	930	MK1	9L	Cd	9	D1_D2_MSN	D1_D2_hybrid
		CELL2024_N1_1	2173	1319	MK1	9L	Cd	0	D2_MSN	D2_MSN_Striosome
		CELL3442_N1_1	698	494	MK1	9L	Cd	4	AST	AST1
		CELL2529_N1_1	1815	964	MK1	9L	Cd	1	D1_MSN	D1_MSN_Matrix
		CELL2399_N1_1	1845	1191	MK1	9L	Cd	1	D1_MSN	D1_MSN_Matrix
		CELL193_N2_1	2548	1478	MK1	9L	Cd	1	D1_MSN	D1_MSN_Matrix
		CELL2488_N1_1	1809	1183	MK1	9L	Cd	1	D1_MSN	D1_MSN_Matrix
		CELL2233_N1_1	2038	1189	MK1	9L	Cd	0	D2_MSN	D2_MSN_Matrix
		CELL2546_N1_1	1754	1014	MK1	9L	Cd	0	D2_MSN	D2_MSN_Matrix
		CELL2368_N1_1	1904	1194	MK1	9L	Cd	1	D1_MSN	D1_MSN_Matrix
		CELL3198_N1_1	888	630	MK1	9L	Cd	4	AST	AST1
		CELL2367_N1_1	1867	1230	MK1	9L	Cd	1	D1_MSN	D1_MSN_Matrix
		CELL1071_N1_1	3491	1866	MK1	9L	Cd	0	D2_MSN	D2_MSN_Matrix
		CELL1699_N1_1	2435	1442	MK1	9L	Cd	0	D2_MSN	D2_MSN_Striosome
		CELL3394_N1_1	719	476	MK1	9L	Cd	4	AST	AST1
		CELL886_N1_1	3992	2295	MK1	9L	Cd	28	IN_CHAT	IN_CHAT
		CELL99_N2_1	2717	1578	MK1	9L	Cd	0	D2_MSN	D2_MSN_Matrix
		CELL505_N2_1	4151	1935	MK1	9L	Cd	0	D2_MSN	D2_MSN_Matrix
		CELL1347_N1_1	2948	1659	MK1	9L	Cd	0	D2_MSN	D2_MSN_Matrix
		CELL1203_N1_1	3126	1768	MK1	9L	Cd	9	D1_D2_MSN	D1_D2_hybrid
		CELL3073_N1_1	1081	745	MK1	9L	Cd	20	IN_TAC3	IN_TAC3
		CELL1413_N1_1	2927	1657	MK1	9L	Cd	1	D1_MSN	D1_MSN_Matrix
		CELL2097_N1_1	2067	1278	MK1	9L	Cd	1	D1_MSN	D1_MSN_Matrix
		CELL1336_N1_1	2990	1703	MK1	9L	Cd	1	D1_MSN	D1_MSN_Matrix
		CELL2329_N1_1	1915	1263	MK1	9L	Cd	1	D1_MSN	D1_MSN_Matrix
		CELL312_N2_1	3026	1781	MK1	9L	Cd	0	D2_MSN	D2_MSN_Matrix
		CELL1200_N1_1	3165	1704	MK1	9L	Cd	0	D2_MSN	D2_MSN_Matrix
		CELL1201_N1_1	3189	1748	MK1	9L	Cd	1	D1_MSN	D1_MSN_Matrix
		CELL113_N4_1	3887	2269	MK1	9L	Cd	8	IN_PVALB	IN_PVALB-2
		CELL579_N2_1	2771	1532	MK1	9L	Cd	1	D1_MSN	D1_MSN_Matrix
		CELL2767_N1_1	1475	976	MK1	9L	Cd	0	D2_MSN	D2_MSN_Matrix
		CELL3353_N1_1	758	576	MK1	9L	Cd	0	D2_MSN	D2_MSN_Matrix
		CELL2961_N1_1	1275	853	MK1	9L	Cd	1	D1_MSN	D1_MSN_Matrix
		CELL1758_N1_1	2499	1460	MK1	9L	Cd	0	D2_MSN	D2_MSN_Striosome
		CELL567_N2_1	3563	1989	MK1	9L	Cd	8	IN_PVALB	IN_PVALB-2
		CELL1426_N1_1	2817	1618	MK1	9L	Cd	1	D1_MSN	D1_MSN_Striosome
		CELL2037_N1_1	2219	1396	MK1	9L	Cd	0	D2_MSN	D2_MSN_Matrix
		CELL2442_N1_1	1794	1204	MK1	9L	Cd	21	IN_LAMP5	IN_LAMP5-2
		CELL1117_N1_1	3325	1798	MK1	9L	Cd	0	D2_MSN	D2_MSN_Matrix
		CELL2819_N1_1	1396	915	MK1	9L	Cd	1	D1_MSN	D1_MSN_Matrix
		CELL2490_N1_1	1735	1155	MK1	9L	Cd	1	D1_MSN	D1_MSN_Matrix
		CELL2382_N1_1	1853	1227	MK1	9L	Cd	0	D2_MSN	D2_MSN_Matrix
		CELL123_N3_1	4176	2149	MK1	9L	Cd	1	D1_MSN	D1_MSN_Matrix
		CELL2493_N1_1	1720	1086	MK1	9L	Cd	1	D1_MSN	D1_MSN_Matrix
		CELL2395_N1_1	1869	1204	MK1	9L	Cd	1	D1_MSN	D1_MSN_Striosome
		CELL811_N1_1	4555	2159	MK1	9L	Cd	0	D2_MSN	D2_MSN_Matrix
		CELL1565_N1_1	2666	1578	MK1	9L	Cd	1	D1_MSN	D1_MSN_Striosome
		CELL3141_N1_1	971	684	MK1	9L	Cd	20	IN_TAC3	IN_TAC3
		CELL466_N2_1	2726	1635	MK1	9L	Cd	1	D1_MSN	D1_MSN_Matrix
		CELL2908_N1_1	1307	845	MK1	9L	Cd	1	D2_MSN	D2_MSN_Matrix
		CELL3172_N1_1	946	704	MK1	9L	Cd	20	IN_TAC3	IN_TAC3
		CELL1350_N1_1	2952	1612	MK1	9L	Cd	1	D1_MSN	D1_MSN_Matrix
		CELL2165_N1_1	2061	1283	MK1	9L	Cd	0	D2_MSN	D2_MSN_Matrix
		CELL3445_N1_1	662	455	MK1	9L	Cd	5	AST	AST1
		CELL927_N1_1	3921	1973	MK1	9L	Cd	0	D2_MSN	D2_MSN_Matrix
		CELL690_N2_1	3322	1800	MK1	9L	Cd	1	D1_MSN	D1_MSN_Striosome
		CELL1921_N1_1	2292	1375	MK1	9L	Cd	1	D1_MSN	D1_MSN_Matrix
		CELL2453_N1_1	1807	1116	MK1	9L	Cd	0	D2_MSN	D2_MSN_Matrix
		CELL317_N2_1	3372	1913	MK1	9L	Cd	1	D1_MSN	D1_MSN_Matrix
		CELL1433_N1_1	2816	1593	MK1	9L	Cd	0	D2_MSN	D2_MSN_Matrix
		CELL2295_N1_1	1973	1165	MK1	9L	Cd	0	D2_MSN	D2_MSN_Matrix
		CELL1465_N1_1	2725	1555	MK1	9L	Cd	0	D2_MSN	D2_MSN_Striosome
		CELL530_N2_1	4369	2222	MK1	9L	Cd	1	D1_MSN	D1_MSN_Matrix
		CELL2661_N1_1	1671	1119	MK1	9L	Cd	1	D1_MSN	D1_MSN_Matrix
		CELL2106_N1_1	2151	1278	MK1	9L	Cd	0	D2_MSN	D2_MSN_Matrix
		CELL2416_N1_1	1795	1140	MK1	9L	Cd	0	D2_MSN	D2_MSN_Matrix
		CELL2697_N1_1	1576	1058	MK1	9L	Cd	1	D1_MSN	D1_MSN_Matrix
		CELL1217_N1_1	3196	1855	MK1	9L	Cd	8	IN_PVALB	IN_PVALB-2
		CELL1076_N1_1	3386	1786	MK1	9L	Cd	0	D2_MSN	D2_MSN_Matrix
		CELL178_N2_1	2645	1557	MK1	9L	Cd	0	D2_MSN	D2_MSN_Matrix
		CELL122_N2_1	3551	1873	MK1	9L	Cd	1	D1_MSN	D1_MSN_Matrix
		CELL1009_N1_1	3582	1922	MK1	9L	Cd	0	D2_MSN	D2_MSN_Striosome
		CELL2462_N1_1	1821	1139	MK1	9L	Cd	0	D2_MSN	D2_MSN_Matrix
		CELL2323_N1_1	1903	1167	MK1	9L	Cd	1	D1_MSN	D1_MSN_Matrix
		CELL1562_N1_1	2679	1533	MK1	9L	Cd	0	D2_MSN	D2_MSN_Matrix
		CELL2622_N1_1	1634	1029	MK1	9L	Cd	12	D1_MSN	D1_MSN_Matrix
		CELL289_N2_1	2795	1600	MK1	9L	Cd	1	D1_MSN	D1_MSN_Striosome
		CELL680_N2_1	3950	2026	MK1	9L	Cd	1	D1_MSN	D1_MSN_Striosome
		CELL1910_N1_1	2404	1402	MK1	9L	Cd	0	D2_MSN	D2_MSN_Matrix
		CELL3178_N1_1	934	698	MK1	9L	Cd	7	IN_PVALB	IN_PVALB-1
		CELL699_N2_1	3271	1681	MK1	9L	Cd	0	D2_MSN	D2_MSN_Matrix
		CELL2912_N1_1	1317	890	MK1	9L	Cd	0	D2_MSN	D2_MSN_Matrix
		CELL2618_N1_1	1639	1086	MK1	9L	Cd	1	D1_MSN	D1_MSN_Matrix
		CELL2230_N1_1	2016	1285	MK1	9L	Cd	0	D2_MSN	D2_MSN_Matrix
		CELL3154_N1_1	944	643	MK1	9L	Cd	12	D1_MSN	D1_MSN_Matrix
		CELL2237_N1_1	1919	1246	MK1	9L	Cd	0	D2_MSN	D2_MSN_Matrix
		CELL2514_N1_1	1795	1150	MK1	9L	Cd	1	D1_MSN	D1_MSN_Matrix
		CELL102_N3_1	3726	1997	MK1	9L	Cd	12	D2_MSN	D2_MSN_Matrix
		CELL2321_N1_1	1921	1176	MK1	9L	Cd	0	D2_MSN	D2_MSN_Matrix
		CELL2041_N1_1	2206	1421	MK1	9L	Cd	1	D1_MSN	D1_MSN_Matrix
		CELL1803_N1_1	2354	1389	MK1	9L	Cd	0	D2_MSN	D2_MSN_Matrix
		CELL2000_N1_1	2215	1325	MK1	9L	Cd	0	D2_MSN	D2_MSN_Striosome
		CELL3246_N1_1	812	583	MK1	9L	Cd	29	ENDO	ENDO1
		CELL866_N1_1	4198	2198	MK1	9L	Cd	1	D1_MSN	D1_MSN_Matrix
		CELL825_N1_1	4328	2040	MK1	9L	Cd	1	D1_MSN	D1_MSN_Matrix
		CELL486_N2_1	2165	1324	MK1	9L	Cd	0	D2_MSN	D2_MSN_Matrix
		CELL2482_N1_1	1830	1231	MK1	9L	Cd	8	IN_PVALB	IN_PVALB-2
		CELL1194_N1_1	3196	1756	MK1	9L	Cd	1	D1_MSN	D1_MSN_Matrix
		CELL1791_N1_1	2293	1401	MK1	9L	Cd	9	D1_D2_MSN	D1_D2_hybrid
		CELL1409_N1_1	2908	1641	MK1	9L	Cd	0	D2_MSN	D2_MSN_Matrix
		CELL1603_N1_1	2528	1547	MK1	9L	Cd	1	D1_MSN	D1_MSN_Matrix
		CELL3429_N1_1	724	512	MK1	9L	Cd	4	AST	AST1
		CELL1097_N1_1	3337	1862	MK1	9L	Cd	0	D1_MSN	D1_MSN_Matrix
		CELL479_N2_1	2024	1269	MK1	9L	Cd	0	D2_MSN	D2_MSN_Matrix
		CELL922_N1_1	3840	1965	MK1	9L	Cd	1	D1_MSN	D1_MSN_Matrix
		CELL1132_N1_1	3408	1814	MK1	9L	Cd	8	IN_PVALB	IN_PVALB-2
		CELL2385_N1_1	1879	1183	MK1	9L	Cd	1	D1_MSN	D1_MSN_Matrix
		CELL2876_N1_1	1379	845	MK1	9L	Cd	4	AST	AST1
		CELL987_N1_1	3634	1929	MK1	9L	Cd	1	D1_MSN	D1_MSN_Matrix
		CELL1892_N1_1	2279	1408	MK1	9L	Cd	8	IN_PVALB	IN_PVALB-2
		CELL2833_N1_1	1363	938	MK1	9L	Cd	1	D1_MSN	D1_MSN_Matrix
		CELL318_N2_1	1860	1162	MK1	9L	Cd	0	D2_MSN	D2_MSN_Striosome
		CELL926_N1_1	3900	2063	MK1	9L	Cd	0	D2_MSN	D2_MSN_Matrix
		CELL415_N2_1	3049	1662	MK1	9L	Cd	0	D2_MSN	D2_MSN_Matrix
		CELL1996_N1_1	2213	1334	MK1	9L	Cd	0	D2_MSN	D2_MSN_Matrix
		CELL1660_N1_1	2544	1458	MK1	9L	Cd	0	D2_MSN	D2_MSN_Matrix
		CELL1016_N1_1	3643	1915	MK1	9L	Cd	9	D1_D2_MSN	D1_D2_hybrid
		CELL2229_N1_1	1978	1251	MK1	9L	Cd	0	D2_MSN	D2_MSN_Matrix
		CELL2900_N1_1	1285	920	MK1	9L	Cd	0	D2_MSN	D2_MSN_Matrix
		CELL3050_N1_1	1101	793	MK1	9L	Cd	9	D1_D2_MSN	D1_D2_hybrid
		CELL280_N2_1	3579	1853	MK1	9L	Cd	0	D2_MSN	D2_MSN_Matrix
		CELL1292_N1_1	2966	1641	MK1	9L	Cd	0	D2_MSN	D2_MSN_Matrix
		CELL2680_N1_1	1615	1068	MK1	9L	Cd	0	D2_MSN	D2_MSN_Matrix
		CELL1862_N1_1	2319	1415	MK1	9L	Cd	0	D2_MSN	D2_MSN_Striosome
		CELL130_N2_1	4289	2167	MK1	9L	Cd	1	D1_MSN	D1_MSN_Matrix
		CELL842_N1_1	4172	2123	MK1	9L	Cd	1	D1_MSN	D1_MSN_Matrix
		CELL851_N1_1	4225	2102	MK1	9L	Cd	1	D1_MSN	D1_MSN_Matrix
		CELL1720_N1_1	2528	1559	MK1	9L	Cd	8	IN_PVALB	IN_PVALB-2
		CELL883_N1_1	4125	2152	MK1	9L	Cd	0	D2_MSN	D2_MSN_Matrix
		CELL1173_N1_1	3214	1722	MK1	9L	Cd	0	D2_MSN	D2_MSN_Matrix
		CELL1597_N1_1	2599	1496	MK1	9L	Cd	1	D1_MSN	D1_MSN_Matrix
		CELL3033_N1_1	1116	822	MK1	9L	Cd	20	IN_TAC3	IN_TAC3
		CELL1520_N1_1	2760	1591	MK1	9L	Cd	1	D1_MSN	D1_MSN_Matrix
		CELL1031_N1_1	3594	1864	MK1	9L	Cd	1	D1_MSN	D1_MSN_Matrix
		CELL339_N2_1	2967	1700	MK1	9L	Cd	1	D1_MSN	D1_MSN_Matrix
		CELL2943_N1_1	1286	916	MK1	9L	Cd	0	D1_MSN	D1_MSN_Striosome
		CELL372_N2_1	3253	1720	MK1	9L	Cd	0	D2_MSN	D2_MSN_Matrix
		CELL2407_N1_1	1903	1126	MK1	9L	Cd	1	D1_MSN	D1_MSN_Matrix
		CELL2145_N1_1	2104	1345	MK1	9L	Cd	9	D1_D2_MSN	D1_D2_hybrid
		CELL392_N2_1	3962	2099	MK1	9L	Cd	9	D1_D2_MSN	D1_D2_hybrid
		CELL1353_N1_1	2995	1764	MK1	9L	Cd	9	D1_D2_MSN	D1_D2_hybrid
		CELL472_N2_1	1531	1066	MK1	9L	Cd	19	EX	EX_APOC1B
		CELL1552_N1_1	2638	1520	MK1	9L	Cd	9	D1_D2_MSN	D1_D2_hybrid
		CELL3469_N1_1	660	478	MK1	9L	Cd	5	AST	AST1
		CELL1101_N1_1	3456	1944	MK1	9L	Cd	1	D1_MSN	D1_MSN_Matrix
		CELL2864_N1_1	1372	983	MK1	9L	Cd	1	D1_MSN	D1_MSN_Matrix
		CELL1209_N1_1	3151	1823	MK1	9L	Cd	0	D2_MSN	D2_MSN_Matrix
		CELL536_N2_1	4881	2324	MK1	9L	Cd	1	D1_MSN	D1_MSN_Matrix
		CELL2999_N1_1	1102	764	MK1	9L	Cd	13	AST	AST1
		CELL1574_N1_1	2604	1461	MK1	9L	Cd	1	D1_MSN	D1_MSN_Matrix
		CELL407_N2_1	4752	2223	MK1	9L	Cd	9	D1_D2_MSN	D1_D2_hybrid
		CELL2714_N1_1	1534	977	MK1	9L	Cd	1	D1_MSN	D1_MSN_Striosome
		CELL2579_N1_1	1687	1103	MK1	9L	Cd	20	IN_TAC3	IN_TAC3
		CELL2215_N1_1	1989	1226	MK1	9L	Cd	0	D2_MSN	D2_MSN_Matrix
		CELL613_N2_1	3783	1964	MK1	9L	Cd	0	D2_MSN	D2_MSN_Matrix
		CELL2099_N1_1	2063	1320	MK1	9L	Cd	0	D2_MSN	D2_MSN_Matrix
		CELL13_N2_1	4548	2242	MK1	9L	Cd	0	D2_MSN	D2_MSN_Matrix
		CELL355_N2_1	3591	2017	MK1	9L	Cd	0	D2_MSN	D2_MSN_Matrix
		CELL1027_N1_1	3618	1982	MK1	9L	Cd	8	IN_PVALB	IN_PVALB-2
		CELL671_N2_1	4098	2140	MK1	9L	Cd	1	D1_MSN	D1_MSN_Matrix
		CELL3345_N1_1	763	526	MK1	9L	Cd	4	AST	AST1
		CELL248_N2_1	4203	2212	MK1	9L	Cd	1	D1_MSN	D1_MSN_Matrix
		CELL147_N2_1	1896	1192	MK1	9L	Cd	0	D2_MSN	D2_MSN_Matrix
		CELL2849_N1_1	1377	917	MK1	9L	Cd	1	D1_MSN	D1_MSN_Matrix
		CELL2798_N1_1	1464	859	MK1	9L	Cd	0	D2_MSN	D2_MSN_Matrix
		CELL1676_N1_1	2504	1416	MK1	9L	Cd	1	D1_MSN	D1_MSN_Matrix
		CELL3327_N1_1	744	544	MK1	9L	Cd	4	AST	AST1
		CELL1068_N1_1	3384	1817	MK1	9L	Cd	0	D2_MSN	D2_MSN_Matrix
		CELL1689_N1_1	2514	1444	MK1	9L	Cd	1	D1_MSN	D1_MSN_Matrix
		CELL664_N2_1	4334	2149	MK1	9L	Cd	1	D1_MSN	D1_MSN_Matrix
		CELL430_N2_1	4291	2151	MK1	9L	Cd	1	D1_MSN	D1_MSN_Matrix
		CELL1543_N1_1	2678	1531	MK1	9L	Cd	0	D2_MSN	D2_MSN_Matrix
		CELL2727_N1_1	1525	977	MK1	9L	Cd	8	IN_PVALB	IN_PVALB-2
		CELL3062_N1_1	1083	722	MK1	9L	Cd	1	D2_MSN	D2_MSN_Matrix
		CELL2922_N1_1	1255	923	MK1	9L	Cd	9	D1_D2_MSN	D1_D2_hybrid
		CELL2537_N1_1	1723	1150	MK1	9L	Cd	9	D1_D2_MSN	D1_D2_hybrid
		CELL1819_N1_1	2408	1425	MK1	9L	Cd	0	D2_MSN	D2_MSN_Matrix
		CELL2388_N1_1	1852	1169	MK1	9L	Cd	12	D1_MSN	D1_MSN_Matrix
		CELL1345_N1_1	2903	1602	MK1	9L	Cd	0	D2_MSN	D2_MSN_Matrix
		CELL2800_N1_1	1436	983	MK1	9L	Cd	1	D1_MSN	D1_MSN_Matrix
		CELL939_N1_1	3804	1784	MK1	9L	Cd	1	D1_MSN	D1_MSN_Matrix
		CELL1300_N1_1	3047	1658	MK1	9L	Cd	0	D2_MSN	D2_MSN_Matrix
		CELL1813_N1_1	2427	1394	MK1	9L	Cd	0	D2_MSN	D2_MSN_Striosome
		CELL1906_N1_1	2286	1368	MK1	9L	Cd	25	IN_SST	IN_SST-2
		CELL1046_N1_1	3595	1871	MK1	9L	Cd	0	D2_MSN	D2_MSN_Matrix
		CELL1436_N1_1	2932	1674	MK1	9L	Cd	0	D2_MSN	D2_MSN_Matrix
		CELL107_N2_1	3518	1953	MK1	9L	Cd	3	EX	EX_PALMD
		CELL2189_N1_1	2112	1303	MK1	9L	Cd	0	D2_MSN	D2_MSN_Matrix
		CELL1424_N1_1	2906	1602	MK1	9L	Cd	1	D1_MSN	D1_MSN_Matrix
		CELL3383_N1_1	720	534	MK1	9L	Cd	9	D1_D2_MSN	D1_D2_hybrid
		CELL869_N1_1	4263	1942	MK1	9L	Cd	1	D1_MSN	D1_MSN_Matrix
		CELL2827_N1_1	1391	918	MK1	9L	Cd	1	D1_MSN	D1_MSN_Matrix
		CELL1695_N1_1	2469	1586	MK1	9L	Cd	23	IN_SST	IN_SST-1
		CELL1312_N1_1	2928	1734	MK1	9L	Cd	9	D1_D2_MSN	D1_D2_hybrid
		CELL1895_N1_1	2315	1348	MK1	9L	Cd	0	D2_MSN	D2_MSN_Matrix
		CELL2214_N1_1	1991	1249	MK1	9L	Cd	25	IN_SST	IN_SST-2
		CELL822_N1_1	4421	2151	MK1	9L	Cd	9	D1_D2_MSN	D1_D2_hybrid
		CELL7_N2_1	1774	1098	MK1	9L	Cd	12	D1_MSN	D1_MSN_Matrix
		CELL3209_N1_1	889	598	MK1	9L	Cd	4	AST	AST1
		CELL2226_N1_1	2010	1230	MK1	9L	Cd	1	D1_MSN	D1_MSN_Matrix
		CELL184_N2_1	2744	1522	MK1	9L	Cd	0	D2_MSN	D2_MSN_Matrix
		CELL1682_N1_1	2491	1464	MK1	9L	Cd	1	D1_MSN	D1_MSN_Matrix
		CELL830_N1_1	4332	2034	MK1	9L	Cd	1	D1_MSN	D1_MSN_Matrix
		CELL2318_N1_1	1917	1145	MK1	9L	Cd	0	D2_MSN	D2_MSN_Matrix
		CELL1824_N1_1	2429	1453	MK1	9L	Cd	0	D2_MSN	D2_MSN_Striosome
		CELL2560_N1_1	1757	1139	MK1	9L	Cd	0	D2_MSN	D2_MSN_Striosome
		CELL2527_N1_1	1753	1119	MK1	9L	Cd	0	D2_MSN	D2_MSN_Matrix
		CELL1852_N1_1	2335	1371	MK1	9L	Cd	0	D2_MSN	D2_MSN_Matrix
		CELL1089_N1_1	3378	1841	MK1	9L	Cd	25	IN_SST	IN_SST-2
		CELL2766_N1_1	1433	969	MK1	9L	Cd	5	AST	AST2
		CELL3283_N1_1	847	591	MK1	9L	Cd	0	D2_MSN	D2_MSN_Matrix
		CELL2176_N1_1	2087	1310	MK1	9L	Cd	0	D2_MSN	D2_MSN_Matrix
		CELL2867_N1_1	1341	895	MK1	9L	Cd	0	D2_MSN	D2_MSN_Matrix
		CELL959_N1_1	3751	1940	MK1	9L	Cd	0	D2_MSN	D2_MSN_Matrix
		CELL3464_N1_1	671	463	MK1	9L	Cd	4	AST	AST1
		CELL251_N2_1	2923	1575	MK1	9L	Cd	0	D2_MSN	D2_MSN_Matrix
		CELL3159_N1_1	905	609	MK1	9L	Cd	4	AST	AST1
		CELL816_N1_1	4432	2193	MK1	9L	Cd	1	D1_MSN	D1_MSN_Matrix
		CELL1124_N1_1	3372	1780	MK1	9L	Cd	9	D1_D2_MSN	D1_D2_hybrid
		CELL1470_N1_1	2739	1597	MK1	9L	Cd	0	D2_MSN	D2_MSN_Matrix
		CELL3123_N1_1	1017	668	MK1	9L	Cd	4	AST	AST1
		CELL2831_N1_1	1448	968	MK1	9L	Cd	0	D2_MSN	D2_MSN_Matrix
		CELL3467_N1_1	668	497	MK1	9L	Cd	20	IN_TAC3	IN_TAC3
		CELL503_N2_1	4163	2141	MK1	9L	Cd	0	D2_MSN	D2_MSN_Matrix
		CELL6_N2_1	3379	1807	MK1	9L	Cd	0	D2_MSN	D2_MSN_Matrix
		CELL2038_N1_1	2146	1315	MK1	9L	Cd	0	D2_MSN	D2_MSN_Matrix
		CELL1037_N1_1	3549	1761	MK1	9L	Cd	1	D1_MSN	D1_MSN_Matrix
		CELL3176_N1_1	898	643	MK1	9L	Cd	17	IN_VIP_CCK	IN_VIP_CCK
		CELL2078_N1_1	2178	1317	MK1	9L	Cd	0	D2_MSN	D2_MSN_Matrix
		CELL1215_N1_1	3206	1806	MK1	9L	Cd	0	D2_MSN	D2_MSN_Matrix
		CELL131_N2_1	2920	1632	MK1	9L	Cd	0	D2_MSN	D2_MSN_Matrix
		CELL506_N2_1	4876	2353	MK1	9L	Cd	0	D2_MSN	D2_MSN_Matrix
		CELL2232_N1_1	1997	1219	MK1	9L	Cd	0	D2_MSN	D2_MSN_Matrix
		CELL1338_N1_1	2931	1544	MK1	9L	Cd	1	D1_MSN	D1_MSN_Matrix
		CELL2357_N1_1	1892	1165	MK1	9L	Cd	0	D2_MSN	D2_MSN_Matrix
		CELL2625_N1_1	1648	1089	MK1	9L	Cd	0	D2_MSN	D2_MSN_Matrix
		CELL2047_N1_1	2155	1315	MK1	9L	Cd	0	D2_MSN	D2_MSN_Striosome
		CELL1584_N1_1	2639	1556	MK1	9L	Cd	0	D2_MSN	D2_MSN_Matrix
		CELL1601_N1_1	2599	1534	MK1	9L	Cd	0	D2_MSN	D2_MSN_Striosome
		CELL919_N1_1	3861	2086	MK1	9L	Cd	0	D2_MSN	D2_MSN_Matrix
		CELL3053_N1_1	1125	722	MK1	9L	Cd	1	D1_MSN	D1_MSN_Matrix
		CELL1019_N1_1	3620	2019	MK1	9L	Cd	1	D1_MSN	D1_MSN_Matrix
		CELL305_N2_1	3052	1697	MK1	9L	Cd	0	D2_MSN	D2_MSN_Matrix
		CELL3170_N1_1	956	672	MK1	9L	Cd	20	IN_TAC3	IN_TAC3
		CELL1672_N1_1	2502	1494	MK1	9L	Cd	1	D1_MSN	D1_MSN_Striosome
		CELL2576_N1_1	1680	1156	MK1	9L	Cd	1	D1_MSN	D1_MSN_Matrix
		CELL2277_N1_1	2009	1243	MK1	9L	Cd	1	D1_MSN	D1_MSN_Matrix
		CELL2149_N1_1	2050	1316	MK1	9L	Cd	1	D1_MSN	D1_MSN_Matrix
		CELL1518_N1_1	2720	1541	MK1	9L	Cd	0	D2_MSN	D2_MSN_Matrix
		CELL905_N1_1	3935	1973	MK1	9L	Cd	1	D1_MSN	D1_MSN_Matrix
		CELL1287_N1_1	2956	1828	MK1	9L	Cd	1	D1_MSN	D1_MSN_Matrix
		CELL2685_N1_1	1574	1075	MK1	9L	Cd	0	D2_MSN	D2_MSN_Matrix
		CELL152_N2_1	2280	1407	MK1	9L	Cd	1	D1_MSN	D1_MSN_Matrix
		CELL1320_N1_1	2979	1658	MK1	9L	Cd	0	D2_MSN	D2_MSN_Matrix
		CELL1690_N1_1	2485	1494	MK1	9L	Cd	0	D2_MSN	D2_MSN_Matrix
		CELL2431_N1_1	1872	1206	MK1	9L	Cd	1	D1_MSN	D1_MSN_Matrix
		CELL1284_N1_1	3051	1691	MK1	9L	Cd	1	D1_MSN	D1_MSN_Matrix
		CELL2960_N1_1	1213	839	MK1	9L	Cd	0	D2_MSN	D2_MSN_Matrix
		CELL1925_N1_1	2307	1527	MK1	9L	Cd	8	IN_PVALB	IN_PVALB-2
		CELL2137_N1_1	2116	1345	MK1	9L	Cd	0	D2_MSN	D2_MSN_Matrix
		CELL892_N1_1	3924	2182	MK1	9L	Cd	28	IN_CHAT	IN_CHAT
		CELL1349_N1_1	2840	1634	MK1	9L	Cd	0	D2_MSN	D2_MSN_Matrix
		CELL1919_N1_1	2288	1385	MK1	9L	Cd	1	D1_MSN	D1_MSN_Striosome
		CELL950_N1_1	3795	1824	MK1	9L	Cd	1	D1_MSN	D1_MSN_Matrix
		CELL2104_N1_1	2159	1299	MK1	9L	Cd	0	D2_MSN	D2_MSN_Matrix
		CELL1059_N1_1	3511	1795	MK1	9L	Cd	15	OPC	OPC2
		CELL1837_N1_1	2368	1411	MK1	9L	Cd	0	D2_MSN	D2_MSN_Matrix
		CELL2664_N1_1	1612	1062	MK1	9L	Cd	1	D1_MSN	D1_MSN_Matrix
		CELL2658_N1_1	1629	1083	MK1	9L	Cd	20	IN_TAC3	IN_TAC3
		CELL1582_N1_1	2651	1534	MK1	9L	Cd	1	D1_MSN	D1_MSN_Striosome
		CELL1581_N1_1	2689	1568	MK1	9L	Cd	1	D1_MSN	D1_MSN_Matrix
		CELL2415_N1_1	1822	1182	MK1	9L	Cd	0	D2_MSN	D2_MSN_Striosome
		CELL3250_N1_1	848	558	MK1	9L	Cd	4	AST	AST1
		CELL2824_N1_1	1382	925	MK1	9L	Cd	20	IN_TAC3	IN_TAC3
		CELL2553_N1_1	1722	1068	MK1	9L	Cd	1	D1_MSN	D1_MSN_Matrix
		CELL674_N2_1	2047	1299	MK1	9L	Cd	1	D1_MSN	D1_MSN_Matrix
		CELL1644_N1_1	2569	1480	MK1	9L	Cd	1	D1_MSN	D1_MSN_Matrix
		CELL1846_N1_1	2333	1365	MK1	9L	Cd	8	IN_PVALB	IN_PVALB-2
		CELL981_N1_1	3582	1986	MK1	9L	Cd	28	IN_CHAT	IN_CHAT
		CELL2088_N1_1	2073	1271	MK1	9L	Cd	1	D1_MSN	D1_MSN_Matrix
		CELL2378_N1_1	1861	1198	MK1	9L	Cd	0	D2_MSN	D2_MSN_Matrix
		CELL1793_N1_1	2376	1434	MK1	9L	Cd	0	D2_MSN	D2_MSN_Matrix
		CELL2654_N1_1	1650	1087	MK1	9L	Cd	1	D1_MSN	D1_MSN_Matrix
		CELL138_N2_1	1551	1079	MK1	9L	Cd	1	D1_MSN	D1_MSN_Matrix
		CELL3009_N1_1	1162	801	MK1	9L	Cd	1	D1_MSN	D1_MSN_Matrix
		CELL3118_N1_1	1000	657	MK1	9L	Cd	5	AST	AST1
		CELL1611_N1_1	2693	1554	MK1	9L	Cd	9	D1_D2_MSN	D1_D2_hybrid
		CELL2288_N1_1	1939	1193	MK1	9L	Cd	0	D2_MSN	D2_MSN_Matrix
		CELL1335_N1_1	2943	1631	MK1	9L	Cd	1	D1_MSN	D1_MSN_Matrix
		CELL1446_N1_1	2754	1551	MK1	9L	Cd	1	D1_MSN	D1_MSN_Matrix
		CELL215_N2_1	1405	942	MK1	9L	Cd	29	ENDO	ENDO1
		CELL2117_N1_1	2071	1336	MK1	9L	Cd	1	D1_MSN	D1_MSN_Matrix
		CELL2844_N1_1	1381	857	MK1	9L	Cd	4	AST	AST1
		CELL2707_N1_1	1594	1088	MK1	9L	Cd	1	D1_MSN	D1_MSN_Matrix
		CELL133_N3_1	4785	2296	MK1	9L	Cd	1	D1_MSN	D1_MSN_Matrix
		CELL502_N2_1	2604	1482	MK1	9L	Cd	0	D2_MSN	D2_MSN_Matrix
		CELL1630_N1_1	2573	1454	MK1	9L	Cd	0	D2_MSN	D2_MSN_Matrix
		CELL1854_N1_1	2424	1378	MK1	9L	Cd	0	D2_MSN	D2_MSN_Striosome
		CELL1548_N1_1	2629	1540	MK1	9L	Cd	0	D2_MSN	D2_MSN_Matrix
		CELL3440_N1_1	709	529	MK1	9L	Cd	5	AST	AST1
		CELL1654_N1_1	2619	1479	MK1	9L	Cd	25	IN_SST	IN_SST-2
		CELL1894_N1_1	2340	1397	MK1	9L	Cd	0	D2_MSN	D2_MSN_Matrix
		CELL3275_N1_1	834	579	MK1	9L	Cd	4	AST	AST1
		CELL3267_N1_1	795	603	MK1	9L	Cd	0	D2_MSN	D2_MSN_Matrix
		CELL1991_N1_1	2260	1410	MK1	9L	Cd	0	D2_MSN	D2_MSN_Matrix
		CELL2305_N1_1	1937	1251	MK1	9L	Cd	0	D2_MSN	D2_MSN_Matrix
		CELL1645_N1_1	2613	1476	MK1	9L	Cd	0	D2_MSN	D2_MSN_Matrix
		CELL2673_N1_1	1579	1032	MK1	9L	Cd	0	D2_MSN	D2_MSN_Matrix
		CELL364_N3_1	4743	2264	MK1	9L	Cd	0	D2_MSN	D2_MSN_Matrix
		CELL2168_N1_1	2056	1300	MK1	9L	Cd	1	D1_MSN	D1_MSN_Matrix
		CELL3225_N1_1	877	595	MK1	9L	Cd	1	D1_MSN	D1_MSN_Matrix
		CELL1211_N1_1	3179	1668	MK1	9L	Cd	1	D1_MSN	D1_MSN_Matrix
		CELL1419_N1_1	2860	1641	MK1	9L	Cd	0	D2_MSN	D2_MSN_Matrix
		CELL1192_N1_1	3216	1825	MK1	9L	Cd	1	D1_MSN	D1_MSN_Matrix
		CELL1920_N1_1	2262	1391	MK1	9L	Cd	1	D1_MSN	D1_MSN_Matrix
		CELL2310_N1_1	1943	1280	MK1	9L	Cd	1	D1_MSN	D1_MSN_Matrix
		CELL268_N3_1	3902	2040	MK1	9L	Cd	1	D1_MSN	D1_MSN_Matrix
		CELL1609_N1_1	2564	1517	MK1	9L	Cd	0	D2_MSN	D2_MSN_Matrix
		CELL2639_N1_1	1593	1052	MK1	9L	Cd	1	D1_MSN	D1_MSN_Matrix
		CELL2972_N1_1	1209	806	MK1	9L	Cd	0	D2_MSN	D2_MSN_Matrix
		CELL1108_N1_1	3323	1882	MK1	9L	Cd	1	D1_MSN	D1_MSN_Striosome
		CELL1842_N1_1	2390	1371	MK1	9L	Cd	1	D1_MSN	D1_MSN_Matrix
		CELL1825_N1_1	2425	1498	MK1	9L	Cd	1	D1_MSN	D1_MSN_Matrix
		CELL465_N2_1	2067	1303	MK1	9L	Cd	1	D1_MSN	D1_MSN_Striosome
		CELL2450_N1_1	1802	1112	MK1	9L	Cd	0	D2_MSN	D2_MSN_Matrix
		CELL1221_N1_1	3143	1688	MK1	9L	Cd	0	D2_MSN	D2_MSN_Matrix
		CELL2322_N1_1	1894	1177	MK1	9L	Cd	0	D2_MSN	D2_MSN_Matrix
		CELL1146_N1_1	3247	1751	MK1	9L	Cd	1	D1_MSN	D1_MSN_Matrix
		CELL373_N2_1	2628	1511	MK1	9L	Cd	0	D2_MSN	D2_MSN_Matrix
[truncated: 99,433 more rows]
