# Supplementary material for: Deciphering the distinct transcriptomic and gene regulatory map in adult macaque basal ganglia cells
Source: Gigascience. 2023 Dec 13;12:giad095. doi: 10.1093/gigascience/giad095 (PMC10716911; doi:10.1093/gigascience/giad095)
Supplement: giad095_Supplemental_Files [file giad095_supplemental_files.zip › Supplementary S2.xlsx]

## Sheet: Supplementary S2
		Supplementary Table 2 Single nucleus ATAC-seq sample annotation and quality information
		Cell	TSS Enrichment	Reads In TSS	Reads In TSS(<=2KB)	TSS(<=2KB) Ratio	nFrags	Doublet Score	Donors	Sample	Region Basal Ganglia	Clusters	Reads In Peaks	Fraction of reads in peaks	Celltype
		MK-003-12L-4#MK-003-12L-4_BC00015_N02	8.012	2379	15366	0.079521	96616	0	MK2	12L	Amy	C17	75690	0.391705	AST	AST1
		MK-003-12L-4#MK-003-12L-4_BC00269_N03	9.82	4483	27616	0.147243	93777	0	MK2	12L	Amy	C15	108124	0.576495	AST	AST6
		MK-003-12L-4#MK-003-12L-4_BC00138_N02	11.201	5119	28946	0.160904	89948	0	MK2	12L	Amy	C17	112584	0.625828	AST	AST4
		MK-003-12L-4#MK-003-12L-4_BC00457_N03	10.849	4465	25252	0.142615	88532	0	MK2	12L	Amy	C17	104742	0.591549	AST	AST4
		MK-003-12L-4#MK-003-12L-4_BC00514_N03	12.445	5122	27924	0.15876	87944	0	MK2	12L	Amy	C17	112001	0.636775	AST	AST4
		MK-003-12L-4#MK-003-12L-4_BC01122_N05	10.259	4352	24764	0.141344	87602	0	MK2	12L	Amy	C17	103406	0.590203	AST	AST4
		MK-003-12L-4#MK-003-12L-4_BC00017_N01	11.915	4976	28715	0.173532	82737	0	MK2	12L	Amy	C15	104074	0.628945	AST	AST6
		MK-003-12L-4#MK-003-12L-4_BC02211_N04	12.813	4620	25444	0.154303	82448	0	MK2	12L	Amy	C15	97403	0.590694	AST	AST6
		MK-003-12L-4#MK-003-12L-4_BC00304_N02	9.601	3525	20814	0.133131	78171	0	MK2	12L	Amy	C17	93813	0.60005	AST	AST4
		MK-003-12L-4#MK-003-12L-4_BC00029_N01	10.49	3756	22102	0.144884	76275	0	MK2	12L	Amy	C15	89125	0.584235	AST	AST6
		MK-003-12L-4#MK-003-12L-4_BC00581_N02	13.284	4394	24999	0.16724	74740	0	MK2	12L	Amy	C15	90741	0.607044	AST	AST6
		MK-003-12L-4#MK-003-12L-4_BC02492_N04	10.532	3989	23302	0.158515	73501	0	MK2	12L	Amy	C15	87469	0.595019	AST	AST6
		MK-003-12L-4#MK-003-12L-4_BC00873_N02	9.502	3306	19623	0.133612	73433	0	MK2	12L	Amy	C17	82975	0.564971	AST	AST4
		MK-003-12L-4#MK-003-12L-4_BC01635_N03	11.146	3197	19771	0.13758	71853	0	MK2	12L	Amy	C15	80467	0.559942	AST	AST6
		MK-003-12L-4#MK-003-12L-4_BC00468_N02	9.82	3531	20604	0.145029	71034	0	MK2	12L	Amy	C17	84725	0.596369	AST	AST4
		MK-003-12L-4#MK-003-12L-4_BC02490_N03	10.925	3658	21377	0.151096	70740	0	MK2	12L	Amy	C17	86467	0.611161	AST	AST4
		MK-003-12L-4#MK-003-12L-4_BC00049_N01	8.234	2786	18624	0.132774	70134	0	MK2	12L	Amy	C15	74880	0.533835	AST	AST6
		MK-003-12L-4#MK-003-12L-4_BC02518_N04	10.244	3435	20226	0.144397	70036	0	MK2	12L	Amy	C17	87129	0.62203	AST	AST4
		MK-003-12L-4#MK-003-12L-4_BC03201_N04	9.438	2912	17610	0.129443	68022	0	MK2	12L	Amy	C17	76498	0.562303	AST	AST4
		MK-003-12L-4#MK-003-12L-4_BC00061_N01	13.108	3793	21386	0.158457	67482	0	MK2	12L	Amy	C15	80696	0.597908	AST	AST6
		MK-003-12L-4#MK-003-12L-4_BC02545_N05	8.826	2661	16643	0.123571	67342	0	MK2	12L	Amy	C17	74602	0.553904	AST	AST4
		MK-003-12L-4#MK-003-12L-4_BC03263_N04	8.037	2070	12850	0.0963572	66679	0	MK2	12L	Amy	C15	57939	0.434462	AST	AST6
		MK-003-12L-4#MK-003-12L-4_BC02294_N03	11.421	3726	21308	0.161969	65778	0	MK2	12L	Amy	C17	85422	0.64932	AST	AST4
		MK-003-12L-4#MK-003-12L-4_BC02789_N03	9.489	2554	15126	0.116695	64810	0	MK2	12L	Amy	C17	64483	0.497477	AST	AST4
		MK-003-12L-4#MK-003-12L-4_BC04361_N04	7.034	1332	8816	0.0687987	64071	0	MK2	12L	Amy	C17	46207	0.360592	AST	AST1
		MK-003-12L-4#MK-003-12L-4_BC00577_N02	10.626	3032	18558	0.145688	63691	0	MK2	12L	Amy	C15	72665	0.57045	AST	AST6
		MK-003-12L-4#MK-003-12L-4_BC01539_N02	9.557	3417	19254	0.151175	63681	0	MK2	12L	Amy	C17	79346	0.622996	AST	AST4
		MK-003-12L-4#MK-003-12L-4_BC01271_N02	8.839	2504	15430	0.121665	63412	0	MK2	12L	Amy	C17	66611	0.525224	AST	AST4
		MK-003-12L-4#MK-003-12L-4_BC00870_N02	8.977	2661	16550	0.131187	63078	0	MK2	12L	Amy	C17	72500	0.574685	AST	AST4
		MK-003-12L-4#MK-003-12L-4_BC01112_N02	14.404	3979	22057	0.176719	62407	0	MK2	12L	Amy	C15	78970	0.632701	AST	AST6
		MK-003-12L-4#MK-003-12L-4_BC01085_N03	8.275	1868	12010	0.0968658	61993	0	MK2	12L	Amy	C17	57124	0.460729	AST	AST4
		MK-003-12L-4#MK-003-12L-4_BC01487_N03	11.981	2995	16612	0.134158	61912	0	MK2	12L	Amy	C15	63275	0.511008	AST	AST6
		MK-003-12L-4#MK-003-12L-4_BC00619_N02	12.173	3043	18158	0.146674	61899	0	MK2	12L	Amy	C17	76590	0.618669	AST	AST4
		MK-003-12L-4#MK-003-12L-4_BC00100_N01	10.029	2654	16087	0.129994	61876	0	MK2	12L	Amy	C17	67230	0.543264	AST	AST4
		MK-003-12L-4#MK-003-12L-4_BC02909_N04	10.819	3322	18946	0.15373	61621	0	MK2	12L	Amy	C17	74576	0.605118	AST	AST4
		MK-003-12L-4#MK-003-12L-4_BC02319_N03	9.014	2786	17636	0.143503	61448	0	MK2	12L	Amy	C15	73369	0.597001	AST	AST6
		MK-003-12L-4#MK-003-12L-4_BC00113_N01	11.568	3435	20199	0.165038	61195	0	MK2	12L	Amy	C15	75104	0.613645	AST	AST6
		MK-003-12L-4#MK-003-12L-4_BC00715_N02	11.067	3180	18769	0.155059	60522	0	MK2	12L	Amy	C15	72646	0.600162	AST	AST6
		MK-003-12L-4#MK-003-12L-4_BC00127_N01	13.271	3324	18823	0.157943	59588	0	MK2	12L	Amy	C15	70425	0.590933	AST	AST6
		MK-003-12L-4#MK-003-12L-4_BC00872_N02	12.801	3258	17305	0.146276	59152	0	MK2	12L	Amy	C17	71733	0.606345	AST	AST4
		MK-003-12L-4#MK-003-12L-4_BC00134_N01	10.039	2185	13288	0.113619	58476	0	MK2	12L	Amy	C15	59245	0.506575	AST	AST6
		MK-003-12L-4#MK-003-12L-4_BC02249_N02	12.505	3246	18282	0.158855	57543	0	MK2	12L	Amy	C17	74299	0.645595	AST	AST4
		MK-003-12L-4#MK-003-12L-4_BC02048_N04	9.079	2485	14887	0.129795	57348	0	MK2	12L	Amy	C17	64522	0.562548	AST	AST4
		MK-003-12L-4#MK-003-12L-4_BC00144_N01	10.381	2831	16976	0.14856	57135	0	MK2	12L	Amy	C15	65650	0.574516	AST	AST6
		MK-003-12L-4#MK-003-12L-4_BC03331_N04	14.154	3381	18438	0.162679	56670	0	MK2	12L	Amy	C17	74354	0.656026	AST	AST4
		MK-003-12L-4#MK-003-12L-4_BC02501_N03	12.028	3195	16939	0.150355	56330	0	MK2	12L	Amy	C17	66939	0.594168	AST	AST4
		MK-003-12L-4#MK-003-12L-4_BC02561_N03	8.925	2249	13438	0.121072	55496	0	MK2	12L	Amy	C15	62525	0.563329	AST	AST6
		MK-003-12L-4#MK-003-12L-4_BC02054_N04	12.418	3029	16673	0.151827	54908	0	MK2	12L	Amy	C17	67441	0.614127	AST	AST4
		MK-003-12L-4#MK-003-12L-4_BC00211_N01	11.413	2023	11985	0.109986	54484	0	MK2	12L	Amy	C17	53332	0.489428	AST	AST1
		MK-003-12L-4#MK-003-12L-4_BC00886_N03	10.067	2186	13081	0.120711	54183	0	MK2	12L	Amy	C17	57167	0.527536	AST	AST4
		MK-003-12L-4#MK-003-12L-4_BC02697_N03	9.331	2389	14120	0.130804	53974	0	MK2	12L	Amy	C17	61319	0.568042	AST	AST4
		MK-003-12L-4#MK-003-12L-4_BC02420_N02	11.836	2624	15264	0.141951	53765	0	MK2	12L	Amy	C17	63264	0.588338	AST	AST4
		MK-003-12L-4#MK-003-12L-4_BC00236_N01	12.123	3055	16965	0.158185	53624	0	MK2	12L	Amy	C17	67514	0.629513	AST	AST4
		MK-003-12L-4#MK-003-12L-4_BC00480_N02	13.644	2956	17058	0.160621	53100	0	MK2	12L	Amy	C24	64279	0.605264	AST	AST6
		MK-003-12L-4#MK-003-12L-4_BC03615_N03	9.029	2061	13099	0.124864	52453	0	MK2	12L	Amy	C15	57719	0.550197	AST	AST6
		MK-003-12L-4#MK-003-12L-4_BC00845_N02	9.133	2011	12941	0.124273	52067	0	MK2	12L	Amy	C17	58115	0.558079	AST	AST4
		MK-003-12L-4#MK-003-12L-4_BC01819_N03	11.545	2338	14076	0.13519	52060	0	MK2	12L	Amy	C17	61319	0.588926	AST	AST4
		MK-003-12L-4#MK-003-12L-4_BC00594_N02	10.222	2385	14588	0.140637	51864	0	MK2	12L	Amy	C17	59650	0.575062	AST	AST4
		MK-003-12L-4#MK-003-12L-4_BC01832_N03	12.143	2784	15750	0.151939	51830	0	MK2	12L	Amy	C17	63593	0.613477	AST	AST4
		MK-003-12L-4#MK-003-12L-4_BC02205_N02	7.929	1954	12751	0.123523	51614	0	MK2	12L	Amy	C24	54569	0.528626	AST	AST6
		MK-003-12L-4#MK-003-12L-4_BC00322_N01	10.424	2290	13863	0.137353	50465	0	MK2	12L	Amy	C15	55644	0.551313	AST	AST6
		MK-003-12L-4#MK-003-12L-4_BC00335_N01	7.154	1745	11181	0.110881	50419	0	MK2	12L	Amy	C17	52587	0.5215	AST	AST4
		MK-003-12L-4#MK-003-12L-4_BC03973_N05	10.358	2129	12799	0.127498	50193	0	MK2	12L	Amy	C17	59177	0.589495	AST	AST4
		MK-003-12L-4#MK-003-12L-4_BC02072_N02	12.178	2663	14768	0.147462	50074	0	MK2	12L	Amy	C17	61789	0.616977	AST	AST4
		MK-003-12L-4#MK-003-12L-4_BC02124_N02	9.585	2091	12569	0.12831	48979	0	MK2	12L	Amy	C17	56119	0.572888	AST	AST4
		MK-003-12L-4#MK-003-12L-4_BC00724_N02	9.327	2143	13260	0.135638	48880	0	MK2	12L	Amy	C15	54101	0.553406	AST	AST6
		MK-003-12L-4#MK-003-12L-4_BC02569_N03	9.674	2262	13352	0.136826	48792	0	MK2	12L	Amy	C17	59015	0.604761	AST	AST4
		MK-003-12L-4#MK-003-12L-4_BC00437_N01	11.307	2244	13115	0.135095	48540	0	MK2	12L	Amy	C15	55389	0.57055	AST	AST6
		MK-003-12L-4#MK-003-12L-4_BC03407_N03	8.113	1606	10186	0.105349	48344	0	MK2	12L	Amy	C17	51274	0.530304	AST	AST4
		MK-003-12L-4#MK-003-12L-4_BC01281_N02	13.692	2586	14105	0.14664	48094	0	MK2	12L	Amy	C17	58839	0.611708	AST	AST4
		MK-003-12L-4#MK-003-12L-4_BC02429_N02	15.24	3040	15705	0.164192	47825	0	MK2	12L	Amy	C17	61580	0.643806	AST	AST4
		MK-003-12L-4#MK-003-12L-4_BC02074_N02	11.447	2480	13588	0.14245	47694	0	MK2	12L	Amy	C17	57094	0.598545	AST	AST4
		MK-003-12L-4#MK-003-12L-4_BC03227_N03	12.913	2641	15250	0.16058	47484	0	MK2	12L	Amy	C15	55908	0.588704	AST	AST6
		MK-003-12L-4#MK-003-12L-4_BC03409_N03	9.968	2220	12978	0.137119	47324	0	MK2	12L	Amy	C17	55739	0.588908	AST	AST4
		MK-003-12L-4#MK-003-12L-4_BC00525_N01	12.221	2413	13870	0.149736	46315	0	MK2	12L	Amy	C17	54699	0.590511	AST	AST4
		MK-003-12L-4#MK-003-12L-4_BC02491_N02	10.267	2214	12927	0.140918	45867	0	MK2	12L	Amy	C17	55235	0.602121	AST	AST4
		MK-003-12L-4#MK-003-12L-4_BC02679_N02	9.663	1986	11893	0.130989	45397	0	MK2	12L	Amy	C17	51398	0.566095	AST	AST4
		MK-003-12L-4#MK-003-12L-4_BC03533_N02	12.063	2449	14366	0.160787	44674	0	MK2	12L	Amy	C17	56357	0.630758	AST	AST6
		MK-003-12L-4#MK-003-12L-4_BC04691_N04	10.654	2249	12527	0.14022	44669	0	MK2	12L	Amy	C17	54805	0.613457	AST	AST4
		MK-003-12L-4#MK-003-12L-4_BC00703_N01	9.386	2005	12062	0.135891	44381	0	MK2	12L	Amy	C17	51150	0.57626	AST	AST4
		MK-003-12L-4#MK-003-12L-4_BC00680_N01	12.276	2548	14014	0.158315	44260	0	MK2	12L	Amy	C17	56001	0.632637	AST	AST4
		MK-003-12L-4#MK-003-12L-4_BC02744_N02	10.481	2313	13231	0.149943	44120	0	MK2	12L	Amy	C17	54753	0.620501	AST	AST4
		MK-003-12L-4#MK-003-12L-4_BC03219_N02	11.157	2389	12808	0.145516	44009	0	MK2	12L	Amy	C17	51836	0.588925	AST	AST4
		MK-003-12L-4#MK-003-12L-4_BC05971_N07	14.038	2630	14081	0.160139	43965	0	MK2	12L	Amy	C17	54013	0.614273	AST	AST4
		MK-003-12L-4#MK-003-12L-4_BC02784_N02	11.591	2318	13207	0.151384	43621	0	MK2	12L	Amy	C17	53635	0.614784	AST	AST4
		MK-003-12L-4#MK-003-12L-4_BC00751_N01	10.527	1850	11741	0.136492	43010	0	MK2	12L	Amy	C15	47795	0.555627	AST	AST6
		MK-003-12L-4#MK-003-12L-4_BC00836_N01	14.985	2800	15027	0.174879	42964	0	MK2	12L	Amy	C15	54705	0.636638	AST	AST6
		MK-003-12L-4#MK-003-12L-4_BC04684_N04	9.442	1688	10319	0.120265	42901	0	MK2	12L	Amy	C17	46357	0.540279	AST	AST4
		MK-003-12L-4#MK-003-12L-4_BC00810_N01	7.514	1146	7564	0.0883335	42815	0	MK2	12L	Amy	C17	38175	0.445813	AST	AST1
		MK-003-12L-4#MK-003-12L-4_BC03001_N02	10.073	1811	10475	0.123256	42493	0	MK2	12L	Amy	C17	48175	0.566858	AST	AST4
		MK-003-12L-4#MK-003-12L-4_BC00896_N01	11.796	2073	12481	0.147136	42413	0	MK2	12L	Amy	C15	48891	0.576368	AST	AST6
		MK-003-12L-4#MK-003-12L-4_BC04389_N03	12.004	2340	12939	0.153092	42259	0	MK2	12L	Amy	C17	51571	0.610178	AST	AST4
		MK-003-12L-4#MK-003-12L-4_BC00884_N01	12.436	2443	13735	0.162552	42248	0	MK2	12L	Amy	C15	51041	0.604064	AST	AST6
		MK-003-12L-4#MK-003-12L-4_BC00911_N01	9.635	1849	10549	0.125829	41918	0	MK2	12L	Amy	C17	45185	0.538969	AST	AST4
		MK-003-12L-4#MK-003-12L-4_BC00934_N01	15.793	2616	14079	0.170316	41332	0	MK2	12L	Amy	C17	53618	0.648626	AST	AST4
		MK-003-12L-4#MK-003-12L-4_BC02166_N02	11.902	2314	12663	0.153539	41237	0	MK2	12L	Amy	C17	51070	0.619225	AST	AST4
		MK-003-12L-4#MK-003-12L-4_BC02103_N02	10.623	2001	11414	0.139287	40973	0	MK2	12L	Amy	C15	49557	0.604752	AST	AST6
		MK-003-12L-4#MK-003-12L-4_BC02523_N02	7.899	1081	6949	0.0851489	40805	0	MK2	12L	Amy	C17	32596	0.399412	AST	AST1
		MK-003-12L-4#MK-003-12L-4_BC03104_N03	10.641	1956	11152	0.136949	40716	0	MK2	12L	Amy	C17	47178	0.579355	AST	AST4
		MK-003-12L-4#MK-003-12L-4_BC02177_N02	8.835	1624	10197	0.125957	40478	0	MK2	12L	Amy	C15	44036	0.54395	AST	AST6
		MK-003-12L-4#MK-003-12L-4_BC05142_N03	9.623	1764	10732	0.134463	39907	0	MK2	12L	Amy	C17	45344	0.568121	AST	AST4
		MK-003-12L-4#MK-003-12L-4_BC01162_N01	8.856	1382	8819	0.11152	39540	0	MK2	12L	Amy	C17	43959	0.55588	AST	AST4
		MK-003-12L-4#MK-003-12L-4_BC01242_N01	11.881	1932	10842	0.138971	39008	0	MK2	12L	Amy	C17	48498	0.621642	AST	AST4
		MK-003-12L-4#MK-003-12L-4_BC04586_N03	11.454	2013	10899	0.140216	38865	0	MK2	12L	Amy	C17	47502	0.611115	AST	AST4
		MK-003-12L-4#MK-003-12L-4_BC01166_N01	9.739	1687	10388	0.133828	38811	0	MK2	12L	Amy	C15	41528	0.535003	AST	AST6
		MK-003-12L-4#MK-003-12L-4_BC04647_N03	10.46	1870	10973	0.141613	38743	0	MK2	12L	Amy	C15	42873	0.5533	AST	AST6
		MK-003-12L-4#MK-003-12L-4_BC03597_N02	10.561	1648	9987	0.129104	38678	0	MK2	12L	Amy	C15	41870	0.541264	AST	AST6
		MK-003-12L-4#MK-003-12L-4_BC05536_N04	10.551	2174	12343	0.161254	38272	0	MK2	12L	Amy	C17	48793	0.63745	AST	AST4
		MK-003-12L-4#MK-003-12L-4_BC01359_N01	7.27	1329	9284	0.122171	37996	0	MK2	12L	Amy	C15	41569	0.547018	AST	AST6
		MK-003-12L-4#MK-003-12L-4_BC04688_N02	10.258	1611	9576	0.126203	37939	0	MK2	12L	Amy	C17	41081	0.541409	AST	AST4
		MK-003-12L-4#MK-003-12L-4_BC01412_N01	10.502	1851	11423	0.151166	37783	0	MK2	12L	Amy	C15	44804	0.592912	AST	AST6
		MK-003-12L-4#MK-003-12L-4_BC04428_N02	11.851	1951	11006	0.146841	37476	0	MK2	12L	Amy	C17	46284	0.617515	AST	AST4
		MK-003-12L-4#MK-003-12L-4_BC01409_N01	11.668	1750	10548	0.140899	37431	0	MK2	12L	Amy	C17	45488	0.607625	AST	AST4
		MK-003-12L-4#MK-003-12L-4_BC01486_N01	11.478	1623	10098	0.135337	37307	0	MK2	12L	Amy	C15	42340	0.567454	AST	AST6
		MK-003-12L-4#MK-003-12L-4_BC04038_N02	10.458	1970	11165	0.151888	36754	0	MK2	12L	Amy	C17	45727	0.622068	AST	AST4
		MK-003-12L-4#MK-003-12L-4_BC01557_N01	16.658	2490	13187	0.180392	36551	0	MK2	12L	Amy	C15	48140	0.658532	AST	AST6
		MK-003-12L-4#MK-003-12L-4_BC01553_N01	10.333	1795	10374	0.142071	36510	0	MK2	12L	Amy	C17	43376	0.594029	AST	AST4
		MK-003-12L-4#MK-003-12L-4_BC01562_N01	11.153	1898	11004	0.150942	36451	0	MK2	12L	Amy	C17	45098	0.618611	AST	AST4
		MK-003-12L-4#MK-003-12L-4_BC04839_N02	10.927	1959	11207	0.154481	36273	0	MK2	12L	Amy	C15	45307	0.624528	AST	AST6
		MK-003-12L-4#MK-003-12L-4_BC01581_N01	8.594	1341	8284	0.114202	36269	0	MK2	12L	Amy	C17	36360	0.501255	AST	AST4
		MK-003-12L-4#MK-003-12L-4_BC03705_N02	10.254	1771	10165	0.140311	36223	0	MK2	12L	Amy	C17	43124	0.595257	AST	AST4
		MK-003-12L-4#MK-003-12L-4_BC04550_N03	8.121	1214	7612	0.105266	36156	0	MK2	12L	Amy	C17	34669	0.479436	AST	AST4
		MK-003-12L-4#MK-003-12L-4_BC04140_N03	13.389	2042	10876	0.1505	36133	0	MK2	12L	Amy	C17	46142	0.638502	AST	AST4
		MK-003-12L-4#MK-003-12L-4_BC01190_N01	12.075	1683	10067	0.139394	36110	0	MK2	12L	Amy	C17	41272	0.571476	AST	AST4
		MK-003-12L-4#MK-003-12L-4_BC01652_N01	13.227	2064	11397	0.158565	35938	0	MK2	12L	Amy	C17	44468	0.618677	AST	AST4
		MK-003-12L-4#MK-003-12L-4_BC01667_N01	10.647	1613	9869	0.13767	35843	0	MK2	12L	Amy	C15	40627	0.566735	AST	AST6
		MK-003-12L-4#MK-003-12L-4_BC04114_N02	10.645	1774	10273	0.144418	35567	0	MK2	12L	Amy	C17	43595	0.612857	AST	AST4
		MK-003-12L-4#MK-003-12L-4_BC03737_N02	12.192	1964	11161	0.157003	35544	0	MK2	12L	Amy	C17	44060	0.619795	AST	AST4
		MK-003-12L-4#MK-003-12L-4_BC04572_N02	9.953	1724	9882	0.139269	35478	0	MK2	12L	Amy	C17	42260	0.59558	AST	AST4
		MK-003-12L-4#MK-003-12L-4_BC05674_N03	8.965	1408	8192	0.115638	35421	0	MK2	12L	Amy	C17	38209	0.539355	AST	AST4
		MK-003-12L-4#MK-003-12L-4_BC01767_N01	6.991	1165	7667	0.108371	35374	0	MK2	12L	Amy	C17	38151	0.539252	AST	AST4
		MK-003-12L-4#MK-003-12L-4_BC01647_N01	9.901	1745	10075	0.14307	35210	0	MK2	12L	Amy	C17	42652	0.60568	AST	AST4
		MK-003-12L-4#MK-003-12L-4_BC03345_N02	12.005	1740	9996	0.142037	35188	0	MK2	12L	Amy	C17	41297	0.586805	AST	AST4
		MK-003-12L-4#MK-003-12L-4_BC01817_N01	9.265	1530	8695	0.124016	35056	0	MK2	12L	Amy	C17	37517	0.535101	AST	AST4
		MK-003-12L-4#MK-003-12L-4_BC01870_N01	10.458	1595	9311	0.132851	35043	0	MK2	12L	Amy	C17	39541	0.564178	AST	AST4
		MK-003-12L-4#MK-003-12L-4_BC03663_N02	11.504	1708	10401	0.148943	34916	0	MK2	12L	Amy	C17	43060	0.616623	AST	AST4
		MK-003-12L-4#MK-003-12L-4_BC06276_N04	9.983	1462	8460	0.121238	34890	0	MK2	12L	Amy	C17	40530	0.580825	AST	AST4
		MK-003-12L-4#MK-003-12L-4_BC04569_N02	7.489	1214	8068	0.11586	34818	0	MK2	12L	Amy	C17	38605	0.554383	AST	AST4
		MK-003-12L-4#MK-003-12L-4_BC01813_N01	13.366	1836	10113	0.145981	34638	0	MK2	12L	Amy	C17	42105	0.607786	AST	AST4
		MK-003-12L-4#MK-003-12L-4_BC01970_N01	7.559	1294	8232	0.119756	34370	0	MK2	12L	Amy	C15	35798	0.520774	AST	AST6
		MK-003-12L-4#MK-003-12L-4_BC05760_N03	7.817	904	6395	0.0944385	33858	0	MK2	12L	Amy	C15	31637	0.467201	AST	AST6
		MK-003-12L-4#MK-003-12L-4_BC04339_N02	11.3	1478	9062	0.13508	33543	0.369458	MK2	12L	Amy	C15	37837	0.564007	AST	AST6
		MK-003-12L-4#MK-003-12L-4_BC05489_N02	11.573	1689	9941	0.149498	33248	0	MK2	12L	Amy	C15	40308	0.606172	AST	AST6
		MK-003-12L-4#MK-003-12L-4_BC02167_N01	11.633	1874	9892	0.149521	33079	0	MK2	12L	Amy	C17	39110	0.591161	AST	AST4
		MK-003-12L-4#MK-003-12L-4_BC04545_N02	10.391	1548	9152	0.138423	33058	0	MK2	12L	Amy	C17	38427	0.581206	AST	AST4
		MK-003-12L-4#MK-003-12L-4_BC04784_N02	11.726	1362	7501	0.113476	33051	0	MK2	12L	Amy	C17	33774	0.510938	AST	AST4
		MK-003-12L-4#MK-003-12L-4_BC06191_N03	7.135	962	6338	0.0970805	32643	0	MK2	12L	Amy	C17	30517	0.467436	AST	AST4
		MK-003-12L-4#MK-003-12L-4_BC02261_N01	9.272	885	5395	0.0826415	32641	0	MK2	12L	Amy	C17	24761	0.379293	AST	AST6
		MK-003-12L-4#MK-003-12L-4_BC05528_N02	7.228	1179	7619	0.118584	32125	0	MK2	12L	Amy	C17	35418	0.551253	AST	AST4
		MK-003-12L-4#MK-003-12L-4_BC02304_N01	15.525	1913	10211	0.15903	32104	0	MK2	12L	Amy	C17	40550	0.631541	AST	AST4
		MK-003-12L-4#MK-003-12L-4_BC05542_N02	7.397	1300	8234	0.128411	32061	0	MK2	12L	Amy	C17	36108	0.563114	AST	AST4
		MK-003-12L-4#MK-003-12L-4_BC02256_N01	8.086	1270	8102	0.126369	32057	0	MK2	12L	Amy	C17	35299	0.550566	AST	AST4
		MK-003-12L-4#MK-003-12L-4_BC02409_N01	9.235	1469	8714	0.137008	31801	0	MK2	12L	Amy	C17	38543	0.606003	AST	AST4
		MK-003-12L-4#MK-003-12L-4_BC05697_N03	11.42	1534	8502	0.133953	31735	0	MK2	12L	Amy	C17	36833	0.580321	AST	AST4
		MK-003-12L-4#MK-003-12L-4_BC02464_N01	6.657	864	6273	0.099272	31595	0	MK2	12L	Amy	C17	31887	0.504621	AST	AST4
		MK-003-12L-4#MK-003-12L-4_BC03899_N02	8.252	1096	7163	0.113767	31481	0	MK2	12L	Amy	C17	33697	0.535196	AST	AST4
		MK-003-12L-4#MK-003-12L-4_BC02456_N01	11.967	1674	9249	0.147254	31405	0	MK2	12L	Amy	C17	38141	0.607244	AST	AST4
		MK-003-12L-4#MK-003-12L-4_BC02431_N01	7.894	1192	7455	0.118752	31389	0	MK2	12L	Amy	C17	34443	0.548648	AST	AST4
		MK-003-12L-4#MK-003-12L-4_BC06811_N03	9.444	1426	8609	0.137397	31329	0	MK2	12L	Amy	C17	36188	0.577548	AST	AST4
		MK-003-12L-4#MK-003-12L-4_BC02462_N01	6.537	581	4184	0.0673882	31044	0	MK2	12L	Amy	C17	22473	0.361954	AST	AST1
		MK-003-12L-4#MK-003-12L-4_BC03798_N02	8.911	1395	8358	0.13462	31043	0	MK2	12L	Amy	C17	35509	0.571932	AST	AST4
		MK-003-12L-4#MK-003-12L-4_BC04931_N02	9.929	1434	8417	0.135736	31005	0	MK2	12L	Amy	C17	37056	0.597581	AST	AST4
		MK-003-12L-4#MK-003-12L-4_BC04604_N02	7.77	1134	6621	0.10688	30974	0	MK2	12L	Amy	C17	30579	0.493624	AST	AST4
		MK-003-12L-4#MK-003-12L-4_BC02543_N01	12.151	1577	8772	0.14191	30907	0	MK2	12L	Amy	C17	37364	0.604459	AST	AST4
		MK-003-12L-4#MK-003-12L-4_BC05352_N02	9.392	1347	8136	0.131996	30819	0	MK2	12L	Amy	C17	35389	0.574143	AST	AST4
		MK-003-12L-4#MK-003-12L-4_BC05485_N02	9.287	1407	8648	0.140499	30776	0	MK2	12L	Amy	C17	37334	0.606544	AST	AST4
		MK-003-12L-4#MK-003-12L-4_BC04148_N02	11.11	1397	8421	0.13728	30671	0	MK2	12L	Amy	C17	34688	0.565485	AST	AST1
		MK-003-12L-4#MK-003-12L-4_BC05737_N02	9.971	1284	7551	0.124194	30400	0	MK2	12L	Amy	C17	34122	0.561217	AST	AST4
		MK-003-12L-4#MK-003-12L-4_BC05609_N02	9.32	1172	6874	0.113462	30292	0	MK2	12L	Amy	C17	30940	0.510696	AST	AST4
		MK-003-12L-4#MK-003-12L-4_BC02570_N01	11.202	1386	7882	0.130557	30186	0	MK2	12L	Amy	C17	33055	0.547522	AST	AST4
		MK-003-12L-4#MK-003-12L-4_BC06583_N03	9.488	920	5714	0.0946653	30180	0	MK2	12L	Amy	C17	28242	0.467893	AST	AST4
		MK-003-12L-4#MK-003-12L-4_BC02698_N01	10.013	1522	8786	0.145792	30132	0	MK2	12L	Amy	C15	36233	0.601238	AST	AST6
		MK-003-12L-4#MK-003-12L-4_BC05526_N02	9.189	1290	7816	0.131207	29785	0	MK2	12L	Amy	C17	33025	0.55439	AST	AST4
		MK-003-12L-4#MK-003-12L-4_BC02856_N01	9.868	1211	6925	0.116504	29720	0	MK2	12L	Amy	C17	30824	0.518573	AST	AST4
		MK-003-12L-4#MK-003-12L-4_BC02858_N01	12.868	1748	9479	0.159789	29661	0	MK2	12L	Amy	C17	38055	0.641499	AST	AST4
		MK-003-12L-4#MK-003-12L-4_BC04778_N02	6.559	838	5767	0.0973761	29612	0	MK2	12L	Amy	C17	29323	0.49512	AST	AST4
		MK-003-12L-4#MK-003-12L-4_BC02735_N01	13.396	1583	8961	0.152093	29459	0	MK2	12L	Amy	C17	36361	0.617146	AST	AST4
		MK-003-12L-4#MK-003-12L-4_BC02806_N01	9.966	1384	8106	0.137867	29398	0	MK2	12L	Amy	C17	35207	0.598799	AST	AST4
		MK-003-12L-4#MK-003-12L-4_BC02877_N01	8.937	1205	7675	0.130919	29312	0	MK2	12L	Amy	C15	32364	0.552061	AST	AST6
		MK-003-12L-4#MK-003-12L-4_BC03714_N02	8.558	994	6459	0.110418	29248	0	MK2	12L	Amy	C17	29918	0.511454	AST	AST4
		MK-003-12L-4#MK-003-12L-4_BC04210_N02	9.816	1378	7968	0.136893	29103	0	MK2	12L	Amy	C17	31899	0.548036	AST	AST4
		MK-003-12L-4#MK-003-12L-4_BC04871_N02	10.482	1334	7787	0.134635	28919	0	MK2	12L	Amy	C17	33997	0.587797	AST	AST4
		MK-003-12L-4#MK-003-12L-4_BC05658_N02	8.271	1111	6813	0.11799	28871	0	MK2	12L	Amy	C17	32442	0.561844	AST	AST4
		MK-003-12L-4#MK-003-12L-4_BC05009_N02	7.629	890	5861	0.102108	28700	0	MK2	12L	Amy	C17	29552	0.514843	AST	AST4
		MK-003-12L-4#MK-003-12L-4_BC02948_N01	10.81	1474	8278	0.144221	28699	0	MK2	12L	Amy	C17	35626	0.620684	AST	AST4
		MK-003-12L-4#MK-003-12L-4_BC03040_N01	11.762	1479	8496	0.148334	28638	0	MK2	12L	Amy	C17	35951	0.62768	AST	AST4
		MK-003-12L-4#MK-003-12L-4_BC04745_N02	12.756	1488	8074	0.141421	28546	0	MK2	12L	Amy	C17	34990	0.61287	AST	AST4
		MK-003-12L-4#MK-003-12L-4_BC05694_N02	8.073	1117	7055	0.123868	28478	0	MK2	12L	Amy	C17	32642	0.573109	AST	AST4
		MK-003-12L-4#MK-003-12L-4_BC05027_N02	10.71	1271	7591	0.133461	28439	0	MK2	12L	Amy	C15	32428	0.570133	AST	AST6
		MK-003-12L-4#MK-003-12L-4_BC03125_N01	10.942	1177	6704	0.118278	28340	0	MK2	12L	Amy	C17	28298	0.499259	AST	AST4
		MK-003-12L-4#MK-003-12L-4_BC04600_N02	14.797	2025	10432	0.185076	28183	0	MK2	12L	Amy	C17	37252	0.660895	AST	AST4
		MK-003-12L-4#MK-003-12L-4_BC03090_N01	14.828	1580	8476	0.150609	28139	0	MK2	12L	Amy	C17	33199	0.589911	AST	AST4
		MK-003-12L-4#MK-003-12L-4_BC05857_N02	6.883	789	5866	0.104679	28019	0	MK2	12L	Amy	C17	29924	0.533995	AST	AST4
		MK-003-12L-4#MK-003-12L-4_BC05600_N02	10.922	1401	8156	0.145695	27990	0	MK2	12L	Amy	C17	32686	0.583887	AST	AST4
		MK-003-12L-4#MK-003-12L-4_BC03253_N01	7.586	973	6309	0.114004	27670	0	MK2	12L	Amy	C15	28179	0.509198	AST	AST6
		MK-003-12L-4#MK-003-12L-4_BC03179_N01	10.32	1501	8779	0.158729	27654	0	MK2	12L	Amy	C17	35067	0.634031	AST	AST4
		MK-003-12L-4#MK-003-12L-4_BC06532_N03	11.492	1596	9046	0.165085	27398	0	MK2	12L	Amy	C17	35451	0.646963	AST	AST4
		MK-003-12L-4#MK-003-12L-4_BC03399_N01	10.264	1244	7645	0.140549	27197	0	MK2	12L	Amy	C15	30804	0.566312	AST	AST6
		MK-003-12L-4#MK-003-12L-4_BC03361_N01	9.963	1122	6779	0.125314	27048	0	MK2	12L	Amy	C17	30409	0.56213	AST	AST4
		MK-003-12L-4#MK-003-12L-4_BC03514_N01	10.16	1216	7415	0.140691	26352	0	MK2	12L	Amy	C17	31141	0.590866	AST	AST4
		MK-003-12L-4#MK-003-12L-4_BC03576_N01	9.187	1313	7622	0.144927	26296	0	MK2	12L	Amy	C17	31789	0.604446	AST	AST4
		MK-003-12L-4#MK-003-12L-4_BC06115_N02	11.351	1198	6906	0.132081	26143	0	MK2	12L	Amy	C17	29549	0.565142	AST	AST4
		MK-003-12L-4#MK-003-12L-4_BC06621_N03	12.797	1383	7815	0.149741	26095	0	MK2	12L	Amy	C17	30873	0.59155	AST	AST4
		MK-003-12L-4#MK-003-12L-4_BC05738_N02	9.978	1169	6814	0.131727	25864	0	MK2	12L	Amy	C17	30186	0.583552	AST	AST4
		MK-003-12L-4#MK-003-12L-4_BC04825_N02	14.116	1440	7656	0.148395	25796	0	MK2	12L	Amy	C17	30673	0.59453	AST	AST4
		MK-003-12L-4#MK-003-12L-4_BC03613_N01	11.539	1247	7168	0.139368	25716	0	MK2	12L	Amy	C17	30619	0.59533	AST	AST4
		MK-003-12L-4#MK-003-12L-4_BC06041_N02	10.868	922	5617	0.109986	25535	0	MK2	12L	Amy	C17	26017	0.509438	AST	AST1
		MK-003-12L-4#MK-003-12L-4_BC02984_N01	10.182	761	5165	0.101446	25457	0	MK2	12L	Amy	C17	22306	0.438111	AST	AST1
		MK-003-12L-4#MK-003-12L-4_BC07186_N03	14.364	1400	7844	0.15427	25423	0	MK2	12L	Amy	C15	29199	0.574263	AST	AST6
		MK-003-12L-4#MK-003-12L-4_BC06573_N03	15.951	1603	8447	0.166293	25398	0	MK2	12L	Amy	C17	31868	0.627372	AST	AST4
		MK-003-12L-4#MK-003-12L-4_BC06186_N02	13.177	1271	7143	0.140688	25386	0	MK2	12L	Amy	C17	29491	0.580852	AST	AST4
		MK-003-12L-4#MK-003-12L-4_BC06112_N02	13.839	1216	6567	0.130019	25254	0	MK2	12L	Amy	C17	28696	0.568148	AST	AST4
		MK-003-12L-4#MK-003-12L-4_BC05401_N02	6.724	781	5355	0.106313	25185	0	MK2	12L	Amy	C17	25991	0.516002	AST	AST4
		MK-003-12L-4#MK-003-12L-4_BC05728_N02	11.181	1293	7326	0.146996	24919	0	MK2	12L	Amy	C17	28766	0.57719	AST	AST4
		MK-003-12L-4#MK-003-12L-4_BC03910_N01	7.737	1051	6569	0.131908	24900	0	MK2	12L	Amy	C15	27628	0.554779	AST	AST6
		MK-003-12L-4#MK-003-12L-4_BC05096_N02	10.601	1060	6337	0.127264	24897	0	MK2	12L	Amy	C17	26182	0.525806	AST	AST4
		MK-003-12L-4#MK-003-12L-4_BC03811_N01	10.179	1136	6650	0.134192	24778	0	MK2	12L	Amy	C17	28813	0.581423	AST	AST4
		MK-003-12L-4#MK-003-12L-4_BC03976_N01	11.893	1027	6324	0.127944	24714	0	MK2	12L	Amy	C17	28280	0.572145	AST	AST4
		MK-003-12L-4#MK-003-12L-4_BC04014_N01	7.828	846	5947	0.121377	24498	0	MK2	12L	Amy	C15	25706	0.524655	AST	AST6
		MK-003-12L-4#MK-003-12L-4_BC04036_N01	13.852	1476	8131	0.166258	24453	0	MK2	12L	Amy	C17	31436	0.642784	AST	AST4
		MK-003-12L-4#MK-003-12L-4_BC04024_N01	8.583	1218	6975	0.143359	24327	0	MK2	12L	Amy	C17	28974	0.595511	AST	AST4
		MK-003-12L-4#MK-003-12L-4_BC04135_N01	10.293	1050	6296	0.129745	24263	0	MK2	12L	Amy	C15	27007	0.556547	AST	AST6
		MK-003-12L-4#MK-003-12L-4_BC04047_N01	6.952	825	5303	0.10977	24155	0	MK2	12L	Amy	C17	24818	0.513724	AST	AST4
		MK-003-12L-4#MK-003-12L-4_BC04098_N01	9.17	903	5711	0.118363	24125	0	MK2	12L	Amy	C17	25226	0.522819	AST	AST4
		MK-003-12L-4#MK-003-12L-4_BC05941_N02	10.759	1304	7662	0.159154	24071	0	MK2	12L	Amy	C17	29536	0.613518	AST	AST4
		MK-003-12L-4#MK-003-12L-4_BC06435_N02	8.398	844	5413	0.112719	24011	0	MK2	12L	Amy	C17	26273	0.547103	AST	AST4
		MK-003-12L-4#MK-003-12L-4_BC04141_N01	12.093	1197	7046	0.14681	23997	0	MK2	12L	Amy	C17	29320	0.61091	AST	AST4
		MK-003-12L-4#MK-003-12L-4_BC05493_N02	17.382	1580	8350	0.174979	23860	0	MK2	12L	Amy	C17	32041	0.671438	AST	AST4
		MK-003-12L-4#MK-003-12L-4_BC05222_N02	12.32	1207	6536	0.138416	23610	0	MK2	12L	Amy	C17	27340	0.578992	AST	AST4
		MK-003-12L-4#MK-003-12L-4_BC06660_N02	9.002	941	5649	0.120094	23519	0	MK2	12L	Amy	C17	26423	0.561737	AST	AST4
		MK-003-12L-4#MK-003-12L-4_BC06527_N02	11.957	1111	6329	0.134918	23455	0	MK2	12L	Amy	C17	27854	0.593775	AST	AST4
		MK-003-12L-4#MK-003-12L-4_BC06325_N02	11.227	1321	7313	0.156274	23398	0	MK2	12L	Amy	C17	29207	0.624135	AST	AST4
		MK-003-12L-4#MK-003-12L-4_BC05752_N02	10.869	966	5805	0.124272	23356	0	MK2	12L	Amy	C17	24675	0.528237	AST	AST4
		MK-003-12L-4#MK-003-12L-4_BC04335_N01	10.178	1141	6509	0.140632	23142	0	MK2	12L	Amy	C17	29649	0.640589	AST	AST4
		MK-003-12L-4#MK-003-12L-4_BC04412_N01	14.559	1044	5863	0.128468	22819	0	MK2	12L	Amy	C17	25829	0.565954	AST	AST4
		MK-003-12L-4#MK-003-12L-4_BC04527_N01	7.125	698	4563	0.101243	22535	0	MK2	12L	Amy	C17	21027	0.466541	AST	AST1
		MK-003-12L-4#MK-003-12L-4_BC04517_N01	11.247	1153	6762	0.150053	22532	0	MK2	12L	Amy	C17	27330	0.606471	AST	AST4
		MK-003-12L-4#MK-003-12L-4_BC07192_N03	12.497	1035	6337	0.140991	22473	0	MK2	12L	Amy	C17	25937	0.57707	AST	AST4
		MK-003-12L-4#MK-003-12L-4_BC06388_N02	12.737	1190	6492	0.145907	22247	0	MK2	12L	Amy	C17	25779	0.579381	AST	AST4
		MK-003-12L-4#MK-003-12L-4_BC06620_N02	13.435	1228	6891	0.155238	22195	0	MK2	12L	Amy	C17	27056	0.609507	AST	AST4
		MK-003-12L-4#MK-003-12L-4_BC04457_N01	12.318	1101	6286	0.142818	22007	0	MK2	12L	Amy	C17	27284	0.619894	AST	AST4
		MK-003-12L-4#MK-003-12L-4_BC04581_N01	11.203	1041	6088	0.138502	21978	0	MK2	12L	Amy	C15	24164	0.549732	AST	AST6
		MK-003-12L-4#MK-003-12L-4_BC04682_N01	13.704	1391	7250	0.166598	21759	0	MK2	12L	Amy	C17	27032	0.621168	AST	AST4
		MK-003-12L-4#MK-003-12L-4_BC04742_N01	10.948	962	5368	0.123704	21697	0	MK2	12L	Amy	C17	25005	0.576232	AST	AST4
		MK-003-12L-4#MK-003-12L-4_BC04620_N01	11.123	792	4882	0.112738	21652	0	MK2	12L	Amy	C17	22416	0.517643	AST	AST4
		MK-003-12L-4#MK-003-12L-4_BC04721_N01	8.935	925	5581	0.129058	21622	0	MK2	12L	Amy	C17	24680	0.570715	AST	AST6
		MK-003-12L-4#MK-003-12L-4_BC04768_N01	9.194	845	4996	0.115922	21549	0	MK2	12L	Amy	C17	22195	0.514989	AST	AST1
		MK-003-12L-4#MK-003-12L-4_BC06692_N02	11.638	958	5601	0.130377	21480	0	MK2	12L	Amy	C17	25055	0.583217	AST	AST4
		MK-003-12L-4#MK-003-12L-4_BC04875_N01	9.617	1015	6051	0.14157	21371	0	MK2	12L	Amy	C17	24535	0.574026	AST	AST1
		MK-003-12L-4#MK-003-12L-4_BC04774_N01	8.411	926	5819	0.136302	21346	0	MK2	12L	Amy	C17	25763	0.603462	AST	AST4
		MK-003-12L-4#MK-003-12L-4_BC06925_N02	13.665	1394	7259	0.170607	21274	0	MK2	12L	Amy	C17	28092	0.660243	AST	AST4
		MK-003-12L-4#MK-003-12L-4_BC04864_N01	10.243	869	5250	0.124137	21146	0	MK2	12L	Amy	C17	23970	0.566774	AST	AST4
		MK-003-12L-4#MK-003-12L-4_BC06649_N02	7.794	862	5180	0.122766	21097	0	MK2	12L	Amy	C17	23866	0.565625	AST	AST4
		MK-003-12L-4#MK-003-12L-4_BC04927_N01	16.411	1442	7349	0.174561	21050	0	MK2	12L	Amy	C17	28888	0.686176	AST	AST4
		MK-003-12L-4#MK-003-12L-4_BC04938_N01	10.621	767	4825	0.114739	21026	0	MK2	12L	Amy	C15	20450	0.486303	AST	AST6
		MK-003-12L-4#MK-003-12L-4_BC04990_N01	12.134	1342	7523	0.17894	21021	0	MK2	12L	Amy	C15	26697	0.635008	AST	AST6
		MK-003-12L-4#MK-003-12L-4_BC04954_N01	7.822	715	4685	0.111809	20951	0	MK2	12L	Amy	C17	21678	0.51735	AST	AST4
		MK-003-12L-4#MK-003-12L-4_BC04996_N01	9.852	1000	6153	0.147512	20856	0	MK2	12L	Amy	C17	24971	0.598653	AST	AST4
		MK-003-12L-4#MK-003-12L-4_BC05001_N01	13.45	1046	5951	0.143101	20793	0	MK2	12L	Amy	C15	23671	0.569206	AST	AST6
		MK-003-12L-4#MK-003-12L-4_BC04959_N01	9.588	857	5303	0.127919	20728	0	MK2	12L	Amy	C17	22756	0.548919	AST	AST1
		MK-003-12L-4#MK-003-12L-4_BC06972_N02	9.185	988	5754	0.139154	20675	0	MK2	12L	Amy	C17	25147	0.60815	AST	AST4
		MK-003-12L-4#MK-003-12L-4_BC05040_N01	6.213	593	4154	0.10061	20644	0	MK2	12L	Amy	C17	19692	0.476942	AST	AST4
		MK-003-12L-4#MK-003-12L-4_BC04980_N01	12.605	993	5613	0.136331	20586	0	MK2	12L	Amy	C17	23219	0.563951	AST	AST4
		MK-003-12L-4#MK-003-12L-4_BC05035_N01	9.856	876	5399	0.131337	20554	0	MK2	12L	Amy	C17	23884	0.581006	AST	AST4
		MK-003-12L-4#MK-003-12L-4_BC04870_N01	14.713	1226	6430	0.156783	20506	0	MK2	12L	Amy	C17	25425	0.619941	AST	AST4
		MK-003-12L-4#MK-003-12L-4_BC06928_N02	7.561	798	5215	0.127369	20472	0	MK2	12L	Amy	C17	22732	0.555197	AST	AST4
		MK-003-12L-4#MK-003-12L-4_BC07079_N02	9.513	908	5317	0.130742	20334	0	MK2	12L	Amy	C17	23567	0.579497	AST	AST4
		MK-003-12L-4#MK-003-12L-4_BC06574_N02	10.819	754	4334	0.106944	20263	0	MK2	12L	Amy	C17	19932	0.491832	AST	AST4
		MK-003-12L-4#MK-003-12L-4_BC05216_N01	10.322	907	5626	0.139416	20177	0	MK2	12L	Amy	C15	23580	0.584329	AST	AST6
		MK-003-12L-4#MK-003-12L-4_BC06921_N02	10.135	824	5372	0.133161	20171	0	MK2	12L	Amy	C15	22253	0.551609	AST	AST6
		MK-003-12L-4#MK-003-12L-4_BC05232_N01	11.65	1006	5595	0.138703	20169	0	MK2	12L	Amy	C17	22924	0.568298	AST	AST4
		MK-003-12L-4#MK-003-12L-4_BC05219_N01	13.681	1140	6335	0.158875	19937	0	MK2	12L	Amy	C17	25590	0.641772	AST	AST4
		MK-003-12L-4#MK-003-12L-4_BC07206_N03	10.556	741	4662	0.117763	19794	0	MK2	12L	Amy	C17	19646	0.496261	AST	AST1
		MK-003-12L-4#MK-003-12L-4_BC05403_N01	10.903	925	5032	0.128656	19556	0	MK2	12L	Amy	C17	21896	0.559828	AST	AST4
		MK-003-12L-4#MK-003-12L-4_BC05440_N01	8.377	808	4690	0.121736	19263	0	MK2	12L	Amy	C17	21687	0.562919	AST	AST4
		MK-003-12L-4#MK-003-12L-4_BC05457_N01	10.363	1031	5553	0.144346	19235	0	MK2	12L	Amy	C17	22910	0.595529	AST	AST4
		MK-003-12L-4#MK-003-12L-4_BC05424_N01	11.307	965	5765	0.150068	19208	0	MK2	12L	Amy	C17	23618	0.614796	AST	AST4
		MK-003-12L-4#MK-003-12L-4_BC05472_N01	7.898	682	4436	0.115587	19189	0	MK2	12L	Amy	C17	20645	0.537938	AST	AST4
		MK-003-12L-4#MK-003-12L-4_BC05540_N01	11.16	851	5166	0.135477	19066	0	MK2	12L	Amy	C15	21944	0.575475	AST	AST6
		MK-003-12L-4#MK-003-12L-4_BC05507_N01	9.461	860	4926	0.129224	19060	0	MK2	12L	Amy	C17	21146	0.554722	AST	AST4
		MK-003-12L-4#MK-003-12L-4_BC05481_N01	16.099	1065	5986	0.157551	18997	0	MK2	12L	Amy	C15	22943	0.603859	AST	AST6
		MK-003-12L-4#MK-003-12L-4_BC07037_N02	10.703	827	4784	0.125921	18996	0	MK2	12L	Amy	C17	21122	0.555959	AST	AST4
		MK-003-12L-4#MK-003-12L-4_BC05467_N01	9.29	699	4138	0.109471	18900	0	MK2	12L	Amy	C17	19445	0.514418	AST	AST4
		MK-003-12L-4#MK-003-12L-4_BC06805_N02	14.721	1182	6178	0.163526	18890	0	MK2	12L	Amy	C17	24228	0.641292	AST	AST4
		MK-003-12L-4#MK-003-12L-4_BC05556_N01	10.724	769	4752	0.127475	18639	0	MK2	12L	Amy	C17	19500	0.523097	AST	AST4
		MK-003-12L-4#MK-003-12L-4_BC05549_N01	7.094	652	4259	0.114286	18633	0	MK2	12L	Amy	C17	19650	0.52729	AST	AST4
		MK-003-12L-4#MK-003-12L-4_BC05585_N01	9.567	889	5281	0.141901	18608	0	MK2	12L	Amy	C17	22774	0.611941	AST	AST4
		MK-003-12L-4#MK-003-12L-4_BC05535_N01	11.562	870	4759	0.128733	18484	0	MK2	12L	Amy	C17	20771	0.561864	AST	AST4
		MK-003-12L-4#MK-003-12L-4_BC05669_N01	11.455	833	4914	0.133142	18454	0	MK2	12L	Amy	C17	21293	0.576921	AST	AST4
		MK-003-12L-4#MK-003-12L-4_BC05427_N01	7.867	727	4399	0.119675	18379	0	MK2	12L	Amy	C17	20576	0.559769	AST	AST4
		MK-003-12L-4#MK-003-12L-4_BC05675_N01	9.55	926	5453	0.148405	18372	0	MK2	12L	Amy	C17	22245	0.605405	AST	AST4
		MK-003-12L-4#MK-003-12L-4_BC07161_N02	9.865	822	5004	0.136237	18365	0	MK2	12L	Amy	C17	21053	0.573183	AST	AST4
		MK-003-12L-4#MK-003-12L-4_BC05726_N01	14.776	985	5342	0.145678	18335	0	MK2	12L	Amy	C17	22384	0.610417	AST	AST4
		MK-003-12L-4#MK-003-12L-4_BC05601_N01	10.485	916	5473	0.149732	18276	0	MK2	12L	Amy	C17	23004	0.62935	AST	AST4
		MK-003-12L-4#MK-003-12L-4_BC05725_N01	8.06	521	3335	0.091435	18237	0	MK2	12L	Amy	C17	16185	0.443741	AST	AST4
		MK-003-12L-4#MK-003-12L-4_BC05720_N01	14.617	967	5240	0.144004	18194	0	MK2	12L	Amy	C17	22599	0.621056	AST	AST4
		MK-003-12L-4#MK-003-12L-4_BC07091_N02	9.549	733	4358	0.120115	18141	0	MK2	12L	Amy	C17	20880	0.575492	AST	AST4
		MK-003-12L-4#MK-003-12L-4_BC05792_N01	12.6	859	4560	0.127275	17914	0	MK2	12L	Amy	C17	19931	0.556297	AST	AST1
		MK-003-12L-4#MK-003-12L-4_BC05838_N01	12.31	889	4818	0.135034	17840	0	MK2	12L	Amy	C17	19987	0.560174	AST	AST4
		MK-003-12L-4#MK-003-12L-4_BC05692_N01	10.698	805	4802	0.134714	17823	0	MK2	12L	Amy	C17	21320	0.598104	AST	AST4
		MK-003-12L-4#MK-003-12L-4_BC05880_N01	8.784	763	4610	0.130588	17651	0	MK2	12L	Amy	C17	19039	0.539318	AST	AST4
		MK-003-12L-4#MK-003-12L-4_BC07472_N02	13.964	1093	5940	0.169096	17564	0	MK2	12L	Amy	C17	22493	0.640315	AST	AST4
		MK-003-12L-4#MK-003-12L-4_BC05827_N01	11.371	936	5170	0.14731	17548	0	MK2	12L	Amy	C17	23193	0.660845	AST	AST4
		MK-003-12L-4#MK-003-12L-4_BC05623_N01	12.349	898	5080	0.145626	17442	0	MK2	12L	Amy	C15	18951	0.543258	AST	AST6
		MK-003-12L-4#MK-003-12L-4_BC05758_N01	10.804	802	5041	0.145425	17332	0	MK2	12L	Amy	C15	19219	0.554437	AST	AST6
		MK-003-12L-4#MK-003-12L-4_BC05926_N01	15.338	945	4798	0.139242	17229	0	MK2	12L	Amy	C17	20228	0.587033	AST	AST4
		MK-003-12L-4#MK-003-12L-4_BC05981_N01	11.39	834	5212	0.151397	17213	0	MK2	12L	Amy	C17	21028	0.610817	AST	AST6
		MK-003-12L-4#MK-003-12L-4_BC05783_N01	12.456	975	5409	0.157724	17147	0	MK2	12L	Amy	C17	21506	0.627107	AST	AST4
		MK-003-12L-4#MK-003-12L-4_BC06064_N01	6.798	563	3400	0.0995433	17078	0	MK2	12L	Amy	C17	17925	0.524798	AST	AST4
		MK-003-12L-4#MK-003-12L-4_BC06025_N01	9.215	833	5065	0.149049	16991	0	MK2	12L	Amy	C17	20866	0.614031	AST	AST4
		MK-003-12L-4#MK-003-12L-4_BC06097_N01	11.444	838	5058	0.15016	16842	0	MK2	12L	Amy	C30	19230	0.570894	AST	AST1
		MK-003-12L-4#MK-003-12L-4_BC06126_N01	12.549	1071	5488	0.163489	16784	0	MK2	12L	Amy	C17	19951	0.594346	AST	AST4
		MK-003-12L-4#MK-003-12L-4_BC06095_N01	12.514	752	4108	0.123245	16666	0	MK2	12L	Amy	C17	18202	0.546082	AST	AST4
		MK-003-12L-4#MK-003-12L-4_BC07422_N02	10.978	754	4412	0.132684	16626	0	MK2	12L	Amy	C17	19200	0.577409	AST	AST4
		MK-003-12L-4#MK-003-12L-4_BC06171_N01	9.664	776	4509	0.136331	16537	0	MK2	12L	Amy	C17	19422	0.587229	AST	AST4
		MK-003-12L-4#MK-003-12L-4_BC06127_N01	10.305	765	4558	0.138575	16446	0	MK2	12L	Amy	C17	19466	0.591816	AST	AST4
		MK-003-12L-4#MK-003-12L-4_BC06151_N01	9.348	760	4399	0.134394	16366	0	MK2	12L	Amy	C17	19413	0.593089	AST	AST4
		MK-003-12L-4#MK-003-12L-4_BC06236_N01	11.474	817	4458	0.137364	16227	0	MK2	12L	Amy	C17	19897	0.613083	AST	AST4
		MK-003-12L-4#MK-003-12L-4_BC07397_N02	11.606	844	4790	0.14763	16223	0	MK2	12L	Amy	C17	19725	0.607933	AST	AST4
		MK-003-12L-4#MK-003-12L-4_BC06193_N01	9.018	797	4578	0.141436	16184	0	MK2	12L	Amy	C17	19511	0.602787	AST	AST4
		MK-003-12L-4#MK-003-12L-4_BC06189_N01	8.09	478	2944	0.0912755	16127	0	MK2	12L	Amy	C17	15100	0.468159	AST	AST4
		MK-003-12L-4#MK-003-12L-4_BC06229_N01	15.202	975	5104	0.158776	16073	0	MK2	12L	Amy	C17	20242	0.62969	AST	AST4
		MK-003-12L-4#MK-003-12L-4_BC06218_N01	9.323	565	3513	0.109678	16015	0	MK2	12L	Amy	C17	15783	0.492757	AST	AST4
		MK-003-12L-4#MK-003-12L-4_BC06308_N01	9.138	563	3531	0.111255	15869	0	MK2	12L	Amy	C24	17679	0.557029	AST	AST6
		MK-003-12L-4#MK-003-12L-4_BC06339_N01	8.648	690	4280	0.135212	15827	0	MK2	12L	Amy	C17	18734	0.591837	AST	AST4
		MK-003-12L-4#MK-003-12L-4_BC06320_N01	11.029	802	4715	0.149806	15737	0	MK2	12L	Amy	C17	20567	0.65346	AST	AST4
		MK-003-12L-4#MK-003-12L-4_BC06253_N01	11.947	911	4975	0.158339	15710	0	MK2	12L	Amy	C17	19245	0.612508	AST	AST4
		MK-003-12L-4#MK-003-12L-4_BC06277_N01	9.054	599	3580	0.114626	15616	0	MK2	12L	Amy	C17	16593	0.531282	AST	AST4
		MK-003-12L-4#MK-003-12L-4_BC06363_N01	14.953	1027	5308	0.170128	15600	0	MK2	12L	Amy	C17	20871	0.668942	AST	AST4
		MK-003-12L-4#MK-003-12L-4_BC06369_N01	12.406	733	3991	0.128378	15544	0	MK2	12L	Amy	C17	17382	0.559122	AST	AST4
		MK-003-12L-4#MK-003-12L-4_BC06373_N01	8.521	667	4406	0.141781	15538	0	MK2	12L	Amy	C17	18853	0.606674	AST	AST4
		MK-003-12L-4#MK-003-12L-4_BC06409_N01	13.996	728	4029	0.12985	15514	0	MK2	12L	Amy	C17	17928	0.577801	AST	AST4
		MK-003-12L-4#MK-003-12L-4_BC06423_N01	15.29	1081	5521	0.178835	15436	0	MK2	12L	Amy	C17	21624	0.700441	AST	AST4
		MK-003-12L-4#MK-003-12L-4_BC06290_N01	10.685	750	4518	0.147013	15366	0	MK2	12L	Amy	C17	17916	0.582975	AST	AST4
		MK-003-12L-4#MK-003-12L-4_BC06380_N01	8.283	594	3885	0.126465	15360	0	MK2	12L	Amy	C17	17728	0.577083	AST	AST4
		MK-003-12L-4#MK-003-12L-4_BC06469_N01	7.764	396	2557	0.0838141	15254	0	MK2	12L	Amy	C17	13350	0.43759	AST	AST4
		MK-003-12L-4#MK-003-12L-4_BC06456_N01	8.588	412	2754	0.0907174	15179	0	MK2	12L	Amy	C17	13796	0.454444	AST	AST4
		MK-003-12L-4#MK-003-12L-4_BC06472_N01	11.682	820	4751	0.156716	15158	0	MK2	12L	Amy	C17	17429	0.574911	AST	AST1
		MK-003-12L-4#MK-003-12L-4_BC06439_N01	10.67	652	3889	0.128333	15152	0	MK2	12L	Amy	C17	16697	0.550983	AST	AST4
		MK-003-12L-4#MK-003-12L-4_BC06430_N01	12.061	804	4434	0.146608	15122	0	MK2	12L	Amy	C17	17735	0.586397	AST	AST4
		MK-003-12L-4#MK-003-12L-4_BC06534_N01	11.183	689	3734	0.125151	14918	0	MK2	12L	Amy	C17	16613	0.556811	AST	AST4
		MK-003-12L-4#MK-003-12L-4_BC06467_N01	9.933	617	3725	0.125017	14898	0	MK2	12L	Amy	C17	16163	0.542455	AST	AST4
		MK-003-12L-4#MK-003-12L-4_BC06547_N01	14.119	877	4412	0.148562	14849	0	MK2	12L	Amy	C17	17341	0.583911	AST	AST4
		MK-003-12L-4#MK-003-12L-4_BC06548_N01	9.931	652	3851	0.129891	14824	0	MK2	12L	Amy	C17	16882	0.569414	AST	AST4
		MK-003-12L-4#MK-003-12L-4_BC06584_N01	9.31	630	3800	0.12912	14715	0	MK2	12L	Amy	C17	16622	0.564798	AST	AST4
		MK-003-12L-4#MK-003-12L-4_BC06556_N01	8.372	668	4009	0.138108	14514	0	MK2	12L	Amy	C17	17759	0.611789	AST	AST4
		MK-003-12L-4#MK-003-12L-4_BC06507_N01	10.147	661	4167	0.144097	14459	0	MK2	12L	Amy	C17	17221	0.595511	AST	AST4
		MK-003-12L-4#MK-003-12L-4_BC06637_N01	7.668	577	3705	0.129518	14303	0	MK2	12L	Amy	C17	16374	0.572397	AST	AST4
		MK-003-12L-4#MK-003-12L-4_BC06674_N01	12.775	858	4605	0.161874	14224	0	MK2	12L	Amy	C17	18534	0.651504	AST	AST4
		MK-003-12L-4#MK-003-12L-4_BC06671_N01	9.672	591	3795	0.134403	14118	0	MK2	12L	Amy	C17	16799	0.59495	AST	AST4
		MK-003-12L-4#MK-003-12L-4_BC06630_N01	8.986	481	3071	0.109156	14067	0	MK2	12L	Amy	C15	13586	0.482903	AST	AST6
		MK-003-12L-4#MK-003-12L-4_BC06700_N01	10.789	474	2936	0.104425	14058	0	MK2	12L	Amy	C17	13991	0.497617	AST	AST4
		MK-003-12L-4#MK-003-12L-4_BC06719_N01	7.907	563	3514	0.125187	14035	0	MK2	12L	Amy	C17	15336	0.546348	AST	AST4
		MK-003-12L-4#MK-003-12L-4_BC06704_N01	14.081	832	4479	0.160021	13995	0	MK2	12L	Amy	C17	18837	0.67299	AST	AST4
		MK-003-12L-4#MK-003-12L-4_BC06748_N01	6.968	563	3601	0.1293	13925	0	MK2	12L	Amy	C17	15826	0.568259	AST	AST4
		MK-003-12L-4#MK-003-12L-4_BC06617_N01	14.221	632	3566	0.128542	13871	0	MK2	12L	Amy	C17	15708	0.566217	AST	AST4
		MK-003-12L-4#MK-003-12L-4_BC06655_N01	9.224	545	3129	0.112911	13856	0	MK2	12L	Amy	C17	16001	0.577403	AST	AST4
		MK-003-12L-4#MK-003-12L-4_BC06740_N01	9.103	593	3591	0.129648	13849	0	MK2	12L	Amy	C17	15510	0.559968	AST	AST4
		MK-003-12L-4#MK-003-12L-4_BC06632_N01	10.941	652	3683	0.133529	13791	0	MK2	12L	Amy	C17	15724	0.570082	AST	AST4
		MK-003-12L-4#MK-003-12L-4_BC06788_N01	9.525	582	3483	0.12761	13647	0	MK2	12L	Amy	C17	15739	0.576647	AST	AST4
		MK-003-12L-4#MK-003-12L-4_BC06718_N01	12.747	869	4786	0.175775	13614	0	MK2	12L	Amy	C17	18448	0.677538	AST	AST4
		MK-003-12L-4#MK-003-12L-4_BC06716_N01	8.647	476	3165	0.116867	13541	0	MK2	12L	Amy	C17	14425	0.532642	AST	AST4
		MK-003-12L-4#MK-003-12L-4_BC06819_N01	13.884	603	3473	0.128658	13497	0	MK2	12L	Amy	C17	15506	0.574424	AST	AST4
		MK-003-12L-4#MK-003-12L-4_BC06835_N01	6.601	360	2600	0.0963534	13492	0	MK2	12L	Amy	C15	13258	0.491328	AST	AST6
		MK-003-12L-4#MK-003-12L-4_BC06865_N01	7.072	300	1942	0.0723277	13425	0	MK2	12L	Amy	C17	10345	0.385289	AST	AST1
		MK-003-12L-4#MK-003-12L-4_BC06874_N01	11.948	718	4045	0.151612	13340	0	MK2	12L	Amy	C17	16208	0.607496	AST	AST4
		MK-003-12L-4#MK-003-12L-4_BC06893_N01	6.073	414	2813	0.107031	13141	0	MK2	12L	Amy	C17	13636	0.518834	AST	AST4
		MK-003-12L-4#MK-003-12L-4_BC06870_N01	8.184	591	3795	0.144461	13135	0	MK2	12L	Amy	C17	15779	0.600647	AST	AST4
		MK-003-12L-4#MK-003-12L-4_BC06785_N01	11.294	770	4087	0.156147	13087	0	MK2	12L	Amy	C17	15855	0.605754	AST	AST4
		MK-003-12L-4#MK-003-12L-4_BC06944_N01	14.562	603	3393	0.13021	13029	0	MK2	12L	Amy	C17	14022	0.538107	AST	AST4
		MK-003-12L-4#MK-003-12L-4_BC06806_N01	7.739	340	2438	0.0935821	13026	0	MK2	12L	Amy	C17	12129	0.465569	AST	AST4
		MK-003-12L-4#MK-003-12L-4_BC06812_N01	13.947	817	4276	0.16474	12978	0	MK2	12L	Amy	C17	16341	0.629565	AST	AST1
		MK-003-12L-4#MK-003-12L-4_BC06958_N01	9.528	587	3362	0.129527	12978	0	MK2	12L	Amy	C17	13741	0.529396	AST	AST1
		MK-003-12L-4#MK-003-12L-4_BC06873_N01	10.933	646	3605	0.138921	12975	0	MK2	12L	Amy	C17	15604	0.60131	AST	AST4
		MK-003-12L-4#MK-003-12L-4_BC06846_N01	13.456	829	4347	0.169513	12822	0	MK2	12L	Amy	C17	17253	0.672789	AST	AST4
		MK-003-12L-4#MK-003-12L-4_BC06939_N01	9.917	636	3667	0.146247	12537	0	MK2	12L	Amy	C17	15031	0.599466	AST	AST4
		MK-003-12L-4#MK-003-12L-4_BC07008_N01	9.584	605	3687	0.147669	12484	0	MK2	12L	Amy	C17	14939	0.598326	AST	AST4
		MK-003-12L-4#MK-003-12L-4_BC07012_N01	9.824	511	2954	0.11834	12481	0	MK2	12L	Amy	C17	13583	0.544147	AST	AST4
		MK-003-12L-4#MK-003-12L-4_BC07024_N01	12.51	657	3584	0.143693	12471	0	MK2	12L	Amy	C17	14320	0.574132	AST	AST1
		MK-003-12L-4#MK-003-12L-4_BC07062_N01	11.561	613	3716	0.149453	12432	0	MK2	12L	Amy	C17	14066	0.565718	AST	AST1
		MK-003-12L-4#MK-003-12L-4_BC07052_N01	11.386	575	3492	0.140512	12426	0	MK2	12L	Amy	C17	15720	0.632545	AST	AST4
		MK-003-12L-4#MK-003-12L-4_BC06800_N01	6.85	384	2665	0.107564	12388	0	MK2	12L	Amy	C17	12264	0.494995	AST	AST4
		MK-003-12L-4#MK-003-12L-4_BC06990_N01	12.653	639	3494	0.14116	12376	0	MK2	12L	Amy	C17	15358	0.620475	AST	AST4
		MK-003-12L-4#MK-003-12L-4_BC06997_N01	12.985	741	3934	0.158975	12373	0	MK2	12L	Amy	C17	15872	0.641397	AST	AST4
		MK-003-12L-4#MK-003-12L-4_BC07084_N01	7.266	455	3066	0.125112	12253	0	MK2	12L	Amy	C17	13827	0.564229	AST	AST4
		MK-003-12L-4#MK-003-12L-4_BC07071_N01	8.469	479	3084	0.126011	12237	0	MK2	12L	Amy	C17	13044	0.532974	AST	AST1
		MK-003-12L-4#MK-003-12L-4_BC07045_N01	10.359	633	3791	0.155191	12214	0	MK2	12L	Amy	C17	15321	0.62719	AST	AST4
		MK-003-12L-4#MK-003-12L-4_BC07126_N01	9.578	445	2648	0.110343	11999	0	MK2	12L	Amy	C17	12777	0.532419	AST	AST4
		MK-003-12L-4#MK-003-12L-4_BC07074_N01	12.199	690	3710	0.154764	11986	0	MK2	12L	Amy	C17	16000	0.667445	AST	AST4
		MK-003-12L-4#MK-003-12L-4_BC07095_N01	14.758	708	3854	0.160798	11984	0	MK2	12L	Amy	C15	14804	0.617657	AST	AST6
		MK-003-12L-4#MK-003-12L-4_BC07142_N01	12.813	660	3910	0.163257	11975	0	MK2	12L	Amy	C15	14462	0.603841	AST	AST6
		MK-003-12L-4#MK-003-12L-4_BC07081_N01	13.389	595	3344	0.140363	11912	0	MK2	12L	Amy	C17	14421	0.605314	AST	AST4
		MK-003-12L-4#MK-003-12L-4_BC07141_N01	14.489	739	3861	0.162322	11893	0	MK2	12L	Amy	C17	16071	0.67565	AST	AST4
		MK-003-12L-4#MK-003-12L-4_BC07172_N01	7.939	429	2738	0.115411	11862	0	MK2	12L	Amy	C17	12764	0.538021	AST	AST4
		MK-003-12L-4#MK-003-12L-4_BC07180_N01	7.355	442	2829	0.120444	11744	0	MK2	12L	Amy	C17	13243	0.56382	AST	AST4
		MK-003-12L-4#MK-003-12L-4_BC07214_N01	15.436	647	3274	0.140551	11647	0	MK2	12L	Amy	C17	14680	0.630205	AST	AST4
		MK-003-12L-4#MK-003-12L-4_BC07260_N01	15.223	738	4101	0.179569	11419	0	MK2	12L	Amy	C17	15598	0.682984	AST	AST4
		MK-003-12L-4#MK-003-12L-4_BC07275_N01	10.923	513	3101	0.136728	11340	0	MK2	12L	Amy	C17	12907	0.569092	AST	AST4
		MK-003-12L-4#MK-003-12L-4_BC07268_N01	8.325	433	2700	0.119237	11322	0	MK2	12L	Amy	C17	12764	0.563681	AST	AST4
		MK-003-12L-4#MK-003-12L-4_BC07220_N01	15.182	736	4112	0.18177	11311	0	MK2	12L	Amy	C17	14955	0.661082	AST	AST4
		MK-003-12L-4#MK-003-12L-4_BC07273_N01	9.364	506	3200	0.141781	11285	0	MK2	12L	Amy	C17	13185	0.584183	AST	AST4
		MK-003-12L-4#MK-003-12L-4_BC07263_N01	11.092	661	4008	0.177628	11282	0	MK2	12L	Amy	C17	13636	0.604325	AST	AST6
		MK-003-12L-4#MK-003-12L-4_BC07253_N01	19.015	797	3960	0.17666	11208	0	MK2	12L	Amy	C17	14960	0.66738	AST	AST4
		MK-003-12L-4#MK-003-12L-4_BC07320_N01	14.886	639	3399	0.152258	11162	0	MK2	12L	Amy	C17	13867	0.62117	AST	AST4
		MK-003-12L-4#MK-003-12L-4_BC07309_N01	12.114	416	2384	0.107031	11137	0	MK2	12L	Amy	C17	10345	0.464443	AST	AST4
		MK-003-12L-4#MK-003-12L-4_BC07313_N01	11.643	635	3646	0.164456	11085	0	MK2	12L	Amy	C17	13974	0.630311	AST	AST4
		MK-003-12L-4#MK-003-12L-4_BC07314_N01	11.819	567	3237	0.146114	11077	0	MK2	12L	Amy	C17	13470	0.608017	AST	AST4
		MK-003-12L-4#MK-003-12L-4_BC07352_N01	8.87	430	2722	0.12402	10974	0	MK2	12L	Amy	C17	12282	0.559595	AST	AST4
		MK-003-12L-4#MK-003-12L-4_BC07345_N01	7.884	426	2579	0.118032	10925	0	MK2	12L	Amy	C17	12191	0.557941	AST	AST4
		MK-003-12L-4#MK-003-12L-4_BC07373_N01	11.325	509	2817	0.129864	10846	0	MK2	12L	Amy	C17	12001	0.553245	AST	AST4
		MK-003-12L-4#MK-003-12L-4_BC07380_N01	9.669	459	2702	0.125185	10792	0	MK2	12L	Amy	C17	12163	0.563519	AST	AST4
		MK-003-12L-4#MK-003-12L-4_BC07296_N01	11.69	490	3108	0.144129	10782	0	MK2	12L	Amy	C17	12639	0.586116	AST	AST4
		MK-003-12L-4#MK-003-12L-4_BC07387_N01	8.973	503	3102	0.144926	10702	0	MK2	12L	Amy	C17	13316	0.622127	AST	AST4
		MK-003-12L-4#MK-003-12L-4_BC07410_N01	13.216	614	3344	0.157974	10584	0	MK2	12L	Amy	C17	13072	0.617536	AST	AST1
		MK-003-12L-4#MK-003-12L-4_BC07401_N01	12.464	535	2742	0.130237	10527	0	MK2	12L	Amy	C17	11541	0.548162	AST	AST4
		MK-003-12L-4#MK-003-12L-4_BC07411_N01	14.188	652	3555	0.169966	10458	0	MK2	12L	Amy	C15	13224	0.632243	AST	AST6
		MK-003-12L-4#MK-003-12L-4_BC07450_N01	10.628	424	2478	0.118519	10454	0	MK2	12L	Amy	C17	11809	0.564808	AST	AST4
		MK-003-12L-4#MK-003-12L-4_BC07433_N01	14.445	569	2968	0.141996	10451	0	MK2	12L	Amy	C17	12038	0.575926	AST	AST4
		MK-003-12L-4#MK-003-12L-4_BC07442_N01	14.823	771	3794	0.182159	10414	0	MK2	12L	Amy	C17	14218	0.682639	AST	AST4
		MK-003-12L-4#MK-003-12L-4_BC07447_N01	7.921	300	2007	0.0964255	10407	0	MK2	12L	Amy	C17	10434	0.501297	AST	AST4
		MK-003-12L-4#MK-003-12L-4_BC07475_N01	10.279	462	2728	0.131141	10401	0	MK2	12L	Amy	C17	11767	0.565667	AST	AST4
		MK-003-12L-4#MK-003-12L-4_BC07454_N01	14.535	712	3456	0.166683	10367	0	MK2	12L	Amy	C17	13134	0.633452	AST	AST4
		MK-003-12L-4#MK-003-12L-4_BC07453_N01	13.553	527	3020	0.145866	10352	0	MK2	12L	Amy	C17	12269	0.592591	AST	AST4
		MK-003-12L-4#MK-003-12L-4_BC07429_N01	13.656	531	2862	0.138381	10341	0	MK2	12L	Amy	C17	11632	0.562421	AST	AST4
		MK-003-12L-4#MK-003-12L-4_BC07537_N01	10.984	355	2160	0.107559	10041	0	MK2	12L	Amy	C17	9871	0.491535	AST	AST4
		MK-003-12L-4#MK-003-12L-4_BC07541_N01	11.731	468	2887	0.144134	10015	0	MK2	12L	Amy	C17	11960	0.597104	AST	AST4
		MK-003-12L-4#MK-003-12L-4_BC07574_N01	12.795	504	2771	0.138772	9984	0	MK2	12L	Amy	C17	11365	0.569161	AST	AST4
		MK-003-12L-4#MK-003-12L-4_BC07542_N01	11.089	504	2888	0.145594	9918	0	MK2	12L	Amy	C17	12080	0.608994	AST	AST4
		MK-003-12L-4#MK-003-12L-4_BC07568_N01	9.707	451	2698	0.137191	9833	0	MK2	12L	Amy	C17	10934	0.555985	AST	AST4
		MK-003-12L-4#MK-003-12L-4_BC07594_N01	10.634	435	2446	0.124949	9788	0	MK2	12L	Amy	C17	10326	0.527483	AST	AST1
		MK-003-12L-4#MK-003-12L-4_BC07616_N01	10.903	468	2812	0.143719	9783	0	MK2	12L	Amy	C17	11319	0.578504	AST	AST1
		MK-003-12L-4#MK-003-12L-4_BC07606_N01	17.354	482	2543	0.130384	9752	0	MK2	12L	Amy	C17	11443	0.5867	AST	AST4
		MK-003-12L-4#MK-003-12L-4_BC07596_N01	12.25	532	2863	0.147198	9725	0	MK2	12L	Amy	C17	11099	0.570643	AST	AST1
		MK-003-12L-4#MK-003-12L-4_BC07607_N01	15.504	642	3212	0.165635	9696	0	MK2	12L	Amy	C17	13232	0.682343	AST	AST4
		MK-003-12L-4#MK-003-12L-4_BC07615_N01	11.881	468	2596	0.134633	9641	0	MK2	12L	Amy	C15	10490	0.544031	AST	AST6
		MK-003-12L-4#MK-003-12L-4_BC07573_N01	11.856	467	2646	0.138636	9543	0	MK2	12L	Amy	C17	10277	0.538458	AST	AST1
		MK-003-12L-4#MK-003-12L-4_BC07368_N01	10.536	415	2444	0.130333	9376	0	MK2	12L	Amy	C17	9864	0.526024	AST	AST4
		MK-002-10L-1#MK-002-10L-1_BC00939_N03	8.19	2705	17853	0.0959024	93079	0	MK1	10L	Pu	C16	85593	0.459787	AST	AST1
		MK-002-10L-1#MK-002-10L-1_BC01191_N03	15.574	5985	32584	0.192175	84777	0	MK1	10L	Pu	C17	115801	0.682974	AST	AST1
		MK-002-10L-1#MK-002-10L-1_BC01062_N02	12.394	4112	23494	0.160187	73333	0	MK1	10L	Pu	C17	91787	0.625823	AST	AST1
		MK-002-10L-1#MK-002-10L-1_BC00583_N01	14.733	4241	23279	0.170582	68234	0	MK1	10L	Pu	C17	86884	0.636662	AST	AST1
		MK-002-10L-1#MK-002-10L-1_BC01548_N02	11.843	3128	18038	0.148723	60643	0	MK1	10L	Pu	C17	66751	0.55036	AST	AST1
		MK-002-10L-1#MK-002-10L-1_BC03036_N02	13.214	3123	18091	0.154323	58614	0	MK1	10L	Pu	C17	70080	0.597809	AST	AST1
		MK-002-10L-1#MK-002-10L-1_BC01077_N01	17.593	3696	19744	0.172884	57102	0	MK1	10L	Pu	C17	79073	0.692384	AST	AST1
		MK-002-10L-1#MK-002-10L-1_BC03400_N03	16.215	4520	23945	0.21021	56955	0	MK1	10L	Pu	C17	78953	0.693117	AST	AST1
		MK-002-10L-1#MK-002-10L-1_BC02114_N02	12.285	3071	18120	0.161878	55968	0	MK1	10L	Pu	C17	69770	0.623303	AST	AST1
		MK-002-10L-1#MK-002-10L-1_BC01294_N01	11.801	2783	16526	0.15486	53358	0	MK1	10L	Pu	C17	62123	0.582134	AST	AST1
		MK-002-10L-1#MK-002-10L-1_BC03707_N04	12.408	2519	14326	0.135586	52830	0	MK1	10L	Pu	C17	59438	0.56254	AST	AST1
		MK-002-10L-1#MK-002-10L-1_BC01414_N01	10.35	1960	12394	0.118187	52434	0	MK1	10L	Pu	C17	51449	0.490607	AST	AST1
		MK-002-10L-1#MK-002-10L-1_BC03624_N05	10.001	1697	11177	0.110876	50403	0	MK1	10L	Pu	C17	50772	0.50366	AST	AST1
		MK-002-10L-1#MK-002-10L-1_BC01572_N01	11.709	1697	10203	0.101498	50262	0	MK1	10L	Pu	C17	45447	0.452101	AST	AST1
		MK-002-10L-1#MK-002-10L-1_BC01561_N01	12.558	2486	14292	0.142192	50256	0	MK1	10L	Pu	C17	56850	0.565604	AST	AST1
		MK-002-10L-1#MK-002-10L-1_BC02547_N02	14.502	3442	18504	0.184888	50041	0	MK1	10L	Pu	C17	70374	0.703163	AST	AST1
		MK-002-10L-1#MK-002-10L-1_BC04436_N03	13.955	2988	16752	0.169267	49484	0	MK1	10L	Pu	C17	63655	0.643188	AST	AST1
		MK-002-10L-1#MK-002-10L-1_BC02787_N02	13.845	3356	18257	0.184533	49468	0	MK1	10L	Pu	C17	66307	0.670201	AST	AST1
		MK-002-10L-1#MK-002-10L-1_BC01651_N01	14.987	2929	16581	0.168739	49132	0	MK1	10L	Pu	C17	61478	0.625641	AST	AST1
		MK-002-10L-1#MK-002-10L-1_BC02917_N03	8.57	1861	11694	0.119705	48845	0	MK1	10L	Pu	C17	49283	0.504484	AST	AST1
		MK-002-10L-1#MK-002-10L-1_BC03089_N02	14.967	3613	19509	0.200883	48558	0	MK1	10L	Pu	C17	66135	0.68099	AST	AST1
		MK-002-10L-1#MK-002-10L-1_BC04223_N02	10.831	2084	12125	0.124925	48529	0	MK1	10L	Pu	C17	51467	0.530271	AST	AST1
		MK-002-10L-1#MK-002-10L-1_BC02419_N02	12.766	3043	17132	0.178562	47972	0	MK1	10L	Pu	C17	64233	0.669484	AST	AST1
		MK-002-10L-1#MK-002-10L-1_BC03866_N03	8.622	1807	11743	0.124057	47329	0	MK1	10L	Pu	C17	48169	0.508874	AST	AST1
		MK-002-10L-1#MK-002-10L-1_BC01847_N01	12.334	2261	12928	0.136996	47184	0	MK1	10L	Pu	C17	51903	0.550006	AST	AST1
		MK-002-10L-1#MK-002-10L-1_BC03332_N02	9.364	1674	10965	0.116537	47045	0	MK1	10L	Pu	C17	49244	0.523371	AST	AST1
		MK-002-10L-1#MK-002-10L-1_BC03594_N02	9.401	1842	11686	0.124441	46954	0	MK1	10L	Pu	C17	47547	0.506315	AST	AST1
		MK-002-10L-1#MK-002-10L-1_BC03786_N02	12.439	2475	14562	0.156638	46483	0	MK1	10L	Pu	C17	55175	0.593497	AST	AST1
		MK-002-10L-1#MK-002-10L-1_BC04808_N03	12.754	2673	14820	0.161066	46006	0	MK1	10L	Pu	C17	60868	0.661522	AST	AST5
		MK-002-10L-1#MK-002-10L-1_BC02899_N02	7.583	1325	9013	0.0982108	45886	0	MK1	10L	Pu	C17	44136	0.480931	AST	AST1
		MK-002-10L-1#MK-002-10L-1_BC02043_N01	13.326	2564	14190	0.156719	45272	0	MK1	10L	Pu	C17	55567	0.613702	AST	AST1
		MK-002-10L-1#MK-002-10L-1_BC04759_N04	11.043	2214	13208	0.147836	44671	0	MK1	10L	Pu	C17	51061	0.571523	AST	AST1
		MK-002-10L-1#MK-002-10L-1_BC04161_N03	13.698	2594	14696	0.16535	44439	0	MK1	10L	Pu	C17	55990	0.629965	AST	AST1
		MK-002-10L-1#MK-002-10L-1_BC02145_N01	13.795	2501	13868	0.156235	44382	0	MK1	10L	Pu	C17	52848	0.595377	AST	AST1
		MK-002-10L-1#MK-002-10L-1_BC05110_N03	10.071	1536	9265	0.105447	43932	0	MK1	10L	Pu	C17	42209	0.48039	AST	AST1
		MK-002-10L-1#MK-002-10L-1_BC02195_N01	12.343	2113	12594	0.143659	43833	0	MK1	10L	Pu	C17	50672	0.578012	AST	AST1
		MK-002-10L-1#MK-002-10L-1_BC03376_N02	17.185	2916	16554	0.190206	43516	0	MK1	10L	Pu	C17	54557	0.626861	AST	AST1
		MK-002-10L-1#MK-002-10L-1_BC02261_N01	8.648	1642	10423	0.120208	43354	0	MK1	10L	Pu	C17	44467	0.512836	AST	AST1
		MK-002-10L-1#MK-002-10L-1_BC02280_N01	14.347	2630	14544	0.16957	42885	0	MK1	10L	Pu	C17	55290	0.644631	AST	AST1
		MK-002-10L-1#MK-002-10L-1_BC04978_N03	8.301	2054	12725	0.149734	42492	0	MK1	10L	Pu	C17	48318	0.568554	AST	AST1
		MK-002-10L-1#MK-002-10L-1_BC02440_N01	15.266	2760	14764	0.175066	42167	0	MK1	10L	Pu	C17	56107	0.665295	AST	AST1
		MK-002-10L-1#MK-002-10L-1_BC04192_N02	8.559	1409	9392	0.111406	42152	0	MK1	10L	Pu	C16	43583	0.516974	AST	AST5
		MK-002-10L-1#MK-002-10L-1_BC04068_N03	14.73	2730	15018	0.179174	41909	0	MK1	10L	Pu	C17	56356	0.672362	AST	AST1
		MK-002-10L-1#MK-002-10L-1_BC03434_N03	12.631	1786	10255	0.12267	41799	0	MK1	10L	Pu	C17	43417	0.519355	AST	AST1
		MK-002-10L-1#MK-002-10L-1_BC04725_N03	14.001	2807	15964	0.19296	41366	0	MK1	10L	Pu	C17	54122	0.654185	AST	AST1
		MK-002-10L-1#MK-002-10L-1_BC03890_N02	8.528	1124	7716	0.0939761	41053	0	MK1	10L	Pu	C17	34339	0.418228	AST	AST1
		MK-002-10L-1#MK-002-10L-1_BC03808_N02	14.597	2123	11622	0.142196	40866	0	MK1	10L	Pu	C17	44165	0.540364	AST	AST1
		MK-002-10L-1#MK-002-10L-1_BC02639_N01	13.45	2486	13929	0.170724	40794	0	MK1	10L	Pu	C17	54124	0.663382	AST	AST1
		MK-002-10L-1#MK-002-10L-1_BC04070_N02	14.257	2196	12558	0.155152	40470	0	MK1	10L	Pu	C17	48002	0.593057	AST	AST1
		MK-002-10L-1#MK-002-10L-1_BC02640_N01	10.003	1475	9623	0.11917	40375	0	MK1	10L	Pu	C17	40485	0.501362	AST	AST1
		MK-002-10L-1#MK-002-10L-1_BC03520_N02	12.31	2039	11545	0.143605	40197	0	MK1	10L	Pu	C17	43934	0.546484	AST	AST1
		MK-002-10L-1#MK-002-10L-1_BC04702_N03	14.401	2160	12246	0.154879	39534	0	MK1	10L	Pu	C17	45830	0.579628	AST	AST1
		MK-002-10L-1#MK-002-10L-1_BC02883_N01	14.355	2559	13966	0.178402	39142	0	MK1	10L	Pu	C17	50659	0.647118	AST	AST1
		MK-002-10L-1#MK-002-10L-1_BC04820_N02	15.978	2582	14049	0.180115	39000	0	MK1	10L	Pu	C17	51890	0.665256	AST	AST1
		MK-002-10L-1#MK-002-10L-1_BC04633_N03	9.224	1649	10144	0.130843	38764	0	MK1	10L	Pu	C17	42294	0.545532	AST	AST1
		MK-002-10L-1#MK-002-10L-1_BC04356_N02	15.288	2594	13825	0.179131	38589	0	MK1	10L	Pu	C17	51349	0.665332	AST	AST1
		MK-002-10L-1#MK-002-10L-1_BC04568_N03	15.71	2626	13733	0.179959	38156	0	MK1	10L	Pu	C17	49050	0.642756	AST	AST1
		MK-002-10L-1#MK-002-10L-1_BC04324_N02	11.341	1678	10451	0.137365	38041	0	MK1	10L	Pu	C16	44113	0.579809	AST	AST5
		MK-002-10L-1#MK-002-10L-1_BC04658_N03	10.688	1684	10059	0.132789	37876	0	MK1	10L	Pu	C17	40815	0.538798	AST	AST1
		MK-002-10L-1#MK-002-10L-1_BC04872_N04	11.837	2140	12019	0.158788	37846	0	MK1	10L	Pu	C17	43524	0.575015	AST	AST1
		MK-002-10L-1#MK-002-10L-1_BC03107_N01	12.987	1856	10614	0.141645	37467	0	MK1	10L	Pu	C17	43718	0.58342	AST	AST5
		MK-002-10L-1#MK-002-10L-1_BC04237_N02	12.264	2112	12483	0.167046	37364	0	MK1	10L	Pu	C17	47615	0.637177	AST	AST1
		MK-002-10L-1#MK-002-10L-1_BC03118_N01	13.639	2142	12306	0.165314	37220	0	MK1	10L	Pu	C17	46550	0.625336	AST	AST1
		MK-002-10L-1#MK-002-10L-1_BC03210_N01	13.74	2040	11523	0.156248	36874	0	MK1	10L	Pu	C17	45111	0.611691	AST	AST1
		MK-002-10L-1#MK-002-10L-1_BC04742_N02	9.115	1450	9359	0.127281	36765	0	MK1	10L	Pu	C17	39385	0.535632	AST	AST1
		MK-002-10L-1#MK-002-10L-1_BC03264_N01	10.494	1929	10995	0.150728	36473	0	MK1	10L	Pu	C17	40590	0.556439	AST	AST1
		MK-002-10L-1#MK-002-10L-1_BC03239_N01	9.593	1400	8789	0.120678	36415	0	MK1	10L	Pu	C17	36863	0.506151	AST	AST1
		MK-002-10L-1#MK-002-10L-1_BC03006_N01	15.703	2601	13817	0.190207	36321	0	MK1	10L	Pu	C17	47780	0.657746	AST	AST1
		MK-002-10L-1#MK-002-10L-1_BC04226_N02	14.28	2423	13506	0.186356	36237	0	MK1	10L	Pu	C17	50859	0.701755	AST	AST1
		MK-002-10L-1#MK-002-10L-1_BC03286_N01	8.274	1032	7013	0.0968432	36208	0	MK1	10L	Pu	C17	33281	0.459581	AST	AST1
		MK-002-10L-1#MK-002-10L-1_BC04342_N02	9.114	1657	9670	0.134762	35878	0	MK1	10L	Pu	C17	41529	0.578753	AST	AST1
		MK-002-10L-1#MK-002-10L-1_BC02992_N01	8.506	1323	8185	0.114245	35822	0	MK1	10L	Pu	C17	38553	0.538119	AST	AST1
		MK-002-10L-1#MK-002-10L-1_BC03381_N01	19.04	2750	13842	0.193232	35817	0	MK1	10L	Pu	C17	49229	0.68723	AST	AST1
		MK-002-10L-1#MK-002-10L-1_BC05373_N03	16.576	2528	13213	0.184771	35755	0	MK1	10L	Pu	C17	47462	0.663711	AST	AST1
		MK-002-10L-1#MK-002-10L-1_BC05091_N02	10.296	1747	10566	0.148145	35661	0	MK1	10L	Pu	C17	39901	0.559449	AST	AST1
		MK-002-10L-1#MK-002-10L-1_BC03422_N01	8.243	1332	8713	0.122601	35534	0	MK1	10L	Pu	C17	36008	0.50667	AST	AST1
		MK-002-10L-1#MK-002-10L-1_BC04934_N02	7.852	1261	8490	0.119675	35471	0	MK1	10L	Pu	C17	35970	0.507034	AST	AST1
		MK-002-10L-1#MK-002-10L-1_BC04255_N02	14.519	1855	10731	0.152183	35257	0	MK1	10L	Pu	C17	40918	0.580282	AST	AST1
		MK-002-10L-1#MK-002-10L-1_BC05339_N03	10.398	1507	8988	0.127609	35217	0	MK1	10L	Pu	C17	35657	0.506247	AST	AST1
		MK-002-10L-1#MK-002-10L-1_BC03508_N01	8.474	1271	8624	0.122577	35178	0	MK1	10L	Pu	C17	35868	0.509807	AST	AST1
		MK-002-10L-1#MK-002-10L-1_BC04467_N02	12.687	1967	11527	0.165918	34737	0	MK1	10L	Pu	C17	42080	0.605694	AST	AST1
		MK-002-10L-1#MK-002-10L-1_BC06432_N05	16.256	2159	11726	0.169236	34644	0	MK1	10L	Pu	C17	43943	0.634208	AST	AST1
		MK-002-10L-1#MK-002-10L-1_BC06450_N04	16.828	2575	14194	0.206015	34449	0	MK1	10L	Pu	C17	47177	0.684737	AST	AST1
		MK-002-10L-1#MK-002-10L-1_BC05067_N02	13.41	2018	11545	0.168319	34295	0	MK1	10L	Pu	C17	43445	0.633401	AST	AST1
		MK-002-10L-1#MK-002-10L-1_BC04835_N02	12.945	2007	10864	0.159334	34092	0	MK1	10L	Pu	C16	45463	0.666769	AST	AST5
		MK-002-10L-1#MK-002-10L-1_BC05007_N02	11.01	1707	9785	0.145053	33729	0	MK1	10L	Pu	C17	39503	0.585594	AST	AST1
		MK-002-10L-1#MK-002-10L-1_BC03790_N01	11.947	1816	10342	0.154087	33559	0	MK1	10L	Pu	C17	41910	0.624423	AST	AST1
		MK-002-10L-1#MK-002-10L-1_BC05192_N02	11.852	1598	9386	0.139889	33548	0	MK1	10L	Pu	C17	36896	0.549899	AST	AST1
		MK-002-10L-1#MK-002-10L-1_BC05305_N03	11.028	1526	9059	0.135132	33519	0	MK1	10L	Pu	C16	37562	0.560309	AST	AST5
		MK-002-10L-1#MK-002-10L-1_BC04655_N02	10.525	1366	9139	0.137103	33329	0	MK1	10L	Pu	C17	35936	0.53911	AST	AST1
		MK-002-10L-1#MK-002-10L-1_BC05888_N05	11.784	1571	9740	0.146506	33241	0	MK1	10L	Pu	C17	37248	0.560272	AST	AST1
		MK-002-10L-1#MK-002-10L-1_BC03761_N01	9.182	1099	6729	0.101255	33228	0	MK1	10L	Pu	C17	31880	0.479716	AST	AST1
		MK-002-10L-1#MK-002-10L-1_BC04964_N02	16.175	2328	12530	0.188995	33149	0	MK1	10L	Pu	C17	44121	0.665495	AST	AST1
		MK-002-10L-1#MK-002-10L-1_BC06238_N06	12.464	1926	11173	0.16916	33025	0	MK1	10L	Pu	C17	41821	0.633172	AST	AST1
		MK-002-10L-1#MK-002-10L-1_BC03884_N01	10.552	1508	8831	0.134516	32825	0	MK1	10L	Pu	C17	35807	0.545423	AST	AST1
		MK-002-10L-1#MK-002-10L-1_BC03901_N01	13.421	1952	11234	0.17148	32756	0	MK1	10L	Pu	C17	39570	0.604011	AST	AST1
		MK-002-10L-1#MK-002-10L-1_BC04662_N02	12.696	1590	9287	0.14236	32618	0	MK1	10L	Pu	C17	36517	0.559768	AST	AST1
		MK-002-10L-1#MK-002-10L-1_BC03928_N01	11.888	1723	10192	0.156699	32521	0	MK1	10L	Pu	C17	40255	0.618908	AST	AST1
		MK-002-10L-1#MK-002-10L-1_BC03925_N01	14.074	1990	11436	0.175938	32500	0	MK1	10L	Pu	C17	43797	0.6738	AST	AST1
		MK-002-10L-1#MK-002-10L-1_BC03756_N01	14.234	2063	11547	0.177673	32495	0	MK1	10L	Pu	C17	43863	0.674919	AST	AST1
		MK-002-10L-1#MK-002-10L-1_BC05360_N03	17.245	2334	12061	0.185617	32489	0	MK1	10L	Pu	C16	44171	0.679784	AST	AST5
		MK-002-10L-1#MK-002-10L-1_BC04912_N03	15.298	2194	11978	0.184487	32463	0	MK1	10L	Pu	C17	45069	0.69416	AST	AST1
		MK-002-10L-1#MK-002-10L-1_BC03746_N01	13.333	1488	8516	0.131464	32389	0	MK1	10L	Pu	C17	34685	0.535444	AST	AST1
		MK-002-10L-1#MK-002-10L-1_BC03985_N01	11.464	1592	9288	0.143799	32295	0	MK1	10L	Pu	C17	37341	0.578124	AST	AST1
		MK-002-10L-1#MK-002-10L-1_BC05266_N02	11.609	1495	8668	0.134213	32292	0	MK1	10L	Pu	C17	37690	0.583581	AST	AST1
		MK-002-10L-1#MK-002-10L-1_BC04592_N02	15.784	2176	11595	0.180158	32180	0	MK1	10L	Pu	C17	43029	0.668567	AST	AST1
		MK-002-10L-1#MK-002-10L-1_BC03983_N01	12.505	1724	10022	0.156096	32102	0	MK1	10L	Pu	C17	39608	0.616909	AST	AST1
		MK-002-10L-1#MK-002-10L-1_BC04032_N01	10.174	1305	8122	0.127049	31964	0	MK1	10L	Pu	C17	35965	0.562586	AST	AST1
		MK-002-10L-1#MK-002-10L-1_BC06641_N08	14.897	1971	10334	0.162602	31777	0	MK1	10L	Pu	C16	39315	0.618608	AST	AST5
		MK-002-10L-1#MK-002-10L-1_BC05869_N03	11.037	1700	10307	0.162233	31766	0	MK1	10L	Pu	C17	36691	0.57752	AST	AST1
		MK-002-10L-1#MK-002-10L-1_BC04081_N01	11.936	1754	10202	0.161659	31554	0	MK1	10L	Pu	C17	38173	0.604884	AST	AST1
		MK-002-10L-1#MK-002-10L-1_BC05368_N03	9.23	1170	7290	0.115553	31544	0	MK1	10L	Pu	C17	30796	0.488144	AST	AST1
		MK-002-10L-1#MK-002-10L-1_BC05550_N03	16.499	1983	10774	0.172263	31272	0	MK1	10L	Pu	C17	41811	0.668505	AST	AST1
		MK-002-10L-1#MK-002-10L-1_BC04143_N01	15.227	2230	12067	0.194059	31091	0	MK1	10L	Pu	C17	43072	0.692676	AST	AST1
		MK-002-10L-1#MK-002-10L-1_BC05538_N03	16.111	2156	11595	0.186607	31068	0	MK1	10L	Pu	C17	42916	0.690679	AST	AST1
		MK-002-10L-1#MK-002-10L-1_BC05752_N03	16.705	2050	10955	0.17633	31064	0	MK1	10L	Pu	C17	43230	0.695822	AST	AST1
		MK-002-10L-1#MK-002-10L-1_BC05709_N03	16.543	2289	12569	0.202889	30975	0	MK1	10L	Pu	C17	43497	0.702131	AST	AST1
		MK-002-10L-1#MK-002-10L-1_BC05830_N03	15.703	1927	10746	0.174137	30855	0	MK1	10L	Pu	C17	38946	0.631113	AST	AST1
		MK-002-10L-1#MK-002-10L-1_BC05793_N02	13.567	2076	11703	0.189664	30852	0	MK1	10L	Pu	C17	42758	0.692953	AST	AST1
		MK-002-10L-1#MK-002-10L-1_BC04199_N01	9.128	1134	7129	0.11584	30771	0	MK1	10L	Pu	C17	31569	0.512967	AST	AST1
		MK-002-10L-1#MK-002-10L-1_BC05500_N02	13.406	1882	10561	0.171891	30720	0	MK1	10L	Pu	C17	39375	0.640869	AST	AST1
		MK-002-10L-1#MK-002-10L-1_BC05559_N03	15.024	2094	11311	0.184278	30690	0	MK1	10L	Pu	C17	40747	0.663848	AST	AST1
		MK-002-10L-1#MK-002-10L-1_BC04232_N01	11.131	1529	9027	0.147111	30681	0	MK1	10L	Pu	C17	34693	0.565382	AST	AST1
		MK-002-10L-1#MK-002-10L-1_BC05696_N02	13.538	1928	10908	0.177834	30669	0	MK1	10L	Pu	C17	38933	0.634729	AST	AST1
		MK-002-10L-1#MK-002-10L-1_BC05216_N02	12.402	1666	9261	0.151156	30634	0	MK1	10L	Pu	C17	35759	0.583649	AST	AST1
		MK-002-10L-1#MK-002-10L-1_BC04160_N01	12.603	1572	8711	0.142458	30574	0	MK1	10L	Pu	C17	32984	0.539413	AST	AST1
		MK-002-10L-1#MK-002-10L-1_BC05396_N03	15.505	2122	10846	0.177629	30530	0	MK1	10L	Pu	C17	41172	0.674288	AST	AST1
		MK-002-10L-1#MK-002-10L-1_BC05410_N02	15.607	1797	9593	0.15765	30425	0	MK1	10L	Pu	C17	38244	0.628496	AST	AST1
		MK-002-10L-1#MK-002-10L-1_BC04258_N01	11.231	1520	8418	0.138998	30281	0	MK1	10L	Pu	C17	36829	0.608121	AST	AST5
		MK-002-10L-1#MK-002-10L-1_BC05608_N02	14.781	1881	10214	0.168732	30267	0	MK1	10L	Pu	C17	37712	0.622989	AST	AST1
		MK-002-10L-1#MK-002-10L-1_BC05682_N02	10.273	1738	10311	0.17043	30250	0	MK1	10L	Pu	C17	36852	0.609124	AST	AST1
		MK-002-10L-1#MK-002-10L-1_BC05535_N02	15.628	1973	10878	0.180362	30156	0	MK1	10L	Pu	C17	39955	0.662472	AST	AST1
		MK-002-10L-1#MK-002-10L-1_BC05244_N02	13.839	1887	10426	0.173057	30123	0	MK1	10L	Pu	C17	40660	0.6749	AST	AST1
		MK-002-10L-1#MK-002-10L-1_BC05513_N02	15.312	2080	12014	0.199734	30075	0	MK1	10L	Pu	C17	41370	0.687781	AST	AST1
		MK-002-10L-1#MK-002-10L-1_BC05968_N03	15.489	1846	10347	0.172169	30049	0	MK1	10L	Pu	C17	37700	0.627309	AST	AST1
		MK-002-10L-1#MK-002-10L-1_BC04229_N01	10.591	1305	8296	0.138507	29948	0	MK1	10L	Pu	C17	33279	0.555613	AST	AST1
		MK-002-10L-1#MK-002-10L-1_BC04316_N01	12.767	1528	9198	0.153571	29947	0	MK1	10L	Pu	C17	33470	0.558821	AST	AST1
		MK-002-10L-1#MK-002-10L-1_BC05808_N02	10.176	1367	8150	0.136878	29771	0	MK1	10L	Pu	C17	33857	0.568624	AST	AST1
		MK-002-10L-1#MK-002-10L-1_BC04355_N01	13.191	1752	9497	0.159538	29764	0	MK1	10L	Pu	C17	35442	0.595384	AST	AST1
		MK-002-10L-1#MK-002-10L-1_BC05269_N02	15.516	1857	10467	0.176159	29709	0	MK1	10L	Pu	C17	37663	0.633865	AST	AST1
		MK-002-10L-1#MK-002-10L-1_BC05482_N03	14.146	1886	10389	0.175668	29570	0	MK1	10L	Pu	C17	39646	0.670375	AST	AST1
		MK-002-10L-1#MK-002-10L-1_BC05716_N02	9.953	1141	7359	0.124509	29552	0	MK1	10L	Pu	C17	29483	0.498833	AST	AST1
		MK-002-10L-1#MK-002-10L-1_BC05557_N02	16.248	1920	10416	0.176321	29537	0	MK1	10L	Pu	C17	39803	0.673782	AST	AST5
		MK-002-10L-1#MK-002-10L-1_BC06212_N03	12.555	1769	9958	0.168625	29527	0	MK1	10L	Pu	C17	36706	0.621567	AST	AST1
		MK-002-10L-1#MK-002-10L-1_BC04388_N01	13.924	1772	10036	0.170125	29496	0	MK1	10L	Pu	C17	39851	0.675532	AST	AST1
		MK-002-10L-1#MK-002-10L-1_BC05969_N03	14.45	2036	10784	0.183134	29443	0	MK1	10L	Pu	C17	38969	0.66177	AST	AST1
		MK-002-10L-1#MK-002-10L-1_BC04899_N02	13.087	1672	9332	0.158594	29421	0	MK1	10L	Pu	C17	36352	0.61779	AST	AST1
		MK-002-10L-1#MK-002-10L-1_BC06116_N03	14.974	2019	10579	0.180338	29331	0	MK1	10L	Pu	C17	39915	0.680423	AST	AST1
		MK-002-10L-1#MK-002-10L-1_BC04395_N01	8.578	888	5289	0.0907453	29142	0	MK1	10L	Pu	C17	24602	0.422106	AST	AST1
		MK-002-10L-1#MK-002-10L-1_BC05597_N02	8.722	925	6308	0.108583	29047	0	MK1	10L	Pu	C17	27287	0.469704	AST	AST1
		MK-002-10L-1#MK-002-10L-1_BC04455_N01	13.401	1861	10401	0.179346	28997	0	MK1	10L	Pu	C17	39040	0.673173	AST	AST1
		MK-002-10L-1#MK-002-10L-1_BC04181_N02	7.585	904	6036	0.10418	28969	0	MK1	10L	Pu	C17	26678	0.460458	AST	AST1
		MK-002-10L-1#MK-002-10L-1_BC05257_N02	14.442	1816	10057	0.173864	28922	0	MK1	10L	Pu	C17	36424	0.629694	AST	AST1
		MK-002-10L-1#MK-002-10L-1_BC04976_N02	15.009	2054	10879	0.188107	28917	0	MK1	10L	Pu	C17	37644	0.650897	AST	AST1
		MK-002-10L-1#MK-002-10L-1_BC04883_N02	12.936	1901	10608	0.184686	28719	0	MK1	10L	Pu	C17	37921	0.660208	AST	AST1
		MK-002-10L-1#MK-002-10L-1_BC04477_N01	10.021	1169	7321	0.127695	28666	0	MK1	10L	Pu	C17	30046	0.52407	AST	AST1
		MK-002-10L-1#MK-002-10L-1_BC04514_N01	13.063	1537	8885	0.154985	28664	0	MK1	10L	Pu	C17	38391	0.669673	AST	AST5
		MK-002-10L-1#MK-002-10L-1_BC05681_N02	11.335	1328	7420	0.129843	28573	0	MK1	10L	Pu	C17	32046	0.560774	AST	AST1
		MK-002-10L-1#MK-002-10L-1_BC04984_N02	15.668	1899	10430	0.182521	28572	0	MK1	10L	Pu	C17	37684	0.659457	AST	AST1
		MK-002-10L-1#MK-002-10L-1_BC07094_N04	15.464	2171	11140	0.194967	28569	0	MK1	10L	Pu	C17	40066	0.701215	AST	AST1
		MK-002-10L-1#MK-002-10L-1_BC04481_N01	11.458	1516	8908	0.156275	28501	0	MK1	10L	Pu	C17	33967	0.595891	AST	AST1
		MK-002-10L-1#MK-002-10L-1_BC05727_N02	14.009	1995	10444	0.18423	28345	0	MK1	10L	Pu	C17	37602	0.663292	AST	AST1
		MK-002-10L-1#MK-002-10L-1_BC04574_N01	10.153	1128	7348	0.12975	28316	0	MK1	10L	Pu	C17	29477	0.520501	AST	AST1
		MK-002-10L-1#MK-002-10L-1_BC05690_N02	10.957	1162	7220	0.127508	28312	0	MK1	10L	Pu	C17	30582	0.540089	AST	AST1
		MK-002-10L-1#MK-002-10L-1_BC04578_N01	12.649	1367	7953	0.140512	28300	0	MK1	10L	Pu	C17	33204	0.586643	AST	AST1
		MK-002-10L-1#MK-002-10L-1_BC06305_N03	15.179	2039	10720	0.18956	28276	0	MK1	10L	Pu	C17	38659	0.683601	AST	AST1
		MK-002-10L-1#MK-002-10L-1_BC04597_N01	12.938	1457	8362	0.148231	28206	0	MK1	10L	Pu	C17	33216	0.588811	AST	AST1
		MK-002-10L-1#MK-002-10L-1_BC04622_N01	16.282	2072	11188	0.198334	28205	0	MK1	10L	Pu	C17	39023	0.691775	AST	AST1
		MK-002-10L-1#MK-002-10L-1_BC05213_N02	10.896	1150	7515	0.133401	28167	0	MK1	10L	Pu	C17	31121	0.552437	AST	AST1
		MK-002-10L-1#MK-002-10L-1_BC05564_N02	12.607	1407	8708	0.154616	28160	0	MK1	10L	Pu	C17	34324	0.609446	AST	AST6
		MK-002-10L-1#MK-002-10L-1_BC05190_N02	11.158	1544	8720	0.154918	28144	0	MK1	10L	Pu	C17	32530	0.577921	AST	AST1
		MK-002-10L-1#MK-002-10L-1_BC06611_N03	13.51	1576	9224	0.164058	28112	0	MK1	10L	Pu	C17	33289	0.592078	AST	AST1
		MK-002-10L-1#MK-002-10L-1_BC04605_N01	11.721	1320	7701	0.137102	28085	0	MK1	10L	Pu	C17	31623	0.562987	AST	AST1
		MK-002-10L-1#MK-002-10L-1_BC05344_N02	15.473	2180	11804	0.210163	28083	0	MK1	10L	Pu	C17	39857	0.709629	AST	AST1
		MK-002-10L-1#MK-002-10L-1_BC05335_N02	11.245	1238	7420	0.132353	28031	0	MK1	10L	Pu	C16	30107	0.53703	AST	AST5
		MK-002-10L-1#MK-002-10L-1_BC05785_N02	10.943	1260	7705	0.137486	28021	0	MK1	10L	Pu	C17	30366	0.541844	AST	AST1
		MK-002-10L-1#MK-002-10L-1_BC05419_N02	13.227	1356	8348	0.14921	27974	0	MK1	10L	Pu	C17	31238	0.55834	AST	AST1
		MK-002-10L-1#MK-002-10L-1_BC05465_N02	14.577	1568	8389	0.149959	27971	0	MK1	10L	Pu	C16	34842	0.622824	AST	AST5
		MK-002-10L-1#MK-002-10L-1_BC05860_N02	15.176	1778	9692	0.173331	27958	0	MK1	10L	Pu	C17	37914	0.678053	AST	AST1
		MK-002-10L-1#MK-002-10L-1_BC05998_N02	16.13	1792	9690	0.173756	27884	0	MK1	10L	Pu	C16	37299	0.668824	AST	AST5
		MK-002-10L-1#MK-002-10L-1_BC06125_N02	11.978	1603	9072	0.163048	27820	0	MK1	10L	Pu	C17	34857	0.626474	AST	AST1
		MK-002-10L-1#MK-002-10L-1_BC06526_N04	14.039	1581	8683	0.156203	27794	0	MK1	10L	Pu	C17	33712	0.606462	AST	AST1
		MK-002-10L-1#MK-002-10L-1_BC05187_N02	16.252	2257	12267	0.220884	27768	0	MK1	10L	Pu	C17	39395	0.70936	AST	AST1
		MK-002-10L-1#MK-002-10L-1_BC04663_N01	6.986	695	5152	0.0930333	27689	0	MK1	10L	Pu	C17	25416	0.458955	AST	AST1
		MK-002-10L-1#MK-002-10L-1_BC05761_N03	11.714	1822	9952	0.180427	27579	0	MK1	10L	Pu	C17	36532	0.662316	AST	AST1
		MK-002-10L-1#MK-002-10L-1_BC05922_N03	14.332	1643	9278	0.168574	27519	0	MK1	10L	Pu	C17	34823	0.632708	AST	AST1
		MK-002-10L-1#MK-002-10L-1_BC04566_N01	13.926	1512	8711	0.158624	27458	0	MK1	10L	Pu	C17	33701	0.613683	AST	AST1
		MK-002-10L-1#MK-002-10L-1_BC05854_N02	10.732	1420	8438	0.15377	27437	0	MK1	10L	Pu	C17	32667	0.595309	AST	AST1
		MK-002-10L-1#MK-002-10L-1_BC05406_N02	10.903	1371	8543	0.15582	27413	0	MK1	10L	Pu	C17	32768	0.597673	AST	AST1
		MK-002-10L-1#MK-002-10L-1_BC06082_N02	11.618	1326	7720	0.140999	27376	0	MK1	10L	Pu	C17	30973	0.565696	AST	AST1
		MK-002-10L-1#MK-002-10L-1_BC05946_N02	13.266	1648	9322	0.170346	27362	0	MK1	10L	Pu	C17	34321	0.627165	AST	AST1
		MK-002-10L-1#MK-002-10L-1_BC05923_N03	15.062	2008	10962	0.200762	27301	0	MK1	10L	Pu	C17	37727	0.690945	AST	AST1
		MK-002-10L-1#MK-002-10L-1_BC04729_N01	10.999	1372	7897	0.145744	27092	0	MK1	10L	Pu	C17	31844	0.587701	AST	AST1
		MK-002-10L-1#MK-002-10L-1_BC06032_N02	12.475	1575	9238	0.170834	27038	0	MK1	10L	Pu	C17	35413	0.654875	AST	AST1
		MK-002-10L-1#MK-002-10L-1_BC06396_N04	15.75	1901	10322	0.190964	27026	0	MK1	10L	Pu	C17	35826	0.662806	AST	AST1
		MK-002-10L-1#MK-002-10L-1_BC06148_N02	11.351	1456	8637	0.160057	26981	0	MK1	10L	Pu	C17	32678	0.605574	AST	AST1
		MK-002-10L-1#MK-002-10L-1_BC05708_N02	13.05	1720	9301	0.172753	26920	0	MK1	10L	Pu	C17	34540	0.64153	AST	AST1
		MK-002-10L-1#MK-002-10L-1_BC05314_N02	13.962	1664	9334	0.173565	26889	0	MK1	10L	Pu	C17	35571	0.661441	AST	AST1
		MK-002-10L-1#MK-002-10L-1_BC04830_N01	14.971	1565	8797	0.16443	26750	0	MK1	10L	Pu	C17	33731	0.630486	AST	AST1
		MK-002-10L-1#MK-002-10L-1_BC06213_N03	15.55	1602	8948	0.167515	26708	0	MK1	10L	Pu	C17	33313	0.623652	AST	AST1
		MK-002-10L-1#MK-002-10L-1_BC05232_N02	12.217	1345	7890	0.147736	26703	0	MK1	10L	Pu	C17	31559	0.590926	AST	AST1
		MK-002-10L-1#MK-002-10L-1_BC05614_N02	14.32	1591	9002	0.168855	26656	0	MK1	10L	Pu	C17	32900	0.617122	AST	AST1
		MK-002-10L-1#MK-002-10L-1_BC04860_N01	12.549	1616	8962	0.168478	26597	0	MK1	10L	Pu	C17	33294	0.625898	AST	AST1
		MK-002-10L-1#MK-002-10L-1_BC04796_N01	13.772	1704	9373	0.17625	26590	0	MK1	10L	Pu	C17	34658	0.651711	AST	AST1
		MK-002-10L-1#MK-002-10L-1_BC04828_N01	14.579	1870	10378	0.195266	26574	0	MK1	10L	Pu	C17	36233	0.681738	AST	AST1
		MK-002-10L-1#MK-002-10L-1_BC04851_N01	12.079	1342	7671	0.144714	26504	0	MK1	10L	Pu	C17	30617	0.577592	AST	AST1
		MK-002-10L-1#MK-002-10L-1_BC05378_N02	15.781	1809	9441	0.178146	26498	0	MK1	10L	Pu	C17	35264	0.665409	AST	AST1
		MK-002-10L-1#MK-002-10L-1_BC04889_N01	9.975	1209	7513	0.142979	26273	0	MK1	10L	Pu	C17	29082	0.553458	AST	AST1
		MK-002-10L-1#MK-002-10L-1_BC06119_N03	14.543	1770	9289	0.176967	26245	0	MK1	10L	Pu	C17	35232	0.671214	AST	AST1
		MK-002-10L-1#MK-002-10L-1_BC05932_N02	11.34	1592	8778	0.167327	26230	0	MK1	10L	Pu	C16	33033	0.62968	AST	AST5
		MK-002-10L-1#MK-002-10L-1_BC05871_N02	13.321	1258	7296	0.139221	26203	0	MK1	10L	Pu	C17	31465	0.600408	AST	AST1
		MK-002-10L-1#MK-002-10L-1_BC06838_N04	14.747	1914	10267	0.196227	26161	0	MK1	10L	Pu	C17	34979	0.668533	AST	AST1
		MK-002-10L-1#MK-002-10L-1_BC04920_N01	12.431	1425	8095	0.154739	26157	0	MK1	10L	Pu	C17	30799	0.588733	AST	AST1
		MK-002-10L-1#MK-002-10L-1_BC05816_N02	15.236	1685	9035	0.172912	26126	0	MK1	10L	Pu	C17	33316	0.637602	AST	AST1
		MK-002-10L-1#MK-002-10L-1_BC05593_N02	15.39	1329	7687	0.147918	25984	0	MK1	10L	Pu	C16	31562	0.607335	AST	AST5
		MK-002-10L-1#MK-002-10L-1_BC07112_N03	16.154	1811	9446	0.181983	25953	0	MK1	10L	Pu	C17	35285	0.679787	AST	AST5
		MK-002-10L-1#MK-002-10L-1_BC06338_N03	14.722	1591	8648	0.166943	25901	0	MK1	10L	Pu	C17	32752	0.632254	AST	AST1
		MK-002-10L-1#MK-002-10L-1_BC06005_N02	12.011	1486	8505	0.164329	25878	0	MK1	10L	Pu	C17	31797	0.614364	AST	AST1
		MK-002-10L-1#MK-002-10L-1_BC05286_N02	17.287	1973	10709	0.207041	25862	0	MK1	10L	Pu	C17	36165	0.699192	AST	AST1
		MK-002-10L-1#MK-002-10L-1_BC05754_N02	13.234	1731	9231	0.17893	25795	0	MK1	10L	Pu	C17	34458	0.66792	AST	AST1
		MK-002-10L-1#MK-002-10L-1_BC04997_N01	12.958	1492	8227	0.159636	25768	0	MK1	10L	Pu	C17	31577	0.612717	AST	AST1
		MK-002-10L-1#MK-002-10L-1_BC05886_N02	14.474	1535	8621	0.167288	25767	0	MK1	10L	Pu	C17	33437	0.648834	AST	AST1
		MK-002-10L-1#MK-002-10L-1_BC06271_N02	16.142	1720	9534	0.185069	25758	0	MK1	10L	Pu	C17	34303	0.665871	AST	AST1
		MK-002-10L-1#MK-002-10L-1_BC04962_N01	14.61	1483	8622	0.167411	25751	0	MK1	10L	Pu	C17	32395	0.629005	AST	AST1
		MK-002-10L-1#MK-002-10L-1_BC05842_N02	14.95	1827	9668	0.187947	25720	0	MK1	10L	Pu	C17	34684	0.674261	AST	AST1
		MK-002-10L-1#MK-002-10L-1_BC05791_N02	15.745	1789	9616	0.187009	25710	0	MK1	10L	Pu	C17	33935	0.659957	AST	AST1
		MK-002-10L-1#MK-002-10L-1_BC05815_N03	16.306	1861	9971	0.194049	25692	0	MK1	10L	Pu	C17	35495	0.690779	AST	AST1
		MK-002-10L-1#MK-002-10L-1_BC06036_N02	15.676	1702	9274	0.180547	25683	0	MK1	10L	Pu	C17	34495	0.671553	AST	AST1
		MK-002-10L-1#MK-002-10L-1_BC05037_N01	15.334	1510	7947	0.155519	25550	0	MK1	10L	Pu	C17	31209	0.610744	AST	AST1
		MK-002-10L-1#MK-002-10L-1_BC05841_N02	14.334	1578	8618	0.16908	25485	0	MK1	10L	Pu	C17	33185	0.651069	AST	AST1
		MK-002-10L-1#MK-002-10L-1_BC05031_N01	12.971	1297	7207	0.141491	25468	0	MK1	10L	Pu	C17	28461	0.55876	AST	AST1
		MK-002-10L-1#MK-002-10L-1_BC06014_N02	13.552	1622	9035	0.177386	25467	0	MK1	10L	Pu	C17	34958	0.686339	AST	AST1
		MK-002-10L-1#MK-002-10L-1_BC05639_N02	15.725	1620	8982	0.176436	25454	0	MK1	10L	Pu	C17	33187	0.651901	AST	AST1
		MK-002-10L-1#MK-002-10L-1_BC05541_N02	15.039	1686	9319	0.183423	25403	0	MK1	10L	Pu	C17	34071	0.67061	AST	AST1
		MK-002-10L-1#MK-002-10L-1_BC06095_N02	16.18	1626	9231	0.182071	25350	0	MK1	10L	Pu	C17	34429	0.679073	AST	AST1
		MK-002-10L-1#MK-002-10L-1_BC05654_N02	14.267	1549	8765	0.173592	25246	0	MK1	10L	Pu	C17	32406	0.641805	AST	AST1
		MK-002-10L-1#MK-002-10L-1_BC06455_N02	12.043	1338	7337	0.1455	25213	0	MK1	10L	Pu	C17	28521	0.565601	AST	AST1
		MK-002-10L-1#MK-002-10L-1_BC05770_N02	14.59	1702	9281	0.184873	25101	0	MK1	10L	Pu	C17	33730	0.671886	AST	AST1
		MK-002-10L-1#MK-002-10L-1_BC05074_N01	11.296	1061	6273	0.125727	24947	0	MK1	10L	Pu	C17	26132	0.52375	AST	AST1
		MK-002-10L-1#MK-002-10L-1_BC05117_N01	14.444	1685	9379	0.188114	24929	0	MK1	10L	Pu	C17	34692	0.695816	AST	AST1
		MK-002-10L-1#MK-002-10L-1_BC06198_N02	15.159	1600	8817	0.176991	24908	0	MK1	10L	Pu	C17	34436	0.691264	AST	AST1
		MK-002-10L-1#MK-002-10L-1_BC06170_N02	12.066	1243	7468	0.150231	24855	0	MK1	10L	Pu	C17	28428	0.571877	AST	AST1
		MK-002-10L-1#MK-002-10L-1_BC05036_N01	13.923	1807	9629	0.194235	24787	0	MK1	10L	Pu	C17	34735	0.70067	AST	AST1
		MK-002-10L-1#MK-002-10L-1_BC05098_N01	10.701	1097	6654	0.134256	24781	0	MK1	10L	Pu	C17	28181	0.568601	AST	AST1
		MK-002-10L-1#MK-002-10L-1_BC05158_N01	11.129	1405	8292	0.167793	24709	0	MK1	10L	Pu	C17	31032	0.627949	AST	AST1
		MK-002-10L-1#MK-002-10L-1_BC06259_N02	14.742	1690	8930	0.181231	24637	0	MK1	10L	Pu	C17	33930	0.688598	AST	AST1
		MK-002-10L-1#MK-002-10L-1_BC05166_N01	12.973	1592	8871	0.180071	24632	0	MK1	10L	Pu	C17	32017	0.649907	AST	AST1
		MK-002-10L-1#MK-002-10L-1_BC06388_N02	14.054	1682	8916	0.181013	24628	0	MK1	10L	Pu	C17	32606	0.66197	AST	AST1
		MK-002-10L-1#MK-002-10L-1_BC06397_N02	16.095	1902	10155	0.206335	24608	0	MK1	10L	Pu	C17	33497	0.680612	AST	AST1
		MK-002-10L-1#MK-002-10L-1_BC05164_N01	12.468	1360	7988	0.162351	24601	0	MK1	10L	Pu	C17	31248	0.635096	AST	AST1
		MK-002-10L-1#MK-002-10L-1_BC06554_N02	11.651	1365	8065	0.164049	24581	0	MK1	10L	Pu	C17	30197	0.614235	AST	AST1
		MK-002-10L-1#MK-002-10L-1_BC06235_N02	13.223	1656	8925	0.18316	24364	0	MK1	10L	Pu	C17	32271	0.662268	AST	AST1
		MK-002-10L-1#MK-002-10L-1_BC05188_N01	18.519	1646	8985	0.184451	24356	0	MK1	10L	Pu	C17	33417	0.686012	AST	AST1
		MK-002-10L-1#MK-002-10L-1_BC06340_N02	15.811	1557	8350	0.171493	24345	0	MK1	10L	Pu	C17	32488	0.667242	AST	AST1
		MK-002-10L-1#MK-002-10L-1_BC05892_N02	13.701	1363	7506	0.154235	24333	0	MK1	10L	Pu	C17	30415	0.624974	AST	AST1
		MK-002-10L-1#MK-002-10L-1_BC06322_N02	15.549	1437	7702	0.158419	24309	0	MK1	10L	Pu	C16	32104	0.660332	AST	AST5
		MK-002-10L-1#MK-002-10L-1_BC06118_N02	15.129	1444	8030	0.16539	24276	0	MK1	10L	Pu	C17	29984	0.617565	AST	AST1
		MK-002-10L-1#MK-002-10L-1_BC04895_N01	13.65	1482	8120	0.167271	24272	0	MK1	10L	Pu	C16	31373	0.64628	AST	AST5
		MK-002-10L-1#MK-002-10L-1_BC05219_N01	15.028	1404	7947	0.163768	24263	0	MK1	10L	Pu	C17	33567	0.691732	AST	AST1
		MK-002-10L-1#MK-002-10L-1_BC05953_N02	14.242	1683	8702	0.179512	24238	0	MK1	10L	Pu	C17	33025	0.681265	AST	AST1
		MK-002-10L-1#MK-002-10L-1_BC05223_N01	14.81	1249	7038	0.145233	24230	0	MK1	10L	Pu	C17	27440	0.56624	AST	AST1
		MK-002-10L-1#MK-002-10L-1_BC06058_N02	15.086	1676	9219	0.190933	24142	0	MK1	10L	Pu	C17	30939	0.640771	AST	AST1
		MK-002-10L-1#MK-002-10L-1_BC05662_N02	14.869	1652	8494	0.176436	24071	0	MK1	10L	Pu	C16	33502	0.6959	AST	AST5
		MK-002-10L-1#MK-002-10L-1_BC06639_N03	14.113	1568	8552	0.177826	24046	0	MK1	10L	Pu	C17	31545	0.65593	AST	AST1
		MK-002-10L-1#MK-002-10L-1_BC06894_N03	15.061	1620	8920	0.185795	24005	0	MK1	10L	Pu	C17	32785	0.682879	AST	AST1
		MK-002-10L-1#MK-002-10L-1_BC05975_N02	16.698	1754	9192	0.19174	23970	0	MK1	10L	Pu	C17	33589	0.700647	AST	AST1
		MK-002-10L-1#MK-002-10L-1_BC05964_N03	15.408	1704	9346	0.195286	23929	0	MK1	10L	Pu	C17	30945	0.6466	AST	AST1
		MK-002-10L-1#MK-002-10L-1_BC05285_N01	14.765	1536	8380	0.17516	23921	0	MK1	10L	Pu	C16	33696	0.704318	AST	AST5
		MK-002-10L-1#MK-002-10L-1_BC05293_N01	13.013	1610	8769	0.183498	23894	0	MK1	10L	Pu	C17	32548	0.681091	AST	AST1
		MK-002-10L-1#MK-002-10L-1_BC06133_N02	17.266	1430	8062	0.169748	23747	0	MK1	10L	Pu	C17	31270	0.658399	AST	AST1
		MK-002-10L-1#MK-002-10L-1_BC05280_N01	13.31	1230	6950	0.14639	23738	0	MK1	10L	Pu	C17	28248	0.594995	AST	AST1
		MK-002-10L-1#MK-002-10L-1_BC05308_N01	10.259	1088	6421	0.135584	23679	0	MK1	10L	Pu	C17	25311	0.534461	AST	AST1
		MK-002-10L-1#MK-002-10L-1_BC06879_N03	18.231	1602	8699	0.183771	23668	0	MK1	10L	Pu	C17	30836	0.651428	AST	AST1
		MK-002-10L-1#MK-002-10L-1_BC06505_N02	12.028	1233	6948	0.146787	23667	0	MK1	10L	Pu	C17	27777	0.58683	AST	AST1
		MK-002-10L-1#MK-002-10L-1_BC05114_N01	15.073	1568	8522	0.180834	23563	0	MK1	10L	Pu	C17	30434	0.645801	AST	AST1
		MK-002-10L-1#MK-002-10L-1_BC05326_N01	11.228	1168	7047	0.149548	23561	0	MK1	10L	Pu	C16	29130	0.618183	AST	AST5
		MK-002-10L-1#MK-002-10L-1_BC06570_N02	11.072	1040	6593	0.140223	23509	0	MK1	10L	Pu	C17	27886	0.593092	AST	AST1
		MK-002-10L-1#MK-002-10L-1_BC06774_N02	12.463	1007	6102	0.129951	23478	0	MK1	10L	Pu	C17	25232	0.537354	AST	AST1
		MK-002-10L-1#MK-002-10L-1_BC06967_N02	16.843	1429	7678	0.16378	23440	0	MK1	10L	Pu	C17	29693	0.633383	AST	AST1
		MK-002-10L-1#MK-002-10L-1_BC05357_N01	9.534	910	5704	0.12174	23427	0	MK1	10L	Pu	C17	23845	0.508921	AST	AST1
		MK-002-10L-1#MK-002-10L-1_BC06280_N02	14.397	1585	8723	0.186333	23407	0	MK1	10L	Pu	C17	31726	0.677703	AST	AST1
		MK-002-10L-1#MK-002-10L-1_BC05363_N01	14.811	1481	7816	0.167682	23306	0	MK1	10L	Pu	C17	28590	0.613361	AST	AST1
		MK-002-10L-1#MK-002-10L-1_BC05372_N01	12.218	1450	8146	0.174859	23293	0	MK1	10L	Pu	C16	31797	0.682544	AST	AST5
		MK-002-10L-1#MK-002-10L-1_BC05260_N01	12.731	1363	7673	0.164777	23283	0	MK1	10L	Pu	C17	29608	0.635829	AST	AST1
		MK-002-10L-1#MK-002-10L-1_BC06512_N02	13.146	1580	8322	0.179153	23226	0	MK1	10L	Pu	C17	31589	0.680035	AST	AST1
		MK-002-10L-1#MK-002-10L-1_BC05379_N01	14.759	1513	8475	0.183299	23118	0	MK1	10L	Pu	C17	30885	0.667986	AST	AST1
		MK-002-10L-1#MK-002-10L-1_BC05429_N01	13.711	1184	7089	0.153475	23095	0	MK1	10L	Pu	C17	27532	0.59606	AST	AST1
		MK-002-10L-1#MK-002-10L-1_BC05420_N01	10.141	1014	6022	0.130431	23085	0	MK1	10L	Pu	C17	25254	0.546979	AST	AST1
		MK-002-10L-1#MK-002-10L-1_BC05851_N02	12.436	1614	9289	0.201278	23075	0	MK1	10L	Pu	C17	32490	0.704009	AST	AST1
		MK-002-10L-1#MK-002-10L-1_BC05421_N01	13.851	1392	7992	0.173573	23022	0	MK1	10L	Pu	C17	29453	0.639671	AST	AST1
		MK-002-10L-1#MK-002-10L-1_BC06502_N02	14.118	1540	8441	0.183341	23020	0	MK1	10L	Pu	C17	30703	0.666877	AST	AST1
		MK-002-10L-1#MK-002-10L-1_BC05409_N01	13.14	1221	7211	0.156666	23014	0	MK1	10L	Pu	C17	27981	0.607913	AST	AST1
		MK-002-10L-1#MK-002-10L-1_BC05402_N01	10.327	824	4652	0.10117	22991	0	MK1	10L	Pu	C17	21510	0.467792	AST	AST1
		MK-002-10L-1#MK-002-10L-1_BC06428_N02	16.26	1478	8103	0.176313	22979	0	MK1	10L	Pu	C16	30349	0.660364	AST	AST5
		MK-002-10L-1#MK-002-10L-1_BC06453_N02	12.994	1168	6949	0.151282	22967	0	MK1	10L	Pu	C17	28210	0.614142	AST	AST1
		MK-002-10L-1#MK-002-10L-1_BC06559_N02	16.301	1490	8127	0.176928	22967	0	MK1	10L	Pu	C17	29394	0.639918	AST	AST1
		MK-002-10L-1#MK-002-10L-1_BC05478_N01	12.138	1275	7293	0.159654	22840	0	MK1	10L	Pu	C17	29335	0.642185	AST	AST1
		MK-002-10L-1#MK-002-10L-1_BC05458_N01	18.553	1649	8548	0.187374	22810	0	MK1	10L	Pu	C17	30594	0.670627	AST	AST1
		MK-002-10L-1#MK-002-10L-1_BC05466_N01	16.997	1648	8675	0.190333	22789	0	MK1	10L	Pu	C17	30444	0.667954	AST	AST1
		MK-002-10L-1#MK-002-10L-1_BC06678_N02	14.402	1491	8175	0.179363	22789	0	MK1	10L	Pu	C17	29251	0.641779	AST	AST1
		MK-002-10L-1#MK-002-10L-1_BC05475_N01	12.337	1109	6762	0.148962	22697	0	MK1	10L	Pu	C17	27172	0.598581	AST	AST1
		MK-002-10L-1#MK-002-10L-1_BC05470_N01	14.804	1712	8860	0.195654	22642	0	MK1	10L	Pu	C17	31498	0.695566	AST	AST1
		MK-002-10L-1#MK-002-10L-1_BC06472_N02	12.025	1421	8381	0.185502	22590	0	MK1	10L	Pu	C17	29070	0.643426	AST	AST1
		MK-002-10L-1#MK-002-10L-1_BC05532_N01	12.152	1393	7929	0.175692	22565	0	MK1	10L	Pu	C17	29745	0.659096	AST	AST1
		MK-002-10L-1#MK-002-10L-1_BC05512_N01	12.454	1195	6885	0.152674	22548	0	MK1	10L	Pu	C17	27923	0.61919	AST	AST1
		MK-002-10L-1#MK-002-10L-1_BC05480_N01	12.908	1245	7095	0.157457	22530	0	MK1	10L	Pu	C17	29117	0.646183	AST	AST1
		MK-002-10L-1#MK-002-10L-1_BC07054_N02	13.711	1454	8150	0.180966	22518	0	MK1	10L	Pu	C17	30008	0.666311	AST	AST1
		MK-002-10L-1#MK-002-10L-1_BC05549_N01	11.691	986	5605	0.124661	22481	0	MK1	10L	Pu	C17	24832	0.552289	AST	AST1
		MK-002-10L-1#MK-002-10L-1_BC05558_N01	9.431	1024	6003	0.133942	22409	0	MK1	10L	Pu	C16	25834	0.57642	AST	AST5
		MK-002-10L-1#MK-002-10L-1_BC06355_N02	14.941	1328	7582	0.169241	22400	0	MK1	10L	Pu	C17	27420	0.612054	AST	AST1
		MK-002-10L-1#MK-002-10L-1_BC05561_N01	14.525	1269	7222	0.16122	22398	0	MK1	10L	Pu	C17	26435	0.59012	AST	AST1
		MK-002-10L-1#MK-002-10L-1_BC05572_N01	13.889	1494	8618	0.192822	22347	0	MK1	10L	Pu	C17	30316	0.678301	AST	AST1
		MK-002-10L-1#MK-002-10L-1_BC06313_N02	14.324	1331	7022	0.157183	22337	0	MK1	10L	Pu	C17	28485	0.637619	AST	AST1
		MK-002-10L-1#MK-002-10L-1_BC05569_N01	13.079	1354	7653	0.171454	22318	0	MK1	10L	Pu	C17	26984	0.604534	AST	AST1
		MK-002-10L-1#MK-002-10L-1_BC05577_N01	12.344	960	5728	0.1285	22288	0	MK1	10L	Pu	C17	24205	0.543005	AST	AST1
		MK-002-10L-1#MK-002-10L-1_BC05508_N01	14.68	1416	7958	0.178856	22247	0	MK1	10L	Pu	C17	30111	0.676743	AST	AST5
		MK-002-10L-1#MK-002-10L-1_BC05587_N01	12.507	1099	6842	0.153794	22244	0	MK1	10L	Pu	C17	25735	0.578471	AST	AST1
		MK-002-10L-1#MK-002-10L-1_BC05516_N01	12.467	1171	6631	0.149098	22237	0	MK1	10L	Pu	C17	29025	0.652629	AST	AST1
		MK-002-10L-1#MK-002-10L-1_BC05592_N01	14.964	1534	8157	0.183534	22222	0	MK1	10L	Pu	C17	29102	0.654802	AST	AST1
		MK-002-10L-1#MK-002-10L-1_BC05498_N01	15.86	1690	8937	0.201257	22203	0	MK1	10L	Pu	C17	28951	0.651961	AST	AST1
		MK-002-10L-1#MK-002-10L-1_BC06375_N02	13.727	1331	7344	0.165383	22203	0	MK1	10L	Pu	C17	27773	0.625433	AST	AST1
		MK-002-10L-1#MK-002-10L-1_BC06730_N02	15.975	1678	8938	0.201315	22199	0	MK1	10L	Pu	C17	30839	0.694603	AST	AST1
		MK-002-10L-1#MK-002-10L-1_BC05562_N01	10.587	1374	7629	0.171863	22195	0	MK1	10L	Pu	C17	30054	0.677044	AST	AST1
		MK-002-10L-1#MK-002-10L-1_BC05575_N01	17.61	1583	8468	0.190858	22184	0	MK1	10L	Pu	C17	30634	0.690453	AST	AST1
		MK-002-10L-1#MK-002-10L-1_BC06755_N03	17.398	1889	9387	0.211667	22174	0	MK1	10L	Pu	C17	30349	0.684338	AST	AST1
		MK-002-10L-1#MK-002-10L-1_BC05617_N01	8.879	834	5464	0.123558	22111	0	MK1	10L	Pu	C16	24357	0.550789	AST	AST5
		MK-002-10L-1#MK-002-10L-1_BC05610_N01	11.393	1260	7092	0.160554	22086	0	MK1	10L	Pu	C17	27395	0.620189	AST	AST1
		MK-002-10L-1#MK-002-10L-1_BC05560_N01	13.21	1074	6483	0.146927	22062	0	MK1	10L	Pu	C17	25322	0.573883	AST	AST1
		MK-002-10L-1#MK-002-10L-1_BC06409_N02	13.067	1333	7375	0.167234	22050	0	MK1	10L	Pu	C17	27184	0.616417	AST	AST1
		MK-002-10L-1#MK-002-10L-1_BC05544_N01	12.609	1178	6700	0.152335	21991	0	MK1	10L	Pu	C17	25603	0.582125	AST	AST1
		MK-002-10L-1#MK-002-10L-1_BC07324_N02	14.737	1347	7389	0.16846	21931	0	MK1	10L	Pu	C17	28888	0.658611	AST	AST1
		MK-002-10L-1#MK-002-10L-1_BC05533_N01	11.132	1085	6520	0.149131	21860	0	MK1	10L	Pu	C17	24963	0.570974	AST	AST1
		MK-002-10L-1#MK-002-10L-1_BC05552_N01	10.881	1077	6286	0.143871	21846	0	MK1	10L	Pu	C17	24539	0.561636	AST	AST1
		MK-002-10L-1#MK-002-10L-1_BC06061_N02	15.088	1562	8612	0.197233	21832	0	MK1	10L	Pu	C17	30103	0.689424	AST	AST1
		MK-002-10L-1#MK-002-10L-1_BC06268_N02	13.128	1306	7485	0.171635	21805	0	MK1	10L	Pu	C17	29250	0.670718	AST	AST1
		MK-002-10L-1#MK-002-10L-1_BC05677_N01	7.646	556	4040	0.0927456	21780	0	MK1	10L	Pu	C17	19613	0.450253	AST	AST1
		MK-002-10L-1#MK-002-10L-1_BC05579_N01	13.301	1377	7431	0.170639	21774	0	MK1	10L	Pu	C17	27803	0.638445	AST	AST1
		MK-002-10L-1#MK-002-10L-1_BC06199_N02	16.013	1496	7762	0.17824	21774	0	MK1	10L	Pu	C16	30821	0.707748	AST	AST5
		MK-002-10L-1#MK-002-10L-1_BC05650_N01	11.976	1264	6982	0.160772	21714	0	MK1	10L	Pu	C17	27915	0.642788	AST	AST1
		MK-002-10L-1#MK-002-10L-1_BC05642_N01	11.676	1079	6561	0.151266	21687	0	MK1	10L	Pu	C17	25874	0.596532	AST	AST1
		MK-002-10L-1#MK-002-10L-1_BC05673_N01	14.248	1439	7833	0.180742	21669	0	MK1	10L	Pu	C17	27163	0.626771	AST	AST1
		MK-002-10L-1#MK-002-10L-1_BC06499_N02	13.626	1562	8294	0.191583	21646	0	MK1	10L	Pu	C17	28795	0.665134	AST	AST1
		MK-002-10L-1#MK-002-10L-1_BC06493_N02	11.561	975	5560	0.128436	21645	0	MK1	10L	Pu	C17	22467	0.518988	AST	AST1
		MK-002-10L-1#MK-002-10L-1_BC05713_N01	11.675	1020	6211	0.143587	21628	0	MK1	10L	Pu	C17	26065	0.602575	AST	AST1
		MK-002-10L-1#MK-002-10L-1_BC06635_N02	14.325	1577	8626	0.19963	21605	0	MK1	10L	Pu	C17	28603	0.661953	AST	AST1
		MK-002-10L-1#MK-002-10L-1_BC05719_N01	16.745	1446	7967	0.184507	21590	0	MK1	10L	Pu	C17	29051	0.672788	AST	AST1
		MK-002-10L-1#MK-002-10L-1_BC05703_N01	14.008	1436	7802	0.180694	21589	0	MK1	10L	Pu	C17	28759	0.666057	AST	AST1
		MK-002-10L-1#MK-002-10L-1_BC05723_N01	15.417	1199	7040	0.163205	21568	0	MK1	10L	Pu	C17	26933	0.624374	AST	AST1
		MK-002-10L-1#MK-002-10L-1_BC05702_N01	17.49	1475	7968	0.185113	21522	0	MK1	10L	Pu	C17	29191	0.678167	AST	AST1
		MK-002-10L-1#MK-002-10L-1_BC06913_N02	15.973	1581	8432	0.196102	21499	0	MK1	10L	Pu	C17	29381	0.683311	AST	AST1
		MK-002-10L-1#MK-002-10L-1_BC06790_N02	15.012	1539	8362	0.194519	21494	0	MK1	10L	Pu	C17	29455	0.685191	AST	AST1
		MK-002-10L-1#MK-002-10L-1_BC06690_N02	14.305	1452	7704	0.181075	21273	0	MK1	10L	Pu	C17	27632	0.649462	AST	AST1
		MK-002-10L-1#MK-002-10L-1_BC05737_N01	12.064	1054	6547	0.154033	21252	0	MK1	10L	Pu	C17	25676	0.604084	AST	AST5
		MK-002-10L-1#MK-002-10L-1_BC07203_N02	14.29	1299	7203	0.169786	21212	0	MK1	10L	Pu	C17	26762	0.630822	AST	AST1
		MK-002-10L-1#MK-002-10L-1_BC06615_N02	12.958	1276	7435	0.175735	21154	0	MK1	10L	Pu	C17	26575	0.628132	AST	AST1
		MK-002-10L-1#MK-002-10L-1_BC06180_N02	13.695	1155	6388	0.151339	21105	0	MK1	10L	Pu	C17	23778	0.563326	AST	AST1
		MK-002-10L-1#MK-002-10L-1_BC05790_N01	13.824	1473	8087	0.191853	21076	0	MK1	10L	Pu	C17	28191	0.668794	AST	AST1
		MK-002-10L-1#MK-002-10L-1_BC06461_N02	16.844	1378	7841	0.186495	21022	0	MK1	10L	Pu	C17	26986	0.641851	AST	AST1
		MK-002-10L-1#MK-002-10L-1_BC06905_N02	13.755	1292	7063	0.168367	20975	0	MK1	10L	Pu	C17	26549	0.632872	AST	AST1
		MK-002-10L-1#MK-002-10L-1_BC05764_N01	12.447	1364	7429	0.177202	20962	0	MK1	10L	Pu	C17	26817	0.639657	AST	AST1
		MK-002-10L-1#MK-002-10L-1_BC06888_N02	15.091	1448	7777	0.186481	20852	0	MK1	10L	Pu	C17	28189	0.67593	AST	AST1
		MK-002-10L-1#MK-002-10L-1_BC05805_N01	12.016	977	5924	0.142329	20811	0	MK1	10L	Pu	C17	24010	0.576858	AST	AST1
		MK-002-10L-1#MK-002-10L-1_BC07056_N02	16.749	1421	7687	0.18514	20760	0	MK1	10L	Pu	C17	28499	0.686392	AST	AST1
		MK-002-10L-1#MK-002-10L-1_BC05813_N01	15.7	1221	6946	0.167527	20731	0	MK1	10L	Pu	C17	25364	0.611741	AST	AST1
		MK-002-10L-1#MK-002-10L-1_BC05818_N01	11.309	1205	6739	0.16288	20687	0	MK1	10L	Pu	C17	26563	0.642022	AST	AST1
		MK-002-10L-1#MK-002-10L-1_BC07098_N02	16.427	1178	6806	0.164675	20665	0	MK1	10L	Pu	C17	27051	0.654512	AST	AST5
		MK-002-10L-1#MK-002-10L-1_BC07039_N02	13.143	1427	8176	0.198187	20627	0	MK1	10L	Pu	C17	27362	0.663257	AST	AST1
		MK-002-10L-1#MK-002-10L-1_BC05890_N01	10.767	908	5840	0.141906	20577	0	MK1	10L	Pu	C17	23488	0.570734	AST	AST1
		MK-002-10L-1#MK-002-10L-1_BC07086_N02	16.566	1372	7743	0.188147	20577	0	MK1	10L	Pu	C17	26433	0.642295	AST	AST1
		MK-002-10L-1#MK-002-10L-1_BC07398_N03	18.343	1584	8109	0.197203	20560	0	MK1	10L	Pu	C17	27734	0.674465	AST	AST1
		MK-002-10L-1#MK-002-10L-1_BC05789_N01	16.748	1404	7220	0.175678	20549	0	MK1	10L	Pu	C17	26790	0.651857	AST	AST1
		MK-002-10L-1#MK-002-10L-1_BC06972_N02	15.491	1236	6916	0.169518	20399	0	MK1	10L	Pu	C17	25427	0.623241	AST	AST1
		MK-002-10L-1#MK-002-10L-1_BC05926_N01	16.895	1459	7858	0.193157	20341	0	MK1	10L	Pu	C17	27803	0.683423	AST	AST1
		MK-002-10L-1#MK-002-10L-1_BC07424_N02	15.231	1423	7782	0.192044	20261	0	MK1	10L	Pu	C17	27436	0.677064	AST	AST1
		MK-002-10L-1#MK-002-10L-1_BC05853_N01	15.336	1487	7969	0.197978	20126	0	MK1	10L	Pu	C17	27307	0.678401	AST	AST1
		MK-002-10L-1#MK-002-10L-1_BC05897_N01	15.118	1191	6563	0.163421	20080	0	MK1	10L	Pu	C17	26549	0.661081	AST	AST5
		MK-002-10L-1#MK-002-10L-1_BC05985_N01	17.531	1505	7986	0.199242	20041	0	MK1	10L	Pu	C17	28092	0.700863	AST	AST1
		MK-002-10L-1#MK-002-10L-1_BC05966_N01	13.451	1311	6945	0.173895	19969	0	MK1	10L	Pu	C17	27264	0.682658	AST	AST1
		MK-002-10L-1#MK-002-10L-1_BC06000_N01	11.926	1325	7511	0.188472	19926	0	MK1	10L	Pu	C17	27083	0.679589	AST	AST1
		MK-002-10L-1#MK-002-10L-1_BC05996_N01	12.979	1206	6539	0.164123	19921	0	MK1	10L	Pu	C16	26796	0.672557	AST	AST5
		MK-002-10L-1#MK-002-10L-1_BC05997_N01	14.29	1133	6047	0.151874	19908	0	MK1	10L	Pu	C17	23580	0.592224	AST	AST1
		MK-002-10L-1#MK-002-10L-1_BC07365_N02	15.089	1303	7021	0.176932	19841	0	MK1	10L	Pu	C17	25451	0.641374	AST	AST1
		MK-002-10L-1#MK-002-10L-1_BC06021_N01	17.277	1396	7197	0.181385	19839	0	MK1	10L	Pu	C16	27804	0.700741	AST	AST5
		MK-002-10L-1#MK-002-10L-1_BC06013_N01	12.997	1083	6143	0.154946	19823	0	MK1	10L	Pu	C17	24740	0.624023	AST	AST1
		MK-002-10L-1#MK-002-10L-1_BC06022_N01	13.954	1353	7366	0.186377	19761	0	MK1	10L	Pu	C17	26881	0.680153	AST	AST1
		MK-002-10L-1#MK-002-10L-1_BC07175_N02	16.849	1472	7908	0.20117	19655	0	MK1	10L	Pu	C17	26372	0.670873	AST	AST1
		MK-002-10L-1#MK-002-10L-1_BC06065_N01	13.699	1183	6366	0.162042	19643	0	MK1	10L	Pu	C17	24417	0.621519	AST	AST1
		MK-002-10L-1#MK-002-10L-1_BC05949_N01	11.103	942	5491	0.140005	19610	0	MK1	10L	Pu	C17	22532	0.574503	AST	AST1
		MK-002-10L-1#MK-002-10L-1_BC06006_N01	14.405	1033	5851	0.149184	19610	0	MK1	10L	Pu	C17	23984	0.611525	AST	AST1
		MK-002-10L-1#MK-002-10L-1_BC07060_N02	14.985	1400	7563	0.193141	19579	0	MK1	10L	Pu	C17	26450	0.675469	AST	AST1
		MK-002-10L-1#MK-002-10L-1_BC06060_N01	14.362	1204	6808	0.174046	19558	0	MK1	10L	Pu	C17	25399	0.649325	AST	AST1
		MK-002-10L-1#MK-002-10L-1_BC06077_N01	14.298	1213	6705	0.171536	19544	0	MK1	10L	Pu	C17	25194	0.644546	AST	AST1
		MK-002-10L-1#MK-002-10L-1_BC07261_N02	14.351	1435	7549	0.193168	19540	0	MK1	10L	Pu	C17	26860	0.687308	AST	AST1
		MK-002-10L-1#MK-002-10L-1_BC06067_N01	14.679	1275	6910	0.176953	19525	0	MK1	10L	Pu	C17	26067	0.667529	AST	AST1
		MK-002-10L-1#MK-002-10L-1_BC06057_N01	15.944	1248	7099	0.181904	19513	0	MK1	10L	Pu	C17	26210	0.671604	AST	AST1
		MK-002-10L-1#MK-002-10L-1_BC06086_N01	12.946	1046	5676	0.14589	19453	0	MK1	10L	Pu	C17	23226	0.596977	AST	AST1
		MK-002-10L-1#MK-002-10L-1_BC06069_N01	16.227	1262	7055	0.181474	19438	0	MK1	10L	Pu	C17	27070	0.696316	AST	AST1
		MK-002-10L-1#MK-002-10L-1_BC06092_N01	15.478	1321	7298	0.187909	19419	0	MK1	10L	Pu	C17	24859	0.640069	AST	AST1
		MK-002-10L-1#MK-002-10L-1_BC07195_N02	17.116	1115	6316	0.162943	19381	0	MK1	10L	Pu	C17	24104	0.621846	AST	AST1
		MK-002-10L-1#MK-002-10L-1_BC06074_N01	12.254	1281	7176	0.185254	19368	0	MK1	10L	Pu	C17	25755	0.664885	AST	AST1
		MK-002-10L-1#MK-002-10L-1_BC07813_N02	13.702	1121	6466	0.166977	19362	0	MK1	10L	Pu	C17	23830	0.615381	AST	AST1
		MK-002-10L-1#MK-002-10L-1_BC06104_N01	16.517	1101	6141	0.158617	19358	0	MK1	10L	Pu	C17	26012	0.671867	AST	AST5
		MK-002-10L-1#MK-002-10L-1_BC06114_N01	16.161	1314	7321	0.189251	19342	0	MK1	10L	Pu	C17	26093	0.674517	AST	AST1
		MK-002-10L-1#MK-002-10L-1_BC06078_N01	16.202	1350	6832	0.176903	19310	0	MK1	10L	Pu	C17	25194	0.652356	AST	AST1
		MK-002-10L-1#MK-002-10L-1_BC06136_N01	13.088	1421	7496	0.195086	19212	0	MK1	10L	Pu	C17	26856	0.698938	AST	AST1
		MK-002-10L-1#MK-002-10L-1_BC07568_N02	19.273	1275	6750	0.175754	19203	0	MK1	10L	Pu	C17	25535	0.66487	AST	AST1
		MK-002-10L-1#MK-002-10L-1_BC06688_N02	15.054	1300	6855	0.178516	19200	0	MK1	10L	Pu	C17	24886	0.648073	AST	AST1
		MK-002-10L-1#MK-002-10L-1_BC07055_N02	13.993	1385	7498	0.195852	19142	0	MK1	10L	Pu	C17	25446	0.664664	AST	AST1
		MK-002-10L-1#MK-002-10L-1_BC06923_N02	13.745	1298	7225	0.188909	19123	0	MK1	10L	Pu	C17	26287	0.687314	AST	AST1
		MK-002-10L-1#MK-002-10L-1_BC06131_N01	17.835	1342	6841	0.179225	19085	0	MK1	10L	Pu	C17	25106	0.657742	AST	AST1
		MK-002-10L-1#MK-002-10L-1_BC07411_N02	14.97	1391	7423	0.194748	19058	0	MK1	10L	Pu	C17	26192	0.687165	AST	AST1
		MK-002-10L-1#MK-002-10L-1_BC06130_N01	10.51	897	5672	0.149083	19023	0	MK1	10L	Pu	C17	22133	0.581743	AST	AST1
		MK-002-10L-1#MK-002-10L-1_BC06151_N01	13.23	1089	6184	0.1626	19016	0	MK1	10L	Pu	C17	23674	0.622476	AST	AST1
		MK-002-10L-1#MK-002-10L-1_BC06179_N01	13.175	1171	6180	0.162709	18991	0	MK1	10L	Pu	C17	24306	0.639935	AST	AST1
		MK-002-10L-1#MK-002-10L-1_BC06197_N01	18.606	1353	7069	0.186793	18922	0	MK1	10L	Pu	C17	24337	0.643087	AST	AST1
		MK-002-10L-1#MK-002-10L-1_BC06821_N02	13.007	1248	6883	0.182023	18907	0	MK1	10L	Pu	C17	26850	0.710054	AST	AST1
		MK-002-10L-1#MK-002-10L-1_BC07608_N02	15.594	1260	6838	0.181312	18857	0	MK1	10L	Pu	C17	23990	0.636103	AST	AST1
		MK-002-10L-1#MK-002-10L-1_BC06210_N01	14.127	1434	7644	0.20278	18848	0	MK1	10L	Pu	C17	27213	0.721907	AST	AST1
		MK-002-10L-1#MK-002-10L-1_BC07434_N02	10.684	901	5314	0.141052	18837	0	MK1	10L	Pu	C17	21410	0.568296	AST	AST1
		MK-002-10L-1#MK-002-10L-1_BC07502_N02	16.224	1229	6452	0.171295	18833	0	MK1	10L	Pu	C17	25313	0.672038	AST	AST1
		MK-002-10L-1#MK-002-10L-1_BC06011_N01	14.057	1221	6610	0.175602	18821	0	MK1	10L	Pu	C17	24920	0.662026	AST	AST1
		MK-002-10L-1#MK-002-10L-1_BC07464_N02	16.083	1397	7182	0.190798	18821	0	MK1	10L	Pu	C17	26372	0.7006	AST	AST1
		MK-002-10L-1#MK-002-10L-1_BC07580_N02	16.34	1246	6410	0.170298	18820	0	MK1	10L	Pu	C17	23511	0.624628	AST	AST1
		MK-002-10L-1#MK-002-10L-1_BC07179_N02	16.139	1247	6632	0.176721	18764	0	MK1	10L	Pu	C16	26044	0.693988	AST	AST5
		MK-002-10L-1#MK-002-10L-1_BC07228_N02	16.78	1288	7061	0.188404	18739	0	MK1	10L	Pu	C17	25760	0.687337	AST	AST1
		MK-002-10L-1#MK-002-10L-1_BC06177_N01	19.325	1093	5831	0.156545	18624	0	MK1	10L	Pu	C16	25062	0.672841	AST	AST5
		MK-002-10L-1#MK-002-10L-1_BC06253_N01	15.433	1247	6669	0.179245	18603	0	MK1	10L	Pu	C17	24773	0.665833	AST	AST1
		MK-002-10L-1#MK-002-10L-1_BC06226_N01	12.981	1180	6366	0.171212	18591	0	MK1	10L	Pu	C17	24111	0.648459	AST	AST5
		MK-002-10L-1#MK-002-10L-1_BC06202_N01	11.87	1019	6081	0.163556	18590	0	MK1	10L	Pu	C17	24449	0.657585	AST	AST1
		MK-002-10L-1#MK-002-10L-1_BC06273_N01	15.156	1171	6595	0.177552	18572	0	MK1	10L	Pu	C17	25038	0.674079	AST	AST1
		MK-002-10L-1#MK-002-10L-1_BC06239_N01	17.152	1204	6943	0.186982	18566	0	MK1	10L	Pu	C17	25378	0.683454	AST	AST1
		MK-002-10L-1#MK-002-10L-1_BC06186_N01	18.052	1331	6733	0.181414	18557	0	MK1	10L	Pu	C16	25609	0.690009	AST	AST5
		MK-002-10L-1#MK-002-10L-1_BC06219_N01	17.353	1297	7001	0.188818	18539	0	MK1	10L	Pu	C17	24455	0.659556	AST	AST1
		MK-002-10L-1#MK-002-10L-1_BC06278_N01	15.741	1256	6585	0.177646	18534	0	MK1	10L	Pu	C17	25247	0.6811	AST	AST1
		MK-002-10L-1#MK-002-10L-1_BC06869_N02	10.657	958	5483	0.148093	18512	0	MK1	10L	Pu	C17	21011	0.567497	AST	AST1
		MK-002-10L-1#MK-002-10L-1_BC07905_N02	11.334	704	4343	0.117639	18459	0	MK1	10L	Pu	C16	19803	0.536405	AST	AST5
		MK-002-10L-1#MK-002-10L-1_BC06194_N01	13.936	1119	6499	0.176613	18399	0	MK1	10L	Pu	C17	25202	0.684874	AST	AST1
		MK-002-10L-1#MK-002-10L-1_BC06293_N01	12.466	1045	6052	0.164698	18373	0	MK1	10L	Pu	C17	24035	0.654085	AST	AST1
		MK-002-10L-1#MK-002-10L-1_BC06320_N01	15.47	1250	6674	0.181962	18339	0	MK1	10L	Pu	C17	24665	0.672474	AST	AST1
		MK-002-10L-1#MK-002-10L-1_BC06241_N01	14.926	1206	6781	0.18501	18326	0	MK1	10L	Pu	C17	25178	0.686948	AST	AST1
		MK-002-10L-1#MK-002-10L-1_BC07696_N02	14.715	1293	6963	0.190433	18282	0	MK1	10L	Pu	C17	24687	0.675172	AST	AST1
		MK-002-10L-1#MK-002-10L-1_BC06332_N01	14.688	1031	5819	0.159215	18274	0	MK1	10L	Pu	C17	21401	0.585559	AST	AST1
		MK-002-10L-1#MK-002-10L-1_BC06357_N01	14.16	1137	5794	0.159088	18210	0	MK1	10L	Pu	C16	24508	0.672927	AST	AST5
		MK-002-10L-1#MK-002-10L-1_BC06308_N01	13.998	1230	6857	0.188379	18200	0	MK1	10L	Pu	C17	24345	0.668819	AST	AST1
		MK-002-10L-1#MK-002-10L-1_BC06342_N01	13.96	1135	6272	0.172402	18190	0	MK1	10L	Pu	C17	24353	0.669406	AST	AST1
		MK-002-10L-1#MK-002-10L-1_BC07348_N02	13.389	1305	6633	0.182346	18188	0	MK1	10L	Pu	C17	24179	0.664697	AST	AST1
		MK-002-10L-1#MK-002-10L-1_BC06279_N01	12.695	936	5422	0.149317	18156	0	MK1	10L	Pu	C17	22090	0.608339	AST	AST1
		MK-002-10L-1#MK-002-10L-1_BC06311_N01	13.149	1182	6528	0.180391	18094	0	MK1	10L	Pu	C17	24337	0.672516	AST	AST1
		MK-002-10L-1#MK-002-10L-1_BC06348_N01	11.881	864	5039	0.13926	18092	0	MK1	10L	Pu	C17	20888	0.577272	AST	AST1
		MK-002-10L-1#MK-002-10L-1_BC06373_N01	16.121	1270	6713	0.185616	18083	0	MK1	10L	Pu	C17	24399	0.674639	AST	AST1
		MK-002-10L-1#MK-002-10L-1_BC06345_N01	12.691	1128	6515	0.180161	18081	0	MK1	10L	Pu	C17	23783	0.657679	AST	AST1
		MK-002-10L-1#MK-002-10L-1_BC06381_N01	17.603	1209	6691	0.185326	18052	0	MK1	10L	Pu	C17	24045	0.665993	AST	AST1
		MK-002-10L-1#MK-002-10L-1_BC06362_N01	10.86	872	5022	0.139384	18015	0	MK1	10L	Pu	C17	20867	0.579156	AST	AST1
		MK-002-10L-1#MK-002-10L-1_BC06260_N01	16.672	1406	7581	0.210443	18012	0	MK1	10L	Pu	C17	24984	0.693538	AST	AST1
		MK-002-10L-1#MK-002-10L-1_BC06364_N01	14.887	1263	6895	0.191858	17969	0	MK1	10L	Pu	C17	24524	0.682397	AST	AST1
		MK-002-10L-1#MK-002-10L-1_BC07720_N02	13.309	1109	6024	0.16765	17966	0	MK1	10L	Pu	C17	22467	0.625264	AST	AST1
		MK-002-10L-1#MK-002-10L-1_BC06391_N01	13.955	1198	6559	0.182712	17949	0	MK1	10L	Pu	C17	23442	0.653017	AST	AST1
		MK-002-10L-1#MK-002-10L-1_BC06237_N01	14.129	1056	5790	0.161326	17945	0	MK1	10L	Pu	C16	25391	0.707467	AST	AST5
		MK-002-10L-1#MK-002-10L-1_BC06382_N01	11.933	916	5147	0.14353	17930	0	MK1	10L	Pu	C17	19307	0.538399	AST	AST1
		MK-002-10L-1#MK-002-10L-1_BC06359_N01	15.628	1097	6205	0.173169	17916	0	MK1	10L	Pu	C17	23412	0.653382	AST	AST1
		MK-002-10L-1#MK-002-10L-1_BC06398_N01	16.287	1316	6775	0.189119	17912	0	MK1	10L	Pu	C17	25032	0.698749	AST	AST1
		MK-002-10L-1#MK-002-10L-1_BC06306_N01	15.199	1136	6075	0.169769	17892	0	MK1	10L	Pu	C17	22609	0.631819	AST	AST1
		MK-002-10L-1#MK-002-10L-1_BC06420_N01	16.702	1223	6659	0.1866	17843	0	MK1	10L	Pu	C17	23741	0.665275	AST	AST1
		MK-002-10L-1#MK-002-10L-1_BC06404_N01	15.249	1209	6440	0.180828	17807	0	MK1	10L	Pu	C17	23266	0.653282	AST	AST1
		MK-002-10L-1#MK-002-10L-1_BC06442_N01	14.569	1133	5917	0.166573	17761	0	MK1	10L	Pu	C17	22354	0.6293	AST	AST1
		MK-002-10L-1#MK-002-10L-1_BC07304_N02	11.578	801	4557	0.128323	17756	0	MK1	10L	Pu	C17	18268	0.514418	AST	AST1
		MK-002-10L-1#MK-002-10L-1_BC06400_N01	13.795	1247	6816	0.192097	17741	0	MK1	10L	Pu	C17	26120	0.736148	AST	AST1
		MK-002-10L-1#MK-002-10L-1_BC06449_N01	13.819	1298	7180	0.202379	17739	0	MK1	10L	Pu	C17	24539	0.691668	AST	AST1
		MK-002-10L-1#MK-002-10L-1_BC06374_N01	13.686	1016	5819	0.164527	17684	0	MK1	10L	Pu	C17	21546	0.609195	AST	AST1
		MK-002-10L-1#MK-002-10L-1_BC06430_N01	12.291	900	5116	0.14488	17656	0	MK1	10L	Pu	C17	20553	0.58204	AST	AST1
		MK-002-10L-1#MK-002-10L-1_BC06452_N01	13.234	1203	6428	0.182127	17647	0	MK1	10L	Pu	C17	23857	0.675951	AST	AST1
		MK-002-10L-1#MK-002-10L-1_BC08019_N02	19.37	1389	7235	0.205225	17627	0	MK1	10L	Pu	C17	25181	0.714274	AST	AST1
		MK-002-10L-1#MK-002-10L-1_BC06440_N01	15.889	1340	7192	0.204318	17600	0	MK1	10L	Pu	C17	24078	0.684034	AST	AST1
		MK-002-10L-1#MK-002-10L-1_BC06476_N01	16.227	1262	6563	0.186778	17569	0	MK1	10L	Pu	C17	24724	0.703626	AST	AST1
		MK-002-10L-1#MK-002-10L-1_BC06429_N01	12.447	924	5316	0.152094	17476	0	MK1	10L	Pu	C17	21365	0.611267	AST	AST1
		MK-002-10L-1#MK-002-10L-1_BC07076_N02	15.222	1253	6568	0.188022	17466	0	MK1	10L	Pu	C17	23923	0.684845	AST	AST1
		MK-002-10L-1#MK-002-10L-1_BC06496_N01	14.07	1144	6097	0.174549	17465	0	MK1	10L	Pu	C16	24444	0.6998	AST	AST5
		MK-002-10L-1#MK-002-10L-1_BC06475_N01	11.701	910	5159	0.147721	17462	0	MK1	10L	Pu	C17	20729	0.593546	AST	AST1
		MK-002-10L-1#MK-002-10L-1_BC07743_N02	19.955	1300	6565	0.188066	17454	0	MK1	10L	Pu	C16	24681	0.70703	AST	AST5
		MK-002-10L-1#MK-002-10L-1_BC07491_N02	15.473	1219	6456	0.185539	17398	0	MK1	10L	Pu	C16	25080	0.720773	AST	AST5
		MK-002-10L-1#MK-002-10L-1_BC06517_N01	13.714	1115	6062	0.174758	17344	0	MK1	10L	Pu	C17	23202	0.668877	AST	AST1
		MK-002-10L-1#MK-002-10L-1_BC06497_N01	11.489	1172	6400	0.184523	17342	0	MK1	10L	Pu	C17	22306	0.643121	AST	AST1
		MK-002-10L-1#MK-002-10L-1_BC06479_N01	14.749	1147	6685	0.192829	17334	0	MK1	10L	Pu	C17	23938	0.690493	AST	AST1
		MK-002-10L-1#MK-002-10L-1_BC07943_N02	15.951	878	5093	0.14695	17329	0	MK1	10L	Pu	C17	20368	0.587685	AST	AST1
		MK-002-10L-1#MK-002-10L-1_BC06529_N01	12.973	1081	5984	0.172768	17318	0	MK1	10L	Pu	C17	23299	0.672682	AST	AST1
		MK-002-10L-1#MK-002-10L-1_BC07278_N02	17.988	1408	7215	0.208357	17314	0	MK1	10L	Pu	C17	24219	0.699405	AST	AST1
		MK-002-10L-1#MK-002-10L-1_BC07706_N02	17.279	1274	6733	0.194483	17310	0	MK1	10L	Pu	C17	23989	0.692923	AST	AST1
		MK-002-10L-1#MK-002-10L-1_BC07006_N02	11.927	1048	5637	0.162938	17298	0	MK1	10L	Pu	C17	21146	0.611227	AST	AST1
		MK-002-10L-1#MK-002-10L-1_BC06468_N01	16.813	900	5344	0.156166	17110	0	MK1	10L	Pu	C17	22343	0.652922	AST	AST1
		MK-002-10L-1#MK-002-10L-1_BC06572_N01	15.981	1146	6058	0.177654	17050	0	MK1	10L	Pu	C17	23014	0.674897	AST	AST1
		MK-002-10L-1#MK-002-10L-1_BC06576_N01	12.609	866	4829	0.141646	17046	0	MK1	10L	Pu	C17	20461	0.60017	AST	AST1
		MK-002-10L-1#MK-002-10L-1_BC07699_N02	15.791	1260	6645	0.194971	17041	0	MK1	10L	Pu	C17	23675	0.694648	AST	AST1
		MK-002-10L-1#MK-002-10L-1_BC06579_N01	14.208	1148	6277	0.184325	17027	0	MK1	10L	Pu	C17	22148	0.650379	AST	AST1
		MK-002-10L-1#MK-002-10L-1_BC06438_N01	10.512	860	4834	0.142336	16981	0	MK1	10L	Pu	C16	20404	0.600789	AST	AST5
		MK-002-10L-1#MK-002-10L-1_BC06578_N01	12.122	857	5003	0.14739	16972	0	MK1	10L	Pu	C17	19416	0.572001	AST	AST1
		MK-002-10L-1#MK-002-10L-1_BC08232_N02	12.314	995	5511	0.162509	16956	0	MK1	10L	Pu	C17	21941	0.646998	AST	AST1
		MK-002-10L-1#MK-002-10L-1_BC07597_N02	17.294	1310	6696	0.197604	16943	0	MK1	10L	Pu	C17	23432	0.691495	AST	AST1
		MK-002-10L-1#MK-002-10L-1_BC06605_N01	13.904	990	5306	0.156917	16907	0	MK1	10L	Pu	C17	21659	0.640534	AST	AST1
		MK-002-10L-1#MK-002-10L-1_BC07891_N02	16.018	1092	6222	0.184531	16859	0	MK1	10L	Pu	C17	21016	0.623287	AST	AST1
		MK-002-10L-1#MK-002-10L-1_BC06580_N01	17.881	1210	6539	0.193944	16858	0	MK1	10L	Pu	C17	23262	0.689939	AST	AST1
		MK-002-10L-1#MK-002-10L-1_BC06633_N01	11.45	1035	6017	0.17895	16812	0	MK1	10L	Pu	C17	21814	0.648763	AST	AST1
		MK-002-10L-1#MK-002-10L-1_BC06638_N01	13.582	1022	5886	0.175366	16782	0	MK1	10L	Pu	C17	21323	0.635294	AST	AST1
		MK-002-10L-1#MK-002-10L-1_BC06620_N01	12.771	1148	6273	0.187131	16761	0	MK1	10L	Pu	C17	22541	0.672424	AST	AST1
		MK-002-10L-1#MK-002-10L-1_BC06648_N01	11.106	802	4941	0.14789	16705	0	MK1	10L	Pu	C17	20487	0.6132	AST	AST1
		MK-002-10L-1#MK-002-10L-1_BC06645_N01	12.795	1092	6086	0.1825	16674	0	MK1	10L	Pu	C17	21420	0.642317	AST	AST1
		MK-002-10L-1#MK-002-10L-1_BC06535_N01	13.39	852	4970	0.149052	16672	0	MK1	10L	Pu	C17	20273	0.607995	AST	AST1
		MK-002-10L-1#MK-002-10L-1_BC06680_N01	15.253	1140	6069	0.182252	16650	0	MK1	10L	Pu	C17	23664	0.710631	AST	AST1
		MK-002-10L-1#MK-002-10L-1_BC06618_N01	14.768	880	4789	0.14384	16647	0	MK1	10L	Pu	C16	21059	0.632516	AST	AST5
		MK-002-10L-1#MK-002-10L-1_BC06664_N01	13.328	1124	6013	0.181366	16577	0	MK1	10L	Pu	C17	22483	0.678138	AST	AST1
		MK-002-10L-1#MK-002-10L-1_BC06689_N01	18.539	1086	5861	0.176952	16561	0	MK1	10L	Pu	C17	22223	0.670944	AST	AST1
		MK-002-10L-1#MK-002-10L-1_BC06608_N01	16.108	1090	6016	0.182027	16525	0	MK1	10L	Pu	C17	22382	0.677216	AST	AST1
		MK-002-10L-1#MK-002-10L-1_BC06705_N01	13.346	984	5364	0.162674	16487	0	MK1	10L	Pu	C17	21221	0.643568	AST	AST1
		MK-002-10L-1#MK-002-10L-1_BC06477_N01	14.453	1051	5356	0.16252	16478	0	MK1	10L	Pu	C17	20414	0.619432	AST	AST1
		MK-002-10L-1#MK-002-10L-1_BC06713_N01	14.906	1084	6028	0.18441	16344	0	MK1	10L	Pu	C17	22708	0.694689	AST	AST1
		MK-002-10L-1#MK-002-10L-1_BC08130_N02	13.715	935	5269	0.161854	16277	0	MK1	10L	Pu	C17	21381	0.656786	AST	AST1
		MK-002-10L-1#MK-002-10L-1_BC06759_N01	11.798	846	4990	0.153435	16261	0	MK1	10L	Pu	C17	19531	0.600547	AST	AST1
		MK-002-10L-1#MK-002-10L-1_BC06754_N01	15.66	1123	5784	0.178178	16231	0	MK1	10L	Pu	C17	21706	0.668659	AST	AST1
		MK-002-10L-1#MK-002-10L-1_BC06727_N01	18.414	1088	5651	0.174252	16215	0	MK1	10L	Pu	C17	20595	0.63506	AST	AST1
		MK-002-10L-1#MK-002-10L-1_BC06722_N01	13.294	960	5017	0.154884	16196	0	MK1	10L	Pu	C17	19769	0.610305	AST	AST1
		MK-002-10L-1#MK-002-10L-1_BC06770_N01	17.312	1154	6319	0.195091	16195	0	MK1	10L	Pu	C17	22149	0.683822	AST	AST1
		MK-002-10L-1#MK-002-10L-1_BC06778_N01	15.091	945	5373	0.165926	16191	0	MK1	10L	Pu	C17	20213	0.624205	AST	AST1
		MK-002-10L-1#MK-002-10L-1_BC06784_N01	15.398	1283	6302	0.194735	16181	0	MK1	10L	Pu	C17	22213	0.686391	AST	AST1
		MK-002-10L-1#MK-002-10L-1_BC06731_N01	16.576	1197	6295	0.194602	16174	0	MK1	10L	Pu	C17	22442	0.693768	AST	AST1
		MK-002-10L-1#MK-002-10L-1_BC06735_N01	14.576	1060	5839	0.180539	16171	0	MK1	10L	Pu	C17	21295	0.658432	AST	AST1
		MK-002-10L-1#MK-002-10L-1_BC06767_N01	10.817	508	3429	0.106227	16140	0	MK1	10L	Pu	C17	14742	0.456691	AST	AST1
		MK-002-10L-1#MK-002-10L-1_BC06782_N01	13.847	951	5705	0.176812	16133	0	MK1	10L	Pu	C17	21831	0.676595	AST	AST1
		MK-002-10L-1#MK-002-10L-1_BC06702_N01	12.871	1001	5375	0.166967	16096	0	MK1	10L	Pu	C17	21394	0.664575	AST	AST1
		MK-002-10L-1#MK-002-10L-1_BC06797_N01	16.684	1188	6340	0.19725	16071	0	MK1	10L	Pu	C17	21846	0.679671	AST	AST1
		MK-002-10L-1#MK-002-10L-1_BC06800_N01	16.063	1160	5848	0.182011	16065	0	MK1	10L	Pu	C17	21732	0.676377	AST	AST1
		MK-002-10L-1#MK-002-10L-1_BC06721_N01	15.627	1018	5423	0.16912	16033	0	MK1	10L	Pu	C17	19662	0.613173	AST	AST1
		MK-002-10L-1#MK-002-10L-1_BC06803_N01	18.139	1145	5863	0.183139	16007	0	MK1	10L	Pu	C17	21319	0.665927	AST	AST1
		MK-002-10L-1#MK-002-10L-1_BC06795_N01	19.226	1068	5856	0.183286	15975	0	MK1	10L	Pu	C17	21211	0.663881	AST	AST1
		MK-002-10L-1#MK-002-10L-1_BC06805_N01	14.948	1087	6034	0.188952	15967	0	MK1	10L	Pu	C17	22350	0.699881	AST	AST1
		MK-002-10L-1#MK-002-10L-1_BC06820_N01	13.98	939	5206	0.163054	15964	0	MK1	10L	Pu	C17	20013	0.626817	AST	AST1
		MK-002-10L-1#MK-002-10L-1_BC06846_N01	16.174	1168	6177	0.194123	15910	0	MK1	10L	Pu	C17	22476	0.706348	AST	AST1
		MK-002-10L-1#MK-002-10L-1_BC06860_N01	13.089	1051	5758	0.181423	15869	0	MK1	10L	Pu	C17	21508	0.677673	AST	AST1
		MK-002-10L-1#MK-002-10L-1_BC06772_N01	8.655	660	3995	0.126009	15852	0	MK1	10L	Pu	C16	17514	0.552422	AST	AST5
		MK-002-10L-1#MK-002-10L-1_BC06843_N01	11.881	912	5092	0.160631	15850	0	MK1	10L	Pu	C17	20696	0.652871	AST	AST1
		MK-002-10L-1#MK-002-10L-1_BC06855_N01	14.194	1068	5788	0.183188	15798	0	MK1	10L	Pu	C17	21302	0.674199	AST	AST1
		MK-002-10L-1#MK-002-10L-1_BC08418_N02	12.471	951	5419	0.171672	15783	0	MK1	10L	Pu	C17	19230	0.6092	AST	AST1
		MK-002-10L-1#MK-002-10L-1_BC06876_N01	15.856	1089	5841	0.185429	15750	0	MK1	10L	Pu	C17	22411	0.71146	AST	AST1
		MK-002-10L-1#MK-002-10L-1_BC06813_N01	9.817	699	4051	0.129574	15632	0	MK1	10L	Pu	C16	17206	0.550345	AST	AST5
		MK-002-10L-1#MK-002-10L-1_BC06933_N01	13.975	981	5141	0.165444	15537	0	MK1	10L	Pu	C17	20360	0.65521	AST	AST1
		MK-002-10L-1#MK-002-10L-1_BC06958_N01	14.057	1008	5546	0.179227	15472	0	MK1	10L	Pu	C17	20448	0.660807	AST	AST1
		MK-002-10L-1#MK-002-10L-1_BC06971_N01	12.829	920	5113	0.165491	15448	0	MK1	10L	Pu	C17	19089	0.617847	AST	AST1
		MK-002-10L-1#MK-002-10L-1_BC06982_N01	16.535	1002	5386	0.174508	15432	0	MK1	10L	Pu	C17	20062	0.650013	AST	AST5
		MK-002-10L-1#MK-002-10L-1_BC06944_N01	19.227	1204	6146	0.199351	15415	0	MK1	10L	Pu	C16	22341	0.724651	AST	AST5
		MK-002-10L-1#MK-002-10L-1_BC08152_N02	12.115	985	5715	0.18542	15411	0	MK1	10L	Pu	C16	20347	0.660145	AST	AST5
		MK-002-10L-1#MK-002-10L-1_BC06828_N01	10.677	647	3843	0.124943	15379	0	MK1	10L	Pu	C16	17202	0.559269	AST	AST5
		MK-002-10L-1#MK-002-10L-1_BC06993_N01	14.859	968	5300	0.172661	15348	0	MK1	10L	Pu	C17	20570	0.67012	AST	AST1
		MK-002-10L-1#MK-002-10L-1_BC06975_N01	13.609	969	5268	0.171652	15345	0	MK1	10L	Pu	C16	21602	0.703877	AST	AST5
		MK-002-10L-1#MK-002-10L-1_BC06953_N01	14.789	941	5399	0.176035	15335	0	MK1	10L	Pu	C17	20036	0.653277	AST	AST1
		MK-002-10L-1#MK-002-10L-1_BC06977_N01	11.225	873	5132	0.167384	15330	0	MK1	10L	Pu	C17	19408	0.633007	AST	AST1
		MK-002-10L-1#MK-002-10L-1_BC06870_N01	16.3	996	5419	0.176849	15321	0	MK1	10L	Pu	C17	20222	0.659944	AST	AST1
		MK-002-10L-1#MK-002-10L-1_BC07007_N01	10.441	812	4766	0.155843	15291	0	MK1	10L	Pu	C15	18849	0.616343	AST	AST6
		MK-002-10L-1#MK-002-10L-1_BC06994_N01	12.143	834	4883	0.160593	15203	0	MK1	10L	Pu	C17	19328	0.635664	AST	AST1
		MK-002-10L-1#MK-002-10L-1_BC07052_N01	10.675	593	3990	0.131735	15144	0	MK1	10L	Pu	C17	16329	0.539124	AST	AST1
		MK-002-10L-1#MK-002-10L-1_BC06984_N01	14.879	1067	5675	0.188338	15066	0	MK1	10L	Pu	C17	21163	0.702343	AST	AST1
		MK-002-10L-1#MK-002-10L-1_BC07099_N01	13.245	903	4939	0.164842	14981	0	MK1	10L	Pu	C17	18872	0.629864	AST	AST1
		MK-002-10L-1#MK-002-10L-1_BC07132_N01	12.844	707	3983	0.133873	14876	0	MK1	10L	Pu	C17	16135	0.542316	AST	AST1
		MK-002-10L-1#MK-002-10L-1_BC07011_N01	10.321	688	4135	0.139291	14843	0	MK1	10L	Pu	C17	17337	0.584013	AST	AST1
		MK-002-10L-1#MK-002-10L-1_BC07145_N01	16.058	1038	5406	0.183578	14724	0	MK1	10L	Pu	C17	20241	0.687347	AST	AST1
		MK-002-10L-1#MK-002-10L-1_BC07161_N01	17.987	1090	5585	0.189785	14714	0	MK1	10L	Pu	C17	20217	0.686999	AST	AST1
		MK-002-10L-1#MK-002-10L-1_BC07181_N01	7.699	486	3190	0.108881	14649	0	MK1	10L	Pu	C17	14327	0.489009	AST	AST1
		MK-002-10L-1#MK-002-10L-1_BC07193_N01	13.932	985	5282	0.180594	14624	0	MK1	10L	Pu	C17	19883	0.679807	AST	AST1
		MK-002-10L-1#MK-002-10L-1_BC07189_N01	12.424	778	4468	0.153087	14593	0	MK1	10L	Pu	C17	17544	0.60111	AST	AST1
		MK-002-10L-1#MK-002-10L-1_BC07198_N01	19.992	949	5258	0.180588	14558	0	MK1	10L	Pu	C17	18268	0.627421	AST	AST1
		MK-002-10L-1#MK-002-10L-1_BC07146_N01	15.075	944	5012	0.172554	14523	0	MK1	10L	Pu	C17	18027	0.620636	AST	AST1
		MK-002-10L-1#MK-002-10L-1_BC07218_N01	13.119	742	4289	0.147713	14518	0	MK1	10L	Pu	C17	18204	0.626946	AST	AST1
		MK-002-10L-1#MK-002-10L-1_BC07188_N01	18.228	1031	5354	0.184633	14499	0	MK1	10L	Pu	C17	20365	0.70229	AST	AST1
		MK-002-10L-1#MK-002-10L-1_BC08364_N02	11.609	639	3621	0.124897	14496	0	MK1	10L	Pu	C17	15433	0.532319	AST	AST1
		MK-002-10L-1#MK-002-10L-1_BC07206_N01	11.025	618	3948	0.136317	14481	0	MK1	10L	Pu	C17	16551	0.571473	AST	AST1
		MK-002-10L-1#MK-002-10L-1_BC07219_N01	16.801	1086	5747	0.199272	14420	0	MK1	10L	Pu	C17	20609	0.714598	AST	AST1
		MK-002-10L-1#MK-002-10L-1_BC07210_N01	11.578	649	4373	0.151724	14411	0	MK1	10L	Pu	C17	16809	0.5832	AST	AST1
		MK-002-10L-1#MK-002-10L-1_BC07233_N01	10.557	789	4330	0.150274	14407	0	MK1	10L	Pu	C17	16268	0.564587	AST	AST1
		MK-002-10L-1#MK-002-10L-1_BC07254_N01	11.986	799	4785	0.1661	14404	0	MK1	10L	Pu	C17	18935	0.657283	AST	AST1
		MK-002-10L-1#MK-002-10L-1_BC07269_N01	16.459	1039	5185	0.180738	14344	0	MK1	10L	Pu	C17	20224	0.704964	AST	AST1
		MK-002-10L-1#MK-002-10L-1_BC07230_N01	12.28	955	5238	0.182623	14341	0	MK1	10L	Pu	C17	19254	0.671292	AST	AST1
		MK-002-10L-1#MK-002-10L-1_BC07208_N01	15.256	886	4756	0.165946	14330	0	MK1	10L	Pu	C17	19160	0.668528	AST	AST1
		MK-002-10L-1#MK-002-10L-1_BC07271_N01	15.382	971	5056	0.17708	14276	0	MK1	10L	Pu	C17	19458	0.681493	AST	AST1
		MK-002-10L-1#MK-002-10L-1_BC07272_N01	17.944	1024	5133	0.180498	14219	0	MK1	10L	Pu	C17	19464	0.684436	AST	AST1
		MK-002-10L-1#MK-002-10L-1_BC07293_N01	15.826	1039	5690	0.200324	14202	0	MK1	10L	Pu	C17	20355	0.716624	AST	AST1
		MK-002-10L-1#MK-002-10L-1_BC07266_N01	15.545	1154	5964	0.210074	14195	0	MK1	10L	Pu	C17	20592	0.725326	AST	AST1
		MK-002-10L-1#MK-002-10L-1_BC07321_N01	13.483	926	4989	0.176677	14119	0	MK1	10L	Pu	C17	19390	0.686663	AST	AST1
		MK-002-10L-1#MK-002-10L-1_BC07351_N01	13.683	843	4977	0.177256	14039	0	MK1	10L	Pu	C17	18330	0.652824	AST	AST1
		MK-002-10L-1#MK-002-10L-1_BC07319_N01	12.217	728	4487	0.15993	14028	0	MK1	10L	Pu	C16	17802	0.634517	AST	AST5
		MK-002-10L-1#MK-002-10L-1_BC07356_N01	16.152	938	5145	0.183973	13983	0	MK1	10L	Pu	C17	18377	0.657119	AST	AST1
		MK-002-10L-1#MK-002-10L-1_BC07396_N01	18.687	972	5240	0.188897	13870	0	MK1	10L	Pu	C17	19103	0.688645	AST	AST1
		MK-002-10L-1#MK-002-10L-1_BC07442_N01	13.694	899	4600	0.167455	13735	0	MK1	10L	Pu	C16	19489	0.709465	AST	AST5
		MK-002-10L-1#MK-002-10L-1_BC07385_N01	15.449	866	4711	0.171759	13714	0	MK1	10L	Pu	C17	17173	0.626112	AST	AST1
		MK-002-10L-1#MK-002-10L-1_BC07438_N01	14.173	909	4763	0.17368	13712	0	MK1	10L	Pu	C17	17787	0.648592	AST	AST1
		MK-002-10L-1#MK-002-10L-1_BC07420_N01	11.53	821	4833	0.176425	13697	0	MK1	10L	Pu	C17	18265	0.666752	AST	AST1
		MK-002-10L-1#MK-002-10L-1_BC07445_N01	10.59	738	4232	0.154656	13682	0	MK1	10L	Pu	C17	16710	0.610656	AST	AST1
		MK-002-10L-1#MK-002-10L-1_BC07418_N01	13.723	693	4018	0.147072	13660	0	MK1	10L	Pu	C17	16774	0.613982	AST	AST1
		MK-002-10L-1#MK-002-10L-1_BC07466_N01	11.844	640	3766	0.138202	13625	0	MK1	10L	Pu	C17	15161	0.556367	AST	AST1
		MK-002-10L-1#MK-002-10L-1_BC07382_N01	17.112	916	4817	0.177933	13536	0	MK1	10L	Pu	C17	17486	0.645907	AST	AST1
		MK-002-10L-1#MK-002-10L-1_BC07414_N01	12.794	659	3525	0.130391	13517	0	MK1	10L	Pu	C16	15301	0.565991	AST	AST5
		MK-002-10L-1#MK-002-10L-1_BC07490_N01	14.538	859	4590	0.17155	13378	0	MK1	10L	Pu	C17	17768	0.664075	AST	AST1
		MK-002-10L-1#MK-002-10L-1_BC07523_N01	12.942	732	4165	0.155899	13358	0	MK1	10L	Pu	C16	17513	0.655525	AST	AST5
		MK-002-10L-1#MK-002-10L-1_BC07573_N01	16.803	874	4785	0.180634	13245	0	MK1	10L	Pu	C17	18012	0.679955	AST	AST1
		MK-002-10L-1#MK-002-10L-1_BC07517_N01	12.842	869	4772	0.180593	13212	0	MK1	10L	Pu	C17	17721	0.67064	AST	AST1
		MK-002-10L-1#MK-002-10L-1_BC07433_N01	13.439	828	4704	0.178249	13195	0	MK1	10L	Pu	C17	16607	0.629291	AST	AST1
		MK-002-10L-1#MK-002-10L-1_BC07531_N01	12.44	779	4431	0.167905	13195	0	MK1	10L	Pu	C17	17039	0.645661	AST	AST1
		MK-002-10L-1#MK-002-10L-1_BC07588_N01	13.844	790	4528	0.171971	13165	0	MK1	10L	Pu	C17	17334	0.658336	AST	AST1
		MK-002-10L-1#MK-002-10L-1_BC07572_N01	13.801	690	4116	0.156419	13157	0	MK1	10L	Pu	C17	15916	0.604849	AST	AST1
		MK-002-10L-1#MK-002-10L-1_BC07577_N01	12.174	873	4826	0.183442	13154	0	MK1	10L	Pu	C17	16973	0.645165	AST	AST1
		MK-002-10L-1#MK-002-10L-1_BC07591_N01	13.503	791	4341	0.165877	13085	0	MK1	10L	Pu	C17	16259	0.621284	AST	AST1
		MK-002-10L-1#MK-002-10L-1_BC07636_N01	14.708	921	4977	0.190529	13061	0	MK1	10L	Pu	C17	18533	0.709479	AST	AST1
		MK-002-10L-1#MK-002-10L-1_BC07200_N01	14.73	848	4757	0.185011	12856	0	MK1	10L	Pu	C17	17162	0.66747	AST	AST1
		MK-002-10L-1#MK-002-10L-1_BC07655_N01	13.183	719	3933	0.153693	12795	0	MK1	10L	Pu	C17	15650	0.611567	AST	AST1
		MK-002-10L-1#MK-002-10L-1_BC07687_N01	14.486	812	4431	0.173316	12783	0	MK1	10L	Pu	C17	16939	0.66256	AST	AST1
		MK-002-10L-1#MK-002-10L-1_BC07691_N01	15.675	752	3963	0.155424	12749	0	MK1	10L	Pu	C17	17253	0.676641	AST	AST5
		MK-002-10L-1#MK-002-10L-1_BC07634_N01	15.714	738	3928	0.154439	12717	0	MK1	10L	Pu	C17	14942	0.587481	AST	AST1
		MK-002-10L-1#MK-002-10L-1_BC07700_N01	8.744	499	3132	0.123336	12697	0	MK1	10L	Pu	C17	13827	0.544499	AST	AST1
		MK-002-10L-1#MK-002-10L-1_BC07725_N01	12.582	718	3902	0.154412	12635	0	MK1	10L	Pu	C17	15703	0.621409	AST	AST1
		MK-002-10L-1#MK-002-10L-1_BC07730_N01	14.436	955	5291	0.209677	12617	0	MK1	10L	Pu	C17	18017	0.713997	AST	AST1
		MK-002-10L-1#MK-002-10L-1_BC07741_N01	13.254	589	3436	0.13636	12599	0	MK1	10L	Pu	C16	15313	0.607707	AST	AST5
		MK-002-10L-1#MK-002-10L-1_BC07746_N01	12.257	619	3584	0.1432	12514	0	MK1	10L	Pu	C17	15371	0.614152	AST	AST1
		MK-002-10L-1#MK-002-10L-1_BC07407_N01	13.301	759	4305	0.17408	12365	0	MK1	10L	Pu	C17	15746	0.636717	AST	AST1
		MK-002-10L-1#MK-002-10L-1_BC07759_N01	13.149	664	3761	0.152576	12325	0	MK1	10L	Pu	C16	16489	0.668925	AST	AST5
		MK-002-10L-1#MK-002-10L-1_BC07793_N01	18.656	716	3890	0.158349	12283	0	MK1	10L	Pu	C17	15319	0.623585	AST	AST1
		MK-002-10L-1#MK-002-10L-1_BC07800_N01	16.81	781	4258	0.173357	12281	0	MK1	10L	Pu	C17	15769	0.642008	AST	AST1
		MK-002-10L-1#MK-002-10L-1_BC07816_N01	15.879	858	4552	0.18569	12257	0	MK1	10L	Pu	C17	17040	0.695113	AST	AST1
		MK-002-10L-1#MK-002-10L-1_BC07806_N01	12.284	701	4168	0.17015	12248	0	MK1	10L	Pu	C17	16440	0.67113	AST	AST1
		MK-002-10L-1#MK-002-10L-1_BC07853_N01	15.992	848	4536	0.186897	12135	0	MK1	10L	Pu	C17	15632	0.644087	AST	AST1
		MK-002-10L-1#MK-002-10L-1_BC07824_N01	14.939	679	4229	0.174637	12108	0	MK1	10L	Pu	C17	14875	0.614263	AST	AST1
		MK-002-10L-1#MK-002-10L-1_BC07869_N01	10.835	580	3398	0.140634	12081	0	MK1	10L	Pu	C17	13079	0.541305	AST	AST1
		MK-002-10L-1#MK-002-10L-1_BC07889_N01	12.233	834	4698	0.196126	11977	0	MK1	10L	Pu	C17	16402	0.684729	AST	AST1
		MK-002-10L-1#MK-002-10L-1_BC07909_N01	12.613	586	3602	0.150535	11964	0	MK1	10L	Pu	C17	15294	0.639168	AST	AST1
		MK-002-10L-1#MK-002-10L-1_BC07864_N01	13.34	768	4145	0.174087	11905	0	MK1	10L	Pu	C17	15269	0.641285	AST	AST1
		MK-002-10L-1#MK-002-10L-1_BC07928_N01	18.075	785	4091	0.172253	11875	0	MK1	10L	Pu	C17	15311	0.644674	AST	AST1
		MK-002-10L-1#MK-002-10L-1_BC07925_N01	11.443	653	3718	0.157023	11839	0	MK1	10L	Pu	C17	15154	0.640003	AST	AST1
		MK-002-10L-1#MK-002-10L-1_BC07950_N01	12.694	609	3695	0.158055	11689	0	MK1	10L	Pu	C17	13894	0.594319	AST	AST1
		MK-002-10L-1#MK-002-10L-1_BC07960_N01	14.403	771	4213	0.180413	11676	0	MK1	10L	Pu	C17	15028	0.643542	AST	AST1
		MK-002-10L-1#MK-002-10L-1_BC07967_N01	14.806	815	4421	0.189596	11659	0	MK1	10L	Pu	C17	15641	0.670769	AST	AST1
		MK-002-10L-1#MK-002-10L-1_BC07997_N01	13.446	679	3681	0.158842	11587	0	MK1	10L	Pu	C17	14799	0.638604	AST	AST1
		MK-002-10L-1#MK-002-10L-1_BC08004_N01	14.617	716	3717	0.1613	11522	0	MK1	10L	Pu	C17	14538	0.63088	AST	AST1
		MK-002-10L-1#MK-002-10L-1_BC08029_N01	15.842	696	3632	0.158133	11484	0	MK1	10L	Pu	C17	14230	0.619558	AST	AST1
		MK-002-10L-1#MK-002-10L-1_BC07987_N01	13.727	818	4456	0.194892	11432	0	MK1	10L	Pu	C17	16045	0.701758	AST	AST1
		MK-002-10L-1#MK-002-10L-1_BC08043_N01	18.977	805	4367	0.191216	11419	0	MK1	10L	Pu	C17	16512	0.723006	AST	AST1
		MK-002-10L-1#MK-002-10L-1_BC08054_N01	15.883	770	4127	0.180739	11417	0	MK1	10L	Pu	C17	15786	0.691337	AST	AST1
		MK-002-10L-1#MK-002-10L-1_BC08026_N01	15.819	687	3686	0.162207	11362	0	MK1	10L	Pu	C17	14763	0.649666	AST	AST1
		MK-002-10L-1#MK-002-10L-1_BC08090_N01	15.899	835	4404	0.194764	11306	0	MK1	10L	Pu	C17	16066	0.710508	AST	AST1
		MK-002-10L-1#MK-002-10L-1_BC08092_N01	12.296	652	3910	0.173193	11288	0	MK1	10L	Pu	C17	15323	0.67873	AST	AST1
		MK-002-10L-1#MK-002-10L-1_BC08078_N01	14.161	851	4441	0.196975	11273	0	MK1	10L	Pu	C17	15628	0.693161	AST	AST1
		MK-002-10L-1#MK-002-10L-1_BC08085_N01	12.296	652	3724	0.166087	11211	0	MK1	10L	Pu	C17	13195	0.588485	AST	AST1
		MK-002-10L-1#MK-002-10L-1_BC08086_N01	13.901	695	3947	0.178355	11065	0	MK1	10L	Pu	C17	15438	0.697605	AST	AST5
		MK-002-10L-1#MK-002-10L-1_BC08064_N01	15.08	594	3427	0.155631	11010	0	MK1	10L	Pu	C16	13777	0.625658	AST	AST5
		MK-002-10L-1#MK-002-10L-1_BC08096_N01	12.91	502	3077	0.140708	10934	0	MK1	10L	Pu	C17	12833	0.586839	AST	AST1
		MK-002-10L-1#MK-002-10L-1_BC08176_N01	12.681	666	3788	0.173666	10906	0	MK1	10L	Pu	C17	13549	0.621172	AST	AST1
		MK-002-10L-1#MK-002-10L-1_BC08204_N01	15.196	706	3896	0.179423	10857	0	MK1	10L	Pu	C17	14749	0.679239	AST	AST1
		MK-002-10L-1#MK-002-10L-1_BC08226_N01	15.285	687	3796	0.174963	10848	0	MK1	10L	Pu	C17	14654	0.675424	AST	AST1
		MK-002-10L-1#MK-002-10L-1_BC08221_N01	12.64	600	3327	0.155817	10676	0	MK1	10L	Pu	C17	13168	0.61671	AST	AST1
		MK-002-10L-1#MK-002-10L-1_BC08262_N01	13.599	673	3958	0.187246	10569	0	MK1	10L	Pu	C17	14380	0.680291	AST	AST1
		MK-002-10L-1#MK-002-10L-1_BC08361_N01	10.373	571	3246	0.155848	10414	0	MK1	10L	Pu	C17	13863	0.665594	AST	AST1
		MK-002-10L-1#MK-002-10L-1_BC08336_N01	14.114	727	3960	0.190165	10412	0	MK1	10L	Pu	C17	14539	0.698185	AST	AST1
		MK-002-10L-1#MK-002-10L-1_BC08357_N01	15.492	665	3581	0.172612	10373	0	MK1	10L	Pu	C17	14250	0.686879	AST	AST1
		MK-002-10L-1#MK-002-10L-1_BC08379_N01	15.406	389	2349	0.113797	10321	0	MK1	10L	Pu	C17	10742	0.520395	AST	AST1
		MK-002-10L-1#MK-002-10L-1_BC08409_N01	18.256	673	3703	0.17974	10301	0	MK1	10L	Pu	C17	14202	0.689351	AST	AST1
		MK-002-10L-1#MK-002-10L-1_BC08430_N01	13.681	760	3904	0.191354	10201	0	MK1	10L	Pu	C17	14000	0.686207	AST	AST1
		MK-002-10L-1#MK-002-10L-1_BC08462_N01	17.402	747	3880	0.192041	10102	0	MK1	10L	Pu	C17	13882	0.687092	AST	AST1
		MK-002-10L-1#MK-002-10L-1_BC08489_N01	10.199	376	2428	0.121522	9990	0	MK1	10L	Pu	C17	11010	0.551051	AST	AST1
		MK-002-10L-1#MK-002-10L-1_BC08448_N01	11.731	545	3152	0.158392	9950	0	MK1	10L	Pu	C17	12112	0.608643	AST	AST1
		MK-002-10L-1#MK-002-10L-1_BC08542_N01	13.492	511	2605	0.131939	9872	0	MK1	10L	Pu	C16	12578	0.637054	AST	AST5
		MK-002-10L-1#MK-002-10L-1_BC08564_N01	10.865	417	2480	0.126815	9778	0	MK1	10L	Pu	C17	10895	0.557118	AST	AST1
		MK-002-10L-1#MK-002-10L-1_BC08587_N01	15.12	733	3711	0.190738	9728	0	MK1	10L	Pu	C17	13412	0.68935	AST	AST1
		MK-002-10L-1#MK-002-10L-1_BC08557_N01	8.793	373	2590	0.133162	9725	0	MK1	10L	Pu	C17	10365	0.532905	AST	AST1
		MK-002-10L-1#MK-002-10L-1_BC08592_N01	16.528	626	3457	0.178141	9703	0	MK1	10L	Pu	C17	13728	0.70741	AST	AST1
		MK-002-10L-1#MK-002-10L-1_BC08613_N01	15.191	537	3288	0.171877	9565	0	MK1	10L	Pu	C17	12244	0.640042	AST	AST1
		MK-002-10L-1#MK-002-10L-1_BC08529_N01	15.06	578	3276	0.171303	9562	0	MK1	10L	Pu	C17	12885	0.673761	AST	AST1
		MK-002-10L-1#MK-002-10L-1_BC08658_N01	12.354	549	3056	0.160034	9548	0	MK1	10L	Pu	C17	13044	0.683075	AST	AST5
		MK-002-10L-1#MK-002-10L-1_BC08677_N01	14.498	615	3339	0.175239	9527	0	MK1	10L	Pu	C17	12221	0.641388	AST	AST1
		MK-002-10L-1#MK-002-10L-1_BC08642_N01	13.058	455	2578	0.135399	9520	0	MK1	10L	Pu	C17	11056	0.580672	AST	AST1
		MK-002-10L-1#MK-002-10L-1_BC08662_N01	15.817	655	3681	0.193818	9496	0	MK1	10L	Pu	C17	13283	0.6994	AST	AST1
		MK-002-10L-1#MK-002-10L-1_BC08679_N01	10.96	476	2898	0.153058	9467	0	MK1	10L	Pu	C17	12105	0.639326	AST	AST1
		MK-002-10L-1#MK-002-10L-1_BC08740_N01	22.592	502	2717	0.146154	9295	0	MK1	10L	Pu	C17	11462	0.616568	AST	AST7
		MK-002-10L-1#MK-002-10L-1_BC08727_N01	12.892	625	3563	0.192075	9275	0	MK1	10L	Pu	C17	12950	0.698113	AST	AST1
		MK-002-10L-1#MK-002-10L-1_BC08730_N01	15.708	587	3012	0.16253	9266	0	MK1	10L	Pu	C17	11641	0.628157	AST	AST1
		MK-002-10L-1#MK-002-10L-1_BC08767_N01	12.046	511	3041	0.174209	8728	0	MK1	10L	Pu	C17	10835	0.620703	AST	AST1
		MK-002-10L-3#MK-002-10L-3_BC00588_N03	11.632	4993	29188	0.157485	92669	0	MK1	10L	Pu	C17	113109	0.610285	AST	AST1
		MK-002-10L-3#MK-002-10L-3_BC01816_N04	9.335	3017	18092	0.123211	73419	0	MK1	10L	Pu	C17	76623	0.52182	AST	AST1
		MK-002-10L-3#MK-002-10L-3_BC00567_N02	15.221	3951	21813	0.169054	64515	0	MK1	10L	Pu	C17	82268	0.637588	AST	AST5
		MK-002-10L-3#MK-002-10L-3_BC01852_N03	9.292	1952	13378	0.103804	64439	0	MK1	10L	Pu	C17	60619	0.47036	AST	AST7
		MK-002-10L-3#MK-002-10L-3_BC03125_N04	13.196	3552	19505	0.151563	64346	0	MK1	10L	Pu	C17	74516	0.579026	AST	AST1
		MK-002-10L-3#MK-002-10L-3_BC01213_N02	9.224	2152	13311	0.104986	63394	0	MK1	10L	Pu	C30	57980	0.457299	AST	AST1
		MK-002-10L-3#MK-002-10L-3_BC00437_N01	12.046	3583	20984	0.170394	61575	0	MK1	10L	Pu	C17	79837	0.648291	AST	AST1
		MK-002-10L-3#MK-002-10L-3_BC02573_N03	6.598	1676	11741	0.0954848	61481	0	MK1	10L	Pu	C17	55603	0.452197	AST	AST1
		MK-002-10L-3#MK-002-10L-3_BC02414_N02	13.352	3250	18303	0.166983	54805	0	MK1	10L	Pu	C17	71985	0.656738	AST	AST1
		MK-002-10L-3#MK-002-10L-3_BC02780_N02	12.966	2809	16451	0.150899	54510	0	MK1	10L	Pu	C17	63450	0.582003	AST	AST1
		MK-002-10L-3#MK-002-10L-3_BC00703_N01	9.172	1964	12187	0.111935	54438	0	MK1	10L	Pu	C17	53947	0.49549	AST	AST1
		MK-002-10L-3#MK-002-10L-3_BC02758_N02	13.26	3020	17187	0.161596	53179	0	MK1	10L	Pu	C17	69031	0.649044	AST	AST1
		MK-002-10L-3#MK-002-10L-3_BC03227_N02	7.583	1547	10991	0.103769	52959	0	MK1	10L	Pu	C17	50419	0.476019	AST	AST1
		MK-002-10L-3#MK-002-10L-3_BC02566_N03	12.366	3060	17793	0.168122	52917	0	MK1	10L	Pu	C17	64042	0.605117	AST	AST1
		MK-002-10L-3#MK-002-10L-3_BC04072_N03	13.384	2663	15327	0.146656	52255	0	MK1	10L	Pu	C17	61291	0.586461	AST	AST5
		MK-002-10L-3#MK-002-10L-3_BC02502_N02	7.95	1630	9833	0.0957691	51337	0	MK1	10L	Pu	C17	45310	0.4413	AST	AST1
		MK-002-10L-3#MK-002-10L-3_BC01797_N02	13.505	3444	18475	0.181042	51024	0	MK1	10L	Pu	C17	66311	0.649802	AST	AST1
		MK-002-10L-3#MK-002-10L-3_BC03389_N03	6.434	1329	9906	0.0974616	50820	0	MK1	10L	Pu	C17	45002	0.442759	AST	AST1
		MK-002-10L-3#MK-002-10L-3_BC01714_N02	13.921	2791	15907	0.15705	50643	0	MK1	10L	Pu	C17	59524	0.587682	AST	AST1
		MK-002-10L-3#MK-002-10L-3_BC01554_N02	14.723	3331	18000	0.178777	50342	0	MK1	10L	Pu	C17	64905	0.644641	AST	AST1
		MK-002-10L-3#MK-002-10L-3_BC03238_N04	12.757	2461	14283	0.146492	48750	0	MK1	10L	Pu	C17	58256	0.597497	AST	AST1
		MK-002-10L-3#MK-002-10L-3_BC01078_N01	7.511	1521	10557	0.109123	48372	0	MK1	10L	Pu	C17	46860	0.484371	AST	AST1
		MK-002-10L-3#MK-002-10L-3_BC01063_N01	15.677	2850	15812	0.164825	47966	0	MK1	10L	Pu	C17	62713	0.653723	AST	AST5
		MK-002-10L-3#MK-002-10L-3_BC03849_N03	12.407	2550	14385	0.150502	47790	0	MK1	10L	Pu	C17	56666	0.592865	AST	AST5
		MK-002-10L-3#MK-002-10L-3_BC02598_N03	11.472	2271	13124	0.137967	47562	0	MK1	10L	Pu	C17	51194	0.538182	AST	AST1
		MK-002-10L-3#MK-002-10L-3_BC04863_N03	12.143	2459	14070	0.148568	47352	0	MK1	10L	Pu	C17	58128	0.613786	AST	AST1
		MK-002-10L-3#MK-002-10L-3_BC04044_N03	13.163	2526	14359	0.162657	44139	0	MK1	10L	Pu	C17	56025	0.634643	AST	AST1
		MK-002-10L-3#MK-002-10L-3_BC04145_N03	8.14	1488	9746	0.11068	44028	0	MK1	10L	Pu	C17	43554	0.494617	AST	AST1
		MK-002-10L-3#MK-002-10L-3_BC03363_N02	11.831	1655	9421	0.107492	43822	0	MK1	10L	Pu	C17	43198	0.49288	AST	AST1
		MK-002-10L-3#MK-002-10L-3_BC02863_N02	14.545	2828	15399	0.176582	43603	0	MK1	10L	Pu	C17	57751	0.662237	AST	AST1
		MK-002-10L-3#MK-002-10L-3_BC02784_N02	8.274	1149	8296	0.0960052	43206	0	MK1	10L	Pu	C16	39966	0.462505	AST	AST5
		MK-002-10L-3#MK-002-10L-3_BC04134_N04	10.822	2104	12873	0.14901	43195	0	MK1	10L	Pu	C17	52656	0.609515	AST	AST1
		MK-002-10L-3#MK-002-10L-3_BC04647_N03	18.337	3204	16459	0.19406	42407	0	MK1	10L	Pu	C17	60258	0.710472	AST	AST5
		MK-002-10L-3#MK-002-10L-3_BC03931_N02	11.435	2229	12845	0.152203	42197	0	MK1	10L	Pu	C17	49486	0.586369	AST	AST1
		MK-002-10L-3#MK-002-10L-3_BC02668_N02	11.132	1411	8731	0.103499	42179	0	MK1	10L	Pu	C17	37848	0.448659	AST	AST1
		MK-002-10L-3#MK-002-10L-3_BC03307_N02	10.232	1607	9855	0.117809	41826	0	MK1	10L	Pu	C17	43662	0.521948	AST	AST1
		MK-002-10L-3#MK-002-10L-3_BC01625_N01	14.736	2478	13344	0.159552	41817	0	MK1	10L	Pu	C17	52574	0.62862	AST	AST1
		MK-002-10L-3#MK-002-10L-3_BC01773_N01	10.681	1807	10802	0.131716	41005	0	MK1	10L	Pu	C15	43783	0.533874	AST	AST6
		MK-002-10L-3#MK-002-10L-3_BC03340_N02	12.519	2573	14171	0.173337	40877	0	MK1	10L	Pu	C17	53340	0.652445	AST	AST1
		MK-002-10L-3#MK-002-10L-3_BC01927_N01	10.885	1847	11092	0.136409	40657	0	MK1	10L	Pu	C17	45507	0.559645	AST	AST1
		MK-002-10L-3#MK-002-10L-3_BC04411_N02	8.369	1289	8658	0.106939	40481	0	MK1	10L	Pu	C17	38460	0.475038	AST	AST1
		MK-002-10L-3#MK-002-10L-3_BC05694_N05	15.394	2783	15446	0.192848	40047	0	MK1	10L	Pu	C17	55228	0.68954	AST	AST1
		MK-002-10L-3#MK-002-10L-3_BC03487_N02	10.385	1610	10119	0.126862	39882	0	MK1	10L	Pu	C17	41145	0.515834	AST	AST1
		MK-002-10L-3#MK-002-10L-3_BC03455_N02	11.963	1909	11484	0.144047	39862	0	MK1	10L	Pu	C17	47246	0.59262	AST	AST1
		MK-002-10L-3#MK-002-10L-3_BC04824_N04	11.96	1969	11624	0.146612	39642	0	MK1	10L	Pu	C17	44809	0.565171	AST	AST1
		MK-002-10L-3#MK-002-10L-3_BC05022_N03	10.379	1714	10498	0.132772	39534	0	MK1	10L	Pu	C17	41616	0.526332	AST	AST1
		MK-002-10L-3#MK-002-10L-3_BC02188_N01	9.438	1549	9960	0.128782	38670	0	MK1	10L	Pu	C17	40842	0.528084	AST	AST1
		MK-002-10L-3#MK-002-10L-3_BC05351_N03	10.751	1683	10411	0.134725	38638	0	MK1	10L	Pu	C17	40961	0.530061	AST	AST1
		MK-002-10L-3#MK-002-10L-3_BC02234_N01	13.448	2635	14889	0.193063	38560	0	MK1	10L	Pu	C17	54978	0.712889	AST	AST1
		MK-002-10L-3#MK-002-10L-3_BC04438_N02	12.785	2363	13807	0.179163	38532	0	MK1	10L	Pu	C17	49552	0.642998	AST	AST1
		MK-002-10L-3#MK-002-10L-3_BC02330_N01	13.4	2294	12567	0.165722	37916	0	MK1	10L	Pu	C17	48092	0.634191	AST	AST1
		MK-002-10L-3#MK-002-10L-3_BC03567_N02	10.158	1539	9751	0.130295	37419	0	MK1	10L	Pu	C16	40598	0.542478	AST	AST1
		MK-002-10L-3#MK-002-10L-3_BC05852_N03	8.72	1462	8946	0.12032	37176	0	MK1	10L	Pu	C17	40180	0.540402	AST	AST1
		MK-002-10L-3#MK-002-10L-3_BC02486_N01	16.272	2342	12770	0.173251	36854	0	MK1	10L	Pu	C17	48284	0.655071	AST	AST1
		MK-002-10L-3#MK-002-10L-3_BC05059_N04	13.979	2259	12323	0.167664	36749	0	MK1	10L	Pu	C17	47290	0.643419	AST	AST1
		MK-002-10L-3#MK-002-10L-3_BC02450_N01	14.516	2441	13203	0.180349	36604	0	MK1	10L	Pu	C17	48602	0.663889	AST	AST1
		MK-002-10L-3#MK-002-10L-3_BC02549_N01	11.81	1813	10680	0.147538	36194	0	MK1	10L	Pu	C17	43538	0.601453	AST	AST1
		MK-002-10L-3#MK-002-10L-3_BC02670_N01	16.263	2776	14905	0.206012	36175	0	MK1	10L	Pu	C17	52284	0.722654	AST	AST1
		MK-002-10L-3#MK-002-10L-3_BC05084_N02	6.59	985	7517	0.104122	36097	0	MK1	10L	Pu	C17	34181	0.47346	AST	AST1
		MK-002-10L-3#MK-002-10L-3_BC02551_N01	11.127	1697	10226	0.14219	35959	0	MK1	10L	Pu	C17	40200	0.55897	AST	AST5
		MK-002-10L-3#MK-002-10L-3_BC03741_N02	12.51	1870	10781	0.150489	35820	0	MK1	10L	Pu	C17	43026	0.600586	AST	AST1
		MK-002-10L-3#MK-002-10L-3_BC02763_N01	7.397	833	5635	0.0796444	35376	0	MK1	10L	Pu	C17	31208	0.44109	AST	AST1
		MK-002-10L-3#MK-002-10L-3_BC02991_N01	12.043	1940	11047	0.161044	34298	0	MK1	10L	Pu	C17	42132	0.614205	AST	AST1
		MK-002-10L-3#MK-002-10L-3_BC02561_N01	11.715	1621	9605	0.141358	33974	0	MK1	10L	Pu	C17	38964	0.573439	AST	AST1
		MK-002-10L-3#MK-002-10L-3_BC04122_N02	14.719	2215	12119	0.178562	33935	0	MK1	10L	Pu	C17	44446	0.65487	AST	AST1
		MK-002-10L-3#MK-002-10L-3_BC05093_N03	13.123	1849	10329	0.153418	33663	0	MK1	10L	Pu	C17	40649	0.603764	AST	AST1
		MK-002-10L-3#MK-002-10L-3_BC03001_N01	7.311	1019	6794	0.101279	33541	0	MK1	10L	Pu	C17	31665	0.472034	AST	AST7
		MK-002-10L-3#MK-002-10L-3_BC04412_N02	7.276	790	5661	0.0875421	32333	0	MK1	10L	Pu	C16	28450	0.439953	AST	AST5
		MK-002-10L-3#MK-002-10L-3_BC05386_N02	8.513	1178	7331	0.113511	32292	0	MK1	10L	Pu	C17	32211	0.498746	AST	AST1
		MK-002-10L-3#MK-002-10L-3_BC03396_N01	13.809	1862	10154	0.1577	32194	0	MK1	10L	Pu	C17	40220	0.624651	AST	AST1
		MK-002-10L-3#MK-002-10L-3_BC05728_N02	11.843	1567	8839	0.137448	32154	0	MK1	10L	Pu	C17	34949	0.543463	AST	AST1
		MK-002-10L-3#MK-002-10L-3_BC04449_N02	9.424	1185	7851	0.12213	32142	0	MK1	10L	Pu	C17	32464	0.505009	AST	AST1
		MK-002-10L-3#MK-002-10L-3_BC05309_N03	15.443	2207	11829	0.184143	32119	0	MK1	10L	Pu	C17	41187	0.641163	AST	AST1
		MK-002-10L-3#MK-002-10L-3_BC06140_N03	15.296	2047	11097	0.17452	31793	0	MK1	10L	Pu	C17	42387	0.666609	AST	AST1
		MK-002-10L-3#MK-002-10L-3_BC06231_N03	13.932	2167	11842	0.187367	31601	0	MK1	10L	Pu	C17	42307	0.669393	AST	AST1
		MK-002-10L-3#MK-002-10L-3_BC04589_N02	9.428	1157	7596	0.120617	31488	0	MK1	10L	Pu	C17	32839	0.521453	AST	AST1
		MK-002-10L-3#MK-002-10L-3_BC05147_N02	10.784	1661	9510	0.15125	31438	0	MK1	10L	Pu	C17	35491	0.56446	AST	AST1
		MK-002-10L-3#MK-002-10L-3_BC05767_N03	16.257	2192	11719	0.186525	31414	0	MK1	10L	Pu	C17	42708	0.679761	AST	AST1
		MK-002-10L-3#MK-002-10L-3_BC06797_N03	11.567	1507	9244	0.147305	31377	0	MK1	10L	Pu	C17	37468	0.597062	AST	AST1
		MK-002-10L-3#MK-002-10L-3_BC06527_N03	8.964	1263	8027	0.127924	31374	0	MK1	10L	Pu	C17	33002	0.525945	AST	AST1
		MK-002-10L-3#MK-002-10L-3_BC05466_N03	16.052	2213	11907	0.190317	31282	0	MK1	10L	Pu	C17	41534	0.663864	AST	AST1
		MK-002-10L-3#MK-002-10L-3_BC03635_N01	14.626	2201	11451	0.184539	31026	0	MK1	10L	Pu	C17	42279	0.681348	AST	AST1
		MK-002-10L-3#MK-002-10L-3_BC04525_N02	14.069	1698	9477	0.153221	30926	0	MK1	10L	Pu	C17	35963	0.581436	AST	AST1
		MK-002-10L-3#MK-002-10L-3_BC03684_N01	8.66	1019	6779	0.110142	30774	0	MK1	10L	Pu	C17	29266	0.475499	AST	AST1
		MK-002-10L-3#MK-002-10L-3_BC05905_N03	11.403	1526	8886	0.1447	30705	0	MK1	10L	Pu	C17	34845	0.567416	AST	AST1
		MK-002-10L-3#MK-002-10L-3_BC06322_N03	10.976	1491	8711	0.142658	30531	0	MK1	10L	Pu	C17	34298	0.561691	AST	AST1
		MK-002-10L-3#MK-002-10L-3_BC05509_N02	13.937	1668	9047	0.14837	30488	0	MK1	10L	Pu	C16	38917	0.638235	AST	AST5
		MK-002-10L-3#MK-002-10L-3_BC03762_N01	11.01	1857	10720	0.176165	30426	0	MK1	10L	Pu	C17	39876	0.655295	AST	AST1
		MK-002-10L-3#MK-002-10L-3_BC03833_N01	16.134	2151	11663	0.192834	30241	0	MK1	10L	Pu	C17	42400	0.701035	AST	AST1
		MK-002-10L-3#MK-002-10L-3_BC04436_N02	16.175	1846	10399	0.172483	30145	0	MK1	10L	Pu	C17	39935	0.662382	AST	AST1
		MK-002-10L-3#MK-002-10L-3_BC03821_N01	8.907	1039	6767	0.11239	30105	0	MK1	10L	Pu	C17	29838	0.495566	AST	AST1
		MK-002-10L-3#MK-002-10L-3_BC06094_N02	9.254	1201	7504	0.124842	30054	0	MK1	10L	Pu	C17	31921	0.531061	AST	AST1
		MK-002-10L-3#MK-002-10L-3_BC03862_N01	9.056	1157	7482	0.124497	30049	0	MK1	10L	Pu	C17	32872	0.546973	AST	AST1
		MK-002-10L-3#MK-002-10L-3_BC03859_N01	6.598	803	6159	0.10253	30035	0	MK1	10L	Pu	C17	27069	0.450624	AST	AST1
		MK-002-10L-3#MK-002-10L-3_BC06874_N04	17.32	2073	11698	0.194843	30019	0	MK1	10L	Pu	C17	41244	0.686965	AST	AST1
		MK-002-10L-3#MK-002-10L-3_BC06401_N02	16.019	2079	11031	0.184539	29888	0	MK1	10L	Pu	C17	40908	0.684355	AST	AST1
		MK-002-10L-3#MK-002-10L-3_BC03689_N01	14.818	1549	8776	0.147164	29817	0	MK1	10L	Pu	C16	37199	0.623788	AST	AST5
		MK-002-10L-3#MK-002-10L-3_BC03794_N01	8.782	785	5294	0.0887897	29812	0	MK1	10L	Pu	C17	24635	0.413173	AST	AST1
		MK-002-10L-3#MK-002-10L-3_BC03904_N01	14.794	1554	8904	0.149788	29722	0	MK1	10L	Pu	C17	37486	0.63061	AST	AST1
		MK-002-10L-3#MK-002-10L-3_BC06268_N03	10.996	1466	8278	0.139482	29674	0	MK1	10L	Pu	C17	34743	0.585411	AST	AST1
		MK-002-10L-3#MK-002-10L-3_BC05925_N02	6.232	664	5285	0.089054	29673	0	MK1	10L	Pu	C17	25567	0.430813	AST	AST1
		MK-002-10L-3#MK-002-10L-3_BC06818_N03	10.168	1371	8483	0.143371	29584	0	MK1	10L	Pu	C17	34285	0.579452	AST	AST1
		MK-002-10L-3#MK-002-10L-3_BC05819_N04	15.364	1994	11002	0.186317	29525	0	MK1	10L	Pu	C17	38118	0.645521	AST	AST1
		MK-002-10L-3#MK-002-10L-3_BC04004_N01	7.539	868	5842	0.0993977	29387	0	MK1	10L	Pu	C17	27351	0.465359	AST	AST1
		MK-002-10L-3#MK-002-10L-3_BC03981_N01	8.116	1037	6628	0.112809	29377	0	MK1	10L	Pu	C17	28093	0.478146	AST	AST1
		MK-002-10L-3#MK-002-10L-3_BC06299_N03	9.679	1046	6601	0.112423	29358	0	MK1	10L	Pu	C17	28613	0.487312	AST	AST1
		MK-002-10L-3#MK-002-10L-3_BC07559_N04	15.744	1940	10365	0.176938	29290	0	MK1	10L	Pu	C17	37498	0.640116	AST	AST1
		MK-002-10L-3#MK-002-10L-3_BC03979_N01	12.625	1613	9545	0.162962	29286	0	MK1	10L	Pu	C17	38150	0.651335	AST	AST1
		MK-002-10L-3#MK-002-10L-3_BC05361_N02	15.321	1826	9948	0.169941	29269	0	MK1	10L	Pu	C17	38166	0.651987	AST	AST1
		MK-002-10L-3#MK-002-10L-3_BC06265_N03	12.589	1583	9020	0.154494	29192	0	MK1	10L	Pu	C17	34200	0.585777	AST	AST1
		MK-002-10L-3#MK-002-10L-3_BC07024_N04	11.209	1534	8827	0.151323	29166	0	MK1	10L	Pu	C17	35177	0.603048	AST	AST1
		MK-002-10L-3#MK-002-10L-3_BC06015_N02	10.23	1276	7437	0.128118	29024	0	MK1	10L	Pu	C16	34487	0.594112	AST	AST5
		MK-002-10L-3#MK-002-10L-3_BC05380_N02	14.66	1762	9854	0.171487	28731	0	MK1	10L	Pu	C17	36564	0.636316	AST	AST5
		MK-002-10L-3#MK-002-10L-3_BC05962_N02	15.367	1684	9752	0.170364	28621	0	MK1	10L	Pu	C17	38480	0.672234	AST	AST5
		MK-002-10L-3#MK-002-10L-3_BC05681_N02	12.632	1582	8927	0.156823	28462	0	MK1	10L	Pu	C17	36105	0.634267	AST	AST1
		MK-002-10L-3#MK-002-10L-3_BC05370_N02	13.164	1868	10136	0.178087	28458	0	MK1	10L	Pu	C17	36618	0.643369	AST	AST1
		MK-002-10L-3#MK-002-10L-3_BC05471_N02	14.758	1662	9179	0.161568	28406	0	MK1	10L	Pu	C17	35101	0.617845	AST	AST1
		MK-002-10L-3#MK-002-10L-3_BC06318_N02	12.929	1234	7263	0.128317	28301	0	MK1	10L	Pu	C17	29869	0.527702	AST	AST1
		MK-002-10L-3#MK-002-10L-3_BC06822_N04	13.431	1655	9430	0.16692	28247	0	MK1	10L	Pu	C17	35033	0.620119	AST	AST1
		MK-002-10L-3#MK-002-10L-3_BC04236_N01	14.435	1735	9557	0.169432	28203	0	MK1	10L	Pu	C17	37440	0.663759	AST	AST1
		MK-002-10L-3#MK-002-10L-3_BC06865_N03	13.973	1757	9316	0.165336	28173	0	MK1	10L	Pu	C17	34987	0.620931	AST	AST1
		MK-002-10L-3#MK-002-10L-3_BC05907_N02	14.563	1515	8914	0.159008	28030	0	MK1	10L	Pu	C17	34283	0.611541	AST	AST1
		MK-002-10L-3#MK-002-10L-3_BC06204_N02	15.586	1826	10134	0.18099	27996	0	MK1	10L	Pu	C17	36003	0.643003	AST	AST1
		MK-002-10L-3#MK-002-10L-3_BC04273_N01	8.748	1153	7243	0.129947	27869	0	MK1	10L	Pu	C16	32553	0.584036	AST	AST5
		MK-002-10L-3#MK-002-10L-3_BC07056_N03	15.383	1709	9464	0.169916	27849	0	MK1	10L	Pu	C17	35463	0.636701	AST	AST1
		MK-002-10L-3#MK-002-10L-3_BC06128_N02	9.933	1535	8864	0.159173	27844	0	MK1	10L	Pu	C17	34176	0.613705	AST	AST1
		MK-002-10L-3#MK-002-10L-3_BC05196_N02	16.025	1748	10093	0.181568	27794	0	MK1	10L	Pu	C17	37174	0.668741	AST	AST1
		MK-002-10L-3#MK-002-10L-3_BC04288_N01	15.044	2112	11022	0.198903	27707	0	MK1	10L	Pu	C17	38062	0.686866	AST	AST5
		MK-002-10L-3#MK-002-10L-3_BC06407_N03	9.779	1200	6976	0.126372	27601	0	MK1	10L	Pu	C16	31758	0.575305	AST	AST5
		MK-002-10L-3#MK-002-10L-3_BC05394_N02	16.458	1629	8926	0.161932	27561	0	MK1	10L	Pu	C17	35226	0.639055	AST	AST1
		MK-002-10L-3#MK-002-10L-3_BC06288_N02	9.882	1063	6748	0.122428	27559	0	MK1	10L	Pu	C16	31007	0.562557	AST	AST5
		MK-002-10L-3#MK-002-10L-3_BC04372_N01	15.755	2013	10769	0.195402	27556	0	MK1	10L	Pu	C17	38877	0.705418	AST	AST1
		MK-002-10L-3#MK-002-10L-3_BC04402_N01	13.128	1485	8463	0.153901	27495	0	MK1	10L	Pu	C16	34682	0.630696	AST	AST5
		MK-002-10L-3#MK-002-10L-3_BC06187_N02	15.301	1754	9265	0.168688	27462	0	MK1	10L	Pu	C17	36602	0.666412	AST	AST5
		MK-002-10L-3#MK-002-10L-3_BC06388_N03	16.531	1703	9263	0.169435	27335	0	MK1	10L	Pu	C17	33455	0.611944	AST	AST1
		MK-002-10L-3#MK-002-10L-3_BC06218_N02	12.187	1434	8294	0.152575	27180	0	MK1	10L	Pu	C17	31681	0.5828	AST	AST1
		MK-002-10L-3#MK-002-10L-3_BC05986_N02	14.183	1762	9843	0.181451	27123	0	MK1	10L	Pu	C17	36515	0.673137	AST	AST1
		MK-002-10L-3#MK-002-10L-3_BC04466_N01	7.456	802	5516	0.101752	27105	0	MK1	10L	Pu	C17	26780	0.494005	AST	AST1
		MK-002-10L-3#MK-002-10L-3_BC05774_N02	13.924	1772	10032	0.185902	26982	0	MK1	10L	Pu	C17	36159	0.670058	AST	AST1
		MK-002-10L-3#MK-002-10L-3_BC04440_N01	7.553	965	6443	0.120619	26708	0	MK1	10L	Pu	C17	28034	0.524824	AST	AST1
		MK-002-10L-3#MK-002-10L-3_BC04519_N01	10.871	1323	7384	0.138251	26705	0	MK1	10L	Pu	C17	30279	0.566916	AST	AST1
		MK-002-10L-3#MK-002-10L-3_BC04550_N01	11.987	1132	6375	0.119642	26642	0	MK1	10L	Pu	C17	27085	0.508314	AST	AST1
		MK-002-10L-3#MK-002-10L-3_BC06465_N03	13.473	1388	7861	0.148248	26513	0	MK1	10L	Pu	C16	33770	0.636857	AST	AST5
		MK-002-10L-3#MK-002-10L-3_BC04616_N01	12.307	1417	8242	0.155545	26494	0	MK1	10L	Pu	C17	30534	0.576244	AST	AST1
		MK-002-10L-3#MK-002-10L-3_BC07591_N06	14.414	1747	9650	0.182158	26488	0	MK1	10L	Pu	C17	32297	0.609653	AST	AST1
		MK-002-10L-3#MK-002-10L-3_BC06156_N03	15.233	1577	8426	0.159759	26371	0	MK1	10L	Pu	C16	32419	0.614671	AST	AST5
		MK-002-10L-3#MK-002-10L-3_BC07588_N04	15.956	1676	8965	0.170166	26342	0	MK1	10L	Pu	C17	34281	0.650691	AST	AST1
		MK-002-10L-3#MK-002-10L-3_BC04609_N01	15.242	1778	9776	0.18594	26288	0	MK1	10L	Pu	C17	35099	0.667586	AST	AST1
		MK-002-10L-3#MK-002-10L-3_BC07275_N03	12.353	1310	7755	0.147579	26274	0	MK1	10L	Pu	C17	31580	0.600974	AST	AST1
		MK-002-10L-3#MK-002-10L-3_BC07054_N03	12.244	1756	9321	0.178878	26054	0	MK1	10L	Pu	C17	33841	0.64944	AST	AST1
		MK-002-10L-3#MK-002-10L-3_BC04657_N01	15.533	1812	9962	0.19143	26020	0	MK1	10L	Pu	C17	36327	0.698059	AST	AST1
		MK-002-10L-3#MK-002-10L-3_BC04666_N01	7.981	798	5684	0.109603	25930	0	MK1	10L	Pu	C17	24754	0.477324	AST	AST1
		MK-002-10L-3#MK-002-10L-3_BC06795_N03	10.705	1211	7294	0.141029	25860	0	MK1	10L	Pu	C17	28432	0.549729	AST	AST1
		MK-002-10L-3#MK-002-10L-3_BC04721_N01	12.354	1385	7441	0.144099	25819	0	MK1	10L	Pu	C17	30658	0.59371	AST	AST1
		MK-002-10L-3#MK-002-10L-3_BC05870_N02	14.237	1668	9602	0.185984	25814	0	MK1	10L	Pu	C17	35060	0.679089	AST	AST1
		MK-002-10L-3#MK-002-10L-3_BC04756_N01	17.206	1677	8883	0.172398	25763	0	MK1	10L	Pu	C17	34325	0.666169	AST	AST1
		MK-002-10L-3#MK-002-10L-3_BC06444_N02	16.842	1684	9414	0.182718	25761	0	MK1	10L	Pu	C17	33618	0.652498	AST	AST1
		MK-002-10L-3#MK-002-10L-3_BC07350_N04	19.845	1864	9821	0.190832	25732	0	MK1	10L	Pu	C17	34457	0.669536	AST	AST1
		MK-002-10L-3#MK-002-10L-3_BC04819_N01	13.894	1684	9209	0.180004	25580	0	MK1	10L	Pu	C17	33532	0.655434	AST	AST1
		MK-002-10L-3#MK-002-10L-3_BC06453_N02	13.307	1129	6317	0.124004	25471	0	MK1	10L	Pu	C17	27198	0.533901	AST	AST1
		MK-002-10L-3#MK-002-10L-3_BC06374_N02	13.615	1657	8820	0.173213	25460	0	MK1	10L	Pu	C17	33846	0.66469	AST	AST1
		MK-002-10L-3#MK-002-10L-3_BC04811_N01	16.091	1804	9744	0.191713	25413	0	MK1	10L	Pu	C17	35175	0.692067	AST	AST1
		MK-002-10L-3#MK-002-10L-3_BC06763_N03	11.836	1560	8877	0.174696	25407	0	MK1	10L	Pu	C17	32885	0.647164	AST	AST1
		MK-002-10L-3#MK-002-10L-3_BC06604_N03	13.73	1782	9954	0.196045	25387	0	MK1	10L	Pu	C17	34502	0.679521	AST	AST1
		MK-002-10L-3#MK-002-10L-3_BC06728_N02	13.31	1593	8532	0.168158	25369	0	MK1	10L	Pu	C17	33609	0.662403	AST	AST1
		MK-002-10L-3#MK-002-10L-3_BC06186_N02	14.144	1350	7575	0.149526	25330	0	MK1	10L	Pu	C16	32714	0.645756	AST	AST5
		MK-002-10L-3#MK-002-10L-3_BC04826_N01	15.41	1572	8686	0.171966	25255	0	MK1	10L	Pu	C17	33375	0.66076	AST	AST1
		MK-002-10L-3#MK-002-10L-3_BC05731_N02	11.776	1344	7719	0.152906	25241	0	MK1	10L	Pu	C17	32260	0.63904	AST	AST1
		MK-002-10L-3#MK-002-10L-3_BC04889_N01	10.071	946	5652	0.112178	25192	0	MK1	10L	Pu	C17	26421	0.524393	AST	AST1
		MK-002-10L-3#MK-002-10L-3_BC06276_N02	14.875	1570	8793	0.174888	25139	0	MK1	10L	Pu	C17	32658	0.649549	AST	AST1
		MK-002-10L-3#MK-002-10L-3_BC06171_N02	12.213	1437	7741	0.154215	25098	0	MK1	10L	Pu	C17	30607	0.60975	AST	AST1
		MK-002-10L-3#MK-002-10L-3_BC05712_N02	15.63	1847	10004	0.19937	25089	0	MK1	10L	Pu	C17	34371	0.684981	AST	AST1
		MK-002-10L-3#MK-002-10L-3_BC04908_N01	10.805	1064	6804	0.136561	24912	0	MK1	10L	Pu	C17	28170	0.56539	AST	AST1
		MK-002-10L-3#MK-002-10L-3_BC06328_N02	13.896	1607	8694	0.174494	24912	0	MK1	10L	Pu	C17	32024	0.642742	AST	AST1
		MK-002-10L-3#MK-002-10L-3_BC06213_N03	11.58	1538	8647	0.173614	24903	0	MK1	10L	Pu	C17	30221	0.606774	AST	AST1
		MK-002-10L-3#MK-002-10L-3_BC06923_N03	14.63	1655	8975	0.180293	24890	0	MK1	10L	Pu	C17	33265	0.66824	AST	AST1
		MK-002-10L-3#MK-002-10L-3_BC06194_N02	13.041	1383	7891	0.160243	24622	0	MK1	10L	Pu	C17	31701	0.643754	AST	AST1
		MK-002-10L-3#MK-002-10L-3_BC04992_N01	11.976	1385	7779	0.158129	24597	0	MK1	10L	Pu	C17	30065	0.611152	AST	AST1
		MK-002-10L-3#MK-002-10L-3_BC06488_N02	15.421	1651	9274	0.189459	24475	0	MK1	10L	Pu	C17	34086	0.696343	AST	AST1
		MK-002-10L-3#MK-002-10L-3_BC05010_N01	12.702	1578	8977	0.18388	24410	0	MK1	10L	Pu	C17	32070	0.656903	AST	AST1
		MK-002-10L-3#MK-002-10L-3_BC05623_N02	13.556	1287	7297	0.149651	24380	0	MK1	10L	Pu	C16	29769	0.610521	AST	AST5
		MK-002-10L-3#MK-002-10L-3_BC06510_N02	13.819	1647	9055	0.187303	24172	0	MK1	10L	Pu	C17	31250	0.646409	AST	AST1
		MK-002-10L-3#MK-002-10L-3_BC07075_N02	12.194	1441	8197	0.169626	24162	0	MK1	10L	Pu	C17	31903	0.66019	AST	AST1
		MK-002-10L-3#MK-002-10L-3_BC06970_N02	16.548	1546	8531	0.177212	24070	0	MK1	10L	Pu	C17	33411	0.694038	AST	AST1
		MK-002-10L-3#MK-002-10L-3_BC07946_N03	15.125	1520	8195	0.170275	24064	0	MK1	10L	Pu	C17	30703	0.637945	AST	AST1
		MK-002-10L-3#MK-002-10L-3_BC07371_N03	9.565	1140	6572	0.136592	24057	0	MK1	10L	Pu	C17	28562	0.593632	AST	AST1
		MK-002-10L-3#MK-002-10L-3_BC05923_N02	14.074	1521	8512	0.177993	23911	0	MK1	10L	Pu	C17	31260	0.653674	AST	AST1
		MK-002-10L-3#MK-002-10L-3_BC07228_N03	16.067	1785	9246	0.194032	23826	0	MK1	10L	Pu	C17	32635	0.684861	AST	AST1
		MK-002-10L-3#MK-002-10L-3_BC06594_N02	12.355	1173	6606	0.138636	23825	0	MK1	10L	Pu	C17	26925	0.565058	AST	AST1
		MK-002-10L-3#MK-002-10L-3_BC06246_N02	13.413	1524	8130	0.170655	23820	0	MK1	10L	Pu	C17	32198	0.675861	AST	AST1
		MK-002-10L-3#MK-002-10L-3_BC06718_N02	10.09	1177	6840	0.143601	23816	0	MK1	10L	Pu	C17	28084	0.589604	AST	AST1
		MK-002-10L-3#MK-002-10L-3_BC06998_N02	12.585	1233	7366	0.15465	23815	0	MK1	10L	Pu	C17	27747	0.582553	AST	AST1
		MK-002-10L-3#MK-002-10L-3_BC05165_N01	8.108	823	5424	0.114175	23753	0	MK1	10L	Pu	C17	24227	0.509978	AST	AST1
		MK-002-10L-3#MK-002-10L-3_BC06438_N02	12.92	1331	7906	0.16647	23746	0	MK1	10L	Pu	C16	29440	0.619894	AST	AST5
		MK-002-10L-3#MK-002-10L-3_BC05153_N01	11.463	1042	6241	0.1317	23694	0	MK1	10L	Pu	C17	24955	0.52661	AST	AST1
		MK-002-10L-3#MK-002-10L-3_BC07065_N03	12.93	1554	8413	0.177729	23668	0	MK1	10L	Pu	C16	31473	0.664885	AST	AST2
		MK-002-10L-3#MK-002-10L-3_BC08068_N03	13.364	1532	8227	0.173829	23664	0	MK1	10L	Pu	C17	31671	0.669181	AST	AST1
		MK-002-10L-3#MK-002-10L-3_BC06630_N02	13.315	1439	8165	0.172534	23662	0	MK1	10L	Pu	C17	30176	0.637647	AST	AST1
		MK-002-10L-3#MK-002-10L-3_BC05212_N01	14.354	1718	9344	0.197857	23613	0	MK1	10L	Pu	C17	31419	0.66529	AST	AST1
		MK-002-10L-3#MK-002-10L-3_BC06320_N02	17.345	1708	8927	0.189589	23543	0	MK1	10L	Pu	C17	32242	0.684747	AST	AST1
		MK-002-10L-3#MK-002-10L-3_BC05248_N01	11.688	1269	7118	0.15155	23484	0	MK1	10L	Pu	C17	27495	0.585399	AST	AST1
		MK-002-10L-3#MK-002-10L-3_BC06611_N03	12.792	1292	7245	0.1543	23477	0	MK1	10L	Pu	C17	27167	0.578588	AST	AST1
		MK-002-10L-3#MK-002-10L-3_BC05200_N01	13.122	1544	8911	0.189854	23468	0	MK1	10L	Pu	C17	33465	0.712992	AST	AST1
		MK-002-10L-3#MK-002-10L-3_BC05842_N02	14.101	1410	8082	0.172936	23367	0	MK1	10L	Pu	C17	29926	0.640347	AST	AST1
		MK-002-10L-3#MK-002-10L-3_BC05257_N01	15.872	1555	7902	0.169302	23337	0	MK1	10L	Pu	C17	30225	0.647577	AST	AST1
		MK-002-10L-3#MK-002-10L-3_BC06429_N02	14.439	1524	8536	0.183918	23206	0	MK1	10L	Pu	C17	30107	0.64869	AST	AST1
		MK-002-10L-3#MK-002-10L-3_BC05314_N01	11.548	1108	6343	0.137057	23140	0	MK1	10L	Pu	C16	27394	0.591919	AST	AST5
		MK-002-10L-3#MK-002-10L-3_BC05175_N01	15.756	1480	8525	0.1843	23128	0	MK1	10L	Pu	C17	32345	0.699261	AST	AST1
		MK-002-10L-3#MK-002-10L-3_BC06680_N02	13.966	1333	7459	0.161311	23120	0	MK1	10L	Pu	C17	29568	0.639446	AST	AST1
		MK-002-10L-3#MK-002-10L-3_BC06308_N02	11.565	987	5890	0.127517	23095	0	MK1	10L	Pu	C17	24134	0.522494	AST	AST1
		MK-002-10L-3#MK-002-10L-3_BC05329_N01	14.454	1489	8205	0.177774	23077	0	MK1	10L	Pu	C17	31063	0.673029	AST	AST1
		MK-002-10L-3#MK-002-10L-3_BC06467_N02	12.754	1301	7734	0.167809	23044	0	MK1	10L	Pu	C17	29617	0.642618	AST	AST1
		MK-002-10L-3#MK-002-10L-3_BC07241_N02	12.842	1323	7605	0.165204	23017	0	MK1	10L	Pu	C17	29956	0.650736	AST	AST1
		MK-002-10L-3#MK-002-10L-3_BC05181_N01	10.454	908	5259	0.114361	22993	0	MK1	10L	Pu	C17	22545	0.490258	AST	AST1
		MK-002-10L-3#MK-002-10L-3_BC05364_N01	15.496	1659	8948	0.194657	22984	0	MK1	10L	Pu	C17	31832	0.692482	AST	AST1
		MK-002-10L-3#MK-002-10L-3_BC06862_N02	13.115	1477	8149	0.177461	22960	0	MK1	10L	Pu	C17	31949	0.695753	AST	AST1
		MK-002-10L-3#MK-002-10L-3_BC07005_N02	13.592	1263	7108	0.155604	22840	0	MK1	10L	Pu	C17	29955	0.655757	AST	AST5
		MK-002-10L-3#MK-002-10L-3_BC08279_N03	14.467	1695	9012	0.197528	22812	0	MK1	10L	Pu	C17	31427	0.688826	AST	AST1
		MK-002-10L-3#MK-002-10L-3_BC07978_N03	14.257	1332	7488	0.164182	22804	0	MK1	10L	Pu	C17	27167	0.595663	AST	AST1
		MK-002-10L-3#MK-002-10L-3_BC05286_N01	10.881	1110	6631	0.145602	22771	0	MK1	10L	Pu	C16	26658	0.58535	AST	AST5
		MK-002-10L-3#MK-002-10L-3_BC05437_N01	8.335	804	5323	0.117922	22570	0	MK1	10L	Pu	C17	23237	0.514776	AST	AST1
		MK-002-10L-3#MK-002-10L-3_BC06450_N02	17.115	1452	7733	0.171852	22499	0	MK1	10L	Pu	C17	27933	0.620761	AST	AST1
		MK-002-10L-3#MK-002-10L-3_BC07141_N02	11.86	1114	6612	0.147051	22482	0	MK1	10L	Pu	C17	24592	0.546926	AST	AST1
		MK-002-10L-3#MK-002-10L-3_BC06597_N02	12.717	989	5562	0.123754	22472	0	MK1	10L	Pu	C17	23308	0.518601	AST	AST1
		MK-002-10L-3#MK-002-10L-3_BC06626_N02	14.046	1291	7301	0.162896	22410	0	MK1	10L	Pu	C17	27576	0.615261	AST	AST1
		MK-002-10L-3#MK-002-10L-3_BC05440_N01	15.143	1453	8056	0.180071	22369	0	MK1	10L	Pu	C17	28220	0.630784	AST	AST1
		MK-002-10L-3#MK-002-10L-3_BC06454_N02	12.049	1077	6408	0.14333	22354	0	MK1	10L	Pu	C17	25090	0.561197	AST	AST1
		MK-002-10L-3#MK-002-10L-3_BC05517_N01	11.934	1133	6423	0.143717	22346	0	MK1	10L	Pu	C17	27205	0.608722	AST	AST1
		MK-002-10L-3#MK-002-10L-3_BC06834_N02	14.741	1139	6159	0.138001	22315	0	MK1	10L	Pu	C17	25718	0.576249	AST	AST1
		MK-002-10L-3#MK-002-10L-3_BC06912_N02	14.281	1190	6946	0.155642	22314	0	MK1	10L	Pu	C17	27157	0.608519	AST	AST1
		MK-002-10L-3#MK-002-10L-3_BC06907_N02	14.955	1586	8445	0.189767	22251	0	MK1	10L	Pu	C17	30736	0.690666	AST	AST5
		MK-002-10L-3#MK-002-10L-3_BC06955_N02	12.541	1330	7383	0.166464	22176	0	MK1	10L	Pu	C17	29409	0.663082	AST	AST1
		MK-002-10L-3#MK-002-10L-3_BC05456_N01	13.478	1300	7377	0.166434	22162	0	MK1	10L	Pu	C17	27438	0.619033	AST	AST1
		MK-002-10L-3#MK-002-10L-3_BC07067_N02	13.63	1177	6915	0.156186	22137	0	MK1	10L	Pu	C17	27561	0.62251	AST	AST1
		MK-002-10L-3#MK-002-10L-3_BC06884_N02	13.939	1260	6959	0.157622	22075	0	MK1	10L	Pu	C17	27612	0.625413	AST	AST1
		MK-002-10L-3#MK-002-10L-3_BC05591_N01	11.381	1161	6970	0.158409	22000	0	MK1	10L	Pu	C17	27088	0.615636	AST	AST1
		MK-002-10L-3#MK-002-10L-3_BC05532_N01	14.532	1321	7281	0.165583	21986	0	MK1	10L	Pu	C17	28404	0.645957	AST	AST1
		MK-002-10L-3#MK-002-10L-3_BC06699_N02	17.72	1745	9099	0.20704	21974	0	MK1	10L	Pu	C17	30943	0.704082	AST	AST1
		MK-002-10L-3#MK-002-10L-3_BC07373_N03	14.943	1313	7328	0.16678	21969	0	MK1	10L	Pu	C17	28763	0.654627	AST	AST5
		MK-002-10L-3#MK-002-10L-3_BC05602_N01	10.551	1087	6563	0.149404	21964	0	MK1	10L	Pu	C17	26555	0.604512	AST	AST1
		MK-002-10L-3#MK-002-10L-3_BC05611_N01	13.364	1289	7101	0.161953	21923	0	MK1	10L	Pu	C17	26499	0.604365	AST	AST1
		MK-002-10L-3#MK-002-10L-3_BC05500_N01	13.968	1312	7271	0.165846	21921	0	MK1	10L	Pu	C17	28706	0.65476	AST	AST1
		MK-002-10L-3#MK-002-10L-3_BC07274_N02	14.388	1475	7996	0.182966	21851	0	MK1	10L	Pu	C17	27574	0.630955	AST	AST1
		MK-002-10L-3#MK-002-10L-3_BC06357_N02	11.709	1289	7595	0.173974	21828	0	MK1	10L	Pu	C17	27140	0.621679	AST	AST1
		MK-002-10L-3#MK-002-10L-3_BC05085_N01	11.107	1105	6372	0.146174	21796	0	MK1	10L	Pu	C17	24947	0.572284	AST	AST1
		MK-002-10L-3#MK-002-10L-3_BC06351_N02	15.594	1260	6914	0.158607	21796	0	MK1	10L	Pu	C17	26617	0.610594	AST	AST1
		MK-002-10L-3#MK-002-10L-3_BC07693_N02	16.51	1359	7384	0.169436	21790	0	MK1	10L	Pu	C17	27410	0.628958	AST	AST1
		MK-002-10L-3#MK-002-10L-3_BC05598_N01	12.093	1087	6402	0.147051	21768	0	MK1	10L	Pu	C17	25213	0.57913	AST	AST1
		MK-002-10L-3#MK-002-10L-3_BC06966_N02	14.923	1153	6682	0.153722	21734	0	MK1	10L	Pu	C17	26147	0.601523	AST	AST1
		MK-002-10L-3#MK-002-10L-3_BC05651_N01	16.298	1358	7176	0.165773	21644	0	MK1	10L	Pu	C17	28250	0.652606	AST	AST1
		MK-002-10L-3#MK-002-10L-3_BC07218_N02	15.654	1249	6874	0.158819	21641	0	MK1	10L	Pu	C17	25964	0.59988	AST	AST1
		MK-002-10L-3#MK-002-10L-3_BC05635_N01	7.453	606	4192	0.0970011	21608	0	MK1	10L	Pu	C17	19565	0.452726	AST	AST1
		MK-002-10L-3#MK-002-10L-3_BC07724_N02	11.411	1020	6305	0.146186	21565	0	MK1	10L	Pu	C17	26965	0.625203	AST	AST1
		MK-002-10L-3#MK-002-10L-3_BC05671_N01	11.453	1151	6878	0.159494	21562	0	MK1	10L	Pu	C17	26098	0.605185	AST	AST1
		MK-002-10L-3#MK-002-10L-3_BC07266_N02	15.123	1199	6696	0.155367	21549	0	MK1	10L	Pu	C17	26512	0.615156	AST	AST1
		MK-002-10L-3#MK-002-10L-3_BC07013_N02	15.898	1413	7701	0.178694	21548	0	MK1	10L	Pu	C17	29475	0.683938	AST	AST1
		MK-002-10L-3#MK-002-10L-3_BC07252_N02	9.737	831	5085	0.118201	21510	0	MK1	10L	Pu	C17	21673	0.503789	AST	AST1
		MK-002-10L-3#MK-002-10L-3_BC05690_N01	13.816	1521	8231	0.191401	21502	0	MK1	10L	Pu	C17	30392	0.706725	AST	AST1
		MK-002-10L-3#MK-002-10L-3_BC06252_N02	15.695	1284	6986	0.162563	21487	0	MK1	10L	Pu	C17	26869	0.625239	AST	AST1
		MK-002-10L-3#MK-002-10L-3_BC06899_N02	11.036	1031	6023	0.140757	21395	0	MK1	10L	Pu	C17	24145	0.564267	AST	AST1
		MK-002-10L-3#MK-002-10L-3_BC05732_N01	13.035	1073	6148	0.143806	21376	0	MK1	10L	Pu	C17	25533	0.597235	AST	AST1
		MK-002-10L-3#MK-002-10L-3_BC07066_N02	12.999	1116	6832	0.159805	21376	0	MK1	10L	Pu	C17	26049	0.609305	AST	AST1
		MK-002-10L-3#MK-002-10L-3_BC07200_N02	13.729	1248	6809	0.159349	21365	0	MK1	10L	Pu	C17	26171	0.612474	AST	AST1
		MK-002-10L-3#MK-002-10L-3_BC07460_N02	12.141	840	5054	0.118327	21356	0	MK1	10L	Pu	C17	21706	0.508194	AST	AST1
		MK-002-10L-3#MK-002-10L-3_BC07442_N03	18.012	1519	8039	0.188886	21280	0	MK1	10L	Pu	C17	29157	0.68508	AST	AST1
		MK-002-10L-3#MK-002-10L-3_BC05747_N01	14.223	1494	7960	0.187276	21252	0	MK1	10L	Pu	C17	30141	0.709133	AST	AST1
		MK-002-10L-3#MK-002-10L-3_BC05722_N01	14.106	1325	7327	0.172611	21224	0	MK1	10L	Pu	C17	26096	0.614776	AST	AST1
		MK-002-10L-3#MK-002-10L-3_BC07490_N02	15.484	1298	7128	0.168185	21191	0	MK1	10L	Pu	C17	26862	0.633807	AST	AST1
		MK-002-10L-3#MK-002-10L-3_BC07119_N02	11.592	1124	6540	0.154668	21142	0	MK1	10L	Pu	C17	25571	0.604744	AST	AST1
		MK-002-10L-3#MK-002-10L-3_BC08533_N03	15.474	1430	7691	0.182036	21125	0	MK1	10L	Pu	C17	27280	0.64568	AST	AST1
		MK-002-10L-3#MK-002-10L-3_BC05726_N01	16.776	1508	8057	0.190725	21122	0	MK1	10L	Pu	C17	28141	0.666154	AST	AST1
		MK-002-10L-3#MK-002-10L-3_BC05792_N01	7.98	677	4374	0.103792	21071	0	MK1	10L	Pu	C17	21505	0.510299	AST	AST1
		MK-002-10L-3#MK-002-10L-3_BC07610_N02	15.899	1389	7372	0.175332	21023	0	MK1	10L	Pu	C17	29502	0.70166	AST	AST1
		MK-002-10L-3#MK-002-10L-3_BC05763_N01	10.815	994	6125	0.145799	21005	0	MK1	10L	Pu	C17	23591	0.561557	AST	AST1
		MK-002-10L-3#MK-002-10L-3_BC05670_N01	14.091	1352	7297	0.173904	20980	0	MK1	10L	Pu	C17	26934	0.641897	AST	AST1
		MK-002-10L-3#MK-002-10L-3_BC07175_N02	9.526	914	5976	0.142605	20953	0	MK1	10L	Pu	C17	23944	0.571374	AST	AST1
		MK-002-10L-3#MK-002-10L-3_BC08179_N03	12.379	1244	6951	0.166085	20926	0	MK1	10L	Pu	C17	26162	0.625108	AST	AST1
		MK-002-10L-3#MK-002-10L-3_BC08575_N04	15.044	1641	8464	0.202469	20902	0	MK1	10L	Pu	C17	29033	0.694503	AST	AST1
		MK-002-10L-3#MK-002-10L-3_BC07258_N02	15.764	1425	7859	0.188158	20884	0	MK1	10L	Pu	C17	28276	0.676978	AST	AST1
		MK-002-10L-3#MK-002-10L-3_BC07368_N02	13.432	1221	6717	0.160902	20873	0	MK1	10L	Pu	C16	29108	0.697264	AST	AST5
		MK-002-10L-3#MK-002-10L-3_BC05828_N01	12.151	1080	6365	0.152528	20865	0	MK1	10L	Pu	C17	24270	0.581596	AST	AST1
		MK-002-10L-3#MK-002-10L-3_BC07493_N02	11.524	1001	5975	0.143217	20860	0	MK1	10L	Pu	C17	24130	0.57838	AST	AST1
		MK-002-10L-3#MK-002-10L-3_BC08267_N03	11.959	1226	6738	0.161552	20854	0	MK1	10L	Pu	C17	26978	0.64683	AST	AST1
		MK-002-10L-3#MK-002-10L-3_BC05816_N01	15.045	1398	7482	0.179986	20785	0	MK1	10L	Pu	C17	27351	0.65795	AST	AST1
		MK-002-10L-3#MK-002-10L-3_BC07146_N02	10.774	1061	6375	0.153689	20740	0	MK1	10L	Pu	C17	24986	0.602363	AST	AST1
		MK-002-10L-3#MK-002-10L-3_BC07564_N02	13.941	1056	6311	0.152359	20711	0	MK1	10L	Pu	C17	23844	0.575636	AST	AST1
		MK-002-10L-3#MK-002-10L-3_BC05860_N01	15.482	1509	8083	0.195904	20630	0	MK1	10L	Pu	C16	28808	0.698206	AST	AST5
		MK-002-10L-3#MK-002-10L-3_BC06691_N02	19.018	1335	7227	0.175404	20601	0	MK1	10L	Pu	C17	26585	0.645236	AST	AST1
		MK-002-10L-3#MK-002-10L-3_BC05787_N01	12.73	990	5812	0.141219	20578	0	MK1	10L	Pu	C17	23359	0.567572	AST	AST1
		MK-002-10L-3#MK-002-10L-3_BC05863_N01	13.223	1035	5699	0.138696	20545	0	MK1	10L	Pu	C17	21871	0.532271	AST	AST1
		MK-002-10L-3#MK-002-10L-3_BC06868_N02	17.149	1325	7282	0.17754	20508	0	MK1	10L	Pu	C17	26501	0.646114	AST	AST1
		MK-002-10L-3#MK-002-10L-3_BC07662_N02	12.752	1172	6697	0.163294	20506	0	MK1	10L	Pu	C17	27577	0.672413	AST	AST1
		MK-002-10L-3#MK-002-10L-3_BC05896_N01	13.052	1048	6122	0.149419	20486	0	MK1	10L	Pu	C17	23447	0.572269	AST	AST1
		MK-002-10L-3#MK-002-10L-3_BC07676_N02	16.166	1396	7481	0.183053	20434	0	MK1	10L	Pu	C17	27824	0.680826	AST	AST1
		MK-002-10L-3#MK-002-10L-3_BC05895_N01	7.794	677	4484	0.109757	20427	0	MK1	10L	Pu	C17	20121	0.49251	AST	AST1
		MK-002-10L-3#MK-002-10L-3_BC05822_N01	15.983	1356	7404	0.182293	20308	0	MK1	10L	Pu	C17	27866	0.686084	AST	AST1
		MK-002-10L-3#MK-002-10L-3_BC05912_N01	13.404	1056	5722	0.140936	20300	0	MK1	10L	Pu	C17	24317	0.598941	AST	AST1
		MK-002-10L-3#MK-002-10L-3_BC07123_N02	12.326	1301	7173	0.176745	20292	0	MK1	10L	Pu	C17	27472	0.676917	AST	AST1
		MK-002-10L-3#MK-002-10L-3_BC07195_N02	16.052	1451	7444	0.183666	20265	0	MK1	10L	Pu	C17	27427	0.676709	AST	AST1
		MK-002-10L-3#MK-002-10L-3_BC05947_N01	9.912	871	5213	0.128665	20258	0	MK1	10L	Pu	C17	21597	0.533049	AST	AST1
		MK-002-10L-3#MK-002-10L-3_BC07829_N02	10.822	858	4950	0.122277	20241	0	MK1	10L	Pu	C17	21674	0.535398	AST	AST1
		MK-002-10L-3#MK-002-10L-3_BC05864_N01	16.732	1766	9156	0.226197	20239	0	MK1	10L	Pu	C17	29237	0.722294	AST	AST1
		MK-002-10L-3#MK-002-10L-3_BC05507_N01	12.215	1061	6504	0.161006	20198	0	MK1	10L	Pu	C30	24173	0.598401	AST	AST1
		MK-002-10L-3#MK-002-10L-3_BC05943_N01	11.049	1049	5915	0.146454	20194	0	MK1	10L	Pu	C17	23707	0.586981	AST	AST1
		MK-002-10L-3#MK-002-10L-3_BC07096_N02	16.563	1263	6838	0.169459	20176	0	MK1	10L	Pu	C16	26482	0.656275	AST	AST5
		MK-002-10L-3#MK-002-10L-3_BC07601_N02	11.363	878	5262	0.130577	20149	0	MK1	10L	Pu	C17	21709	0.538712	AST	AST1
		MK-002-10L-3#MK-002-10L-3_BC07764_N02	13.384	1318	7141	0.177205	20149	0	MK1	10L	Pu	C17	26785	0.664673	AST	AST1
		MK-002-10L-3#MK-002-10L-3_BC05980_N01	14.619	1351	7212	0.179269	20115	0	MK1	10L	Pu	C17	26855	0.667537	AST	AST1
		MK-002-10L-3#MK-002-10L-3_BC05921_N01	15.582	1141	6266	0.155871	20100	0	MK1	10L	Pu	C17	25181	0.626393	AST	AST1
		MK-002-10L-3#MK-002-10L-3_BC07376_N02	16.692	1315	7197	0.179629	20033	0	MK1	10L	Pu	C17	26704	0.6665	AST	AST1
		MK-002-10L-3#MK-002-10L-3_BC07402_N02	15.58	1369	7286	0.181904	20027	0	MK1	10L	Pu	C17	27740	0.692565	AST	AST1
		MK-002-10L-3#MK-002-10L-3_BC07154_N02	13.686	1251	6992	0.174599	20023	0	MK1	10L	Pu	C17	26753	0.668057	AST	AST1
		MK-002-10L-3#MK-002-10L-3_BC05993_N01	20.785	1480	7910	0.197592	20016	0	MK1	10L	Pu	C17	27307	0.682129	AST	AST1
		MK-002-10L-3#MK-002-10L-3_BC07434_N02	14.056	1370	7449	0.186151	20008	0	MK1	10L	Pu	C17	27524	0.687825	AST	AST1
		MK-002-10L-3#MK-002-10L-3_BC06013_N01	17.899	1392	7640	0.19099	20001	0	MK1	10L	Pu	C17	28145	0.70359	AST	AST1
		MK-002-10L-3#MK-002-10L-3_BC07680_N02	12.478	1317	7638	0.191189	19975	0	MK1	10L	Pu	C17	26439	0.661802	AST	AST1
		MK-002-10L-3#MK-002-10L-3_BC05979_N01	19.459	1474	8001	0.200848	19918	0	MK1	10L	Pu	C17	28331	0.711191	AST	AST1
		MK-002-10L-3#MK-002-10L-3_BC07541_N02	15.457	1327	7389	0.185887	19875	0	MK1	10L	Pu	C17	26161	0.658138	AST	AST1
		MK-002-10L-3#MK-002-10L-3_BC07595_N02	18.303	1294	6828	0.172059	19842	0	MK1	10L	Pu	C17	25965	0.654294	AST	AST1
		MK-002-10L-3#MK-002-10L-3_BC07492_N02	12.016	1068	6160	0.155532	19803	0	MK1	10L	Pu	C17	24877	0.628112	AST	AST1
		MK-002-10L-3#MK-002-10L-3_BC06072_N01	11.78	1166	6598	0.167089	19744	0	MK1	10L	Pu	C17	24870	0.629812	AST	AST1
		MK-002-10L-3#MK-002-10L-3_BC05996_N01	12.167	1149	6760	0.171652	19691	0	MK1	10L	Pu	C17	25328	0.643136	AST	AST1
		MK-002-10L-3#MK-002-10L-3_BC08651_N03	13.41	1158	6532	0.165905	19686	0	MK1	10L	Pu	C17	24531	0.623057	AST	AST1
		MK-002-10L-3#MK-002-10L-3_BC07233_N02	13.697	1086	6363	0.161752	19669	0	MK1	10L	Pu	C17	24822	0.630993	AST	AST1
		MK-002-10L-3#MK-002-10L-3_BC08076_N02	18.298	1497	7802	0.198353	19667	0	MK1	10L	Pu	C17	27452	0.69792	AST	AST1
		MK-002-10L-3#MK-002-10L-3_BC07932_N02	15.686	1109	5935	0.150941	19660	0	MK1	10L	Pu	C17	23171	0.589293	AST	AST1
		MK-002-10L-3#MK-002-10L-3_BC07374_N02	13.266	1025	5851	0.148949	19641	0	MK1	10L	Pu	C17	23723	0.603915	AST	AST1
		MK-002-10L-3#MK-002-10L-3_BC08336_N02	15.155	1148	6381	0.16293	19582	0	MK1	10L	Pu	C17	26705	0.681876	AST	AST5
		MK-002-10L-3#MK-002-10L-3_BC06084_N01	9.418	956	6144	0.157015	19565	0	MK1	10L	Pu	C16	24752	0.632558	AST	AST5
		MK-002-10L-3#MK-002-10L-3_BC06067_N01	19.535	1539	8102	0.207255	19546	0	MK1	10L	Pu	C17	27580	0.705515	AST	AST1
		MK-002-10L-3#MK-002-10L-3_BC06069_N01	15.879	1259	6986	0.178835	19532	0	MK1	10L	Pu	C17	25490	0.652519	AST	AST1
		MK-002-10L-3#MK-002-10L-3_BC06117_N01	11.755	1027	5894	0.150973	19520	0	MK1	10L	Pu	C16	25937	0.66437	AST	AST5
		MK-002-10L-3#MK-002-10L-3_BC06124_N01	12.712	995	5502	0.141186	19485	0	MK1	10L	Pu	C17	22370	0.574031	AST	AST1
		MK-002-10L-3#MK-002-10L-3_BC07651_N02	14.469	1191	6446	0.16552	19472	0	MK1	10L	Pu	C17	24245	0.622561	AST	AST1
		MK-002-10L-3#MK-002-10L-3_BC06098_N01	12.425	960	5553	0.143008	19415	0	MK1	10L	Pu	C17	23690	0.610095	AST	AST1
		MK-002-10L-3#MK-002-10L-3_BC07648_N02	14.912	1235	6700	0.172574	19412	0	MK1	10L	Pu	C17	24248	0.624562	AST	AST1
		MK-002-10L-3#MK-002-10L-3_BC07899_N02	12.572	1219	6835	0.176078	19409	0	MK1	10L	Pu	C17	27323	0.703874	AST	AST1
		MK-002-10L-3#MK-002-10L-3_BC07505_N02	15.233	1277	7240	0.186627	19397	0	MK1	10L	Pu	C17	26473	0.682399	AST	AST1
		MK-002-10L-3#MK-002-10L-3_BC06136_N01	12.593	1291	7032	0.181715	19349	0	MK1	10L	Pu	C17	25810	0.66696	AST	AST1
		MK-002-10L-3#MK-002-10L-3_BC06121_N01	11.325	875	5013	0.129716	19323	0	MK1	10L	Pu	C17	21808	0.564302	AST	AST1
		MK-002-10L-3#MK-002-10L-3_BC07257_N02	13.244	1331	7027	0.181886	19317	0	MK1	10L	Pu	C17	26666	0.690221	AST	AST1
		MK-002-10L-3#MK-002-10L-3_BC06146_N01	8.864	658	4557	0.118081	19296	0	MK1	10L	Pu	C17	20325	0.526664	AST	AST1
		MK-002-10L-3#MK-002-10L-3_BC07251_N02	13.513	1126	6296	0.163312	19276	0	MK1	10L	Pu	C17	23721	0.615299	AST	AST1
		MK-002-10L-3#MK-002-10L-3_BC06172_N01	14.807	1346	7323	0.190228	19248	0	MK1	10L	Pu	C17	25918	0.673265	AST	AST1
		MK-002-10L-3#MK-002-10L-3_BC06150_N01	16.622	1427	7318	0.190187	19239	0	MK1	10L	Pu	C17	26609	0.691538	AST	AST1
		MK-002-10L-3#MK-002-10L-3_BC06122_N01	15.303	1221	6766	0.175896	19233	0	MK1	10L	Pu	C17	24976	0.649301	AST	AST1
		MK-002-10L-3#MK-002-10L-3_BC05958_N01	10.095	831	5093	0.132506	19218	0	MK1	10L	Pu	C17	21321	0.554714	AST	AST1
		MK-002-10L-3#MK-002-10L-3_BC07554_N02	15.224	1207	6461	0.168238	19202	0	MK1	10L	Pu	C17	25890	0.674149	AST	AST1
		MK-002-10L-3#MK-002-10L-3_BC07474_N02	13.747	1083	6479	0.16875	19197	0	MK1	10L	Pu	C17	24366	0.63463	AST	AST1
		MK-002-10L-3#MK-002-10L-3_BC05909_N01	15.767	1274	7239	0.188919	19159	0	MK1	10L	Pu	C17	24464	0.638447	AST	AST1
		MK-002-10L-3#MK-002-10L-3_BC06181_N01	16.158	1175	6363	0.166153	19148	0	MK1	10L	Pu	C17	23903	0.624164	AST	AST1
		MK-002-10L-3#MK-002-10L-3_BC07553_N02	18.037	1339	6754	0.177709	19003	0	MK1	10L	Pu	C17	24996	0.657686	AST	AST1
		MK-002-10L-3#MK-002-10L-3_BC07898_N02	15.105	1312	6925	0.182371	18986	0	MK1	10L	Pu	C17	25808	0.679659	AST	AST1
		MK-002-10L-3#MK-002-10L-3_BC07997_N02	15.171	1379	6994	0.184567	18947	0	MK1	10L	Pu	C17	24710	0.652082	AST	AST1
		MK-002-10L-3#MK-002-10L-3_BC08085_N02	13.531	1189	6568	0.17395	18879	0	MK1	10L	Pu	C17	25262	0.66905	AST	AST1
		MK-002-10L-3#MK-002-10L-3_BC07814_N02	16.158	1175	6575	0.174422	18848	0	MK1	10L	Pu	C17	24455	0.648743	AST	AST1
		MK-002-10L-3#MK-002-10L-3_BC07937_N02	14.775	1358	7118	0.189258	18805	0	MK1	10L	Pu	C17	25820	0.68652	AST	AST1
		MK-002-10L-3#MK-002-10L-3_BC07532_N02	15.106	1274	7132	0.190116	18757	0	MK1	10L	Pu	C17	26041	0.694168	AST	AST1
		MK-002-10L-3#MK-002-10L-3_BC06162_N01	13.649	1158	6626	0.176891	18729	0	MK1	10L	Pu	C17	25889	0.691147	AST	AST1
		MK-002-10L-3#MK-002-10L-3_BC08182_N02	15.373	1149	6405	0.171065	18721	0	MK1	10L	Pu	C17	24958	0.666578	AST	AST1
		MK-002-10L-3#MK-002-10L-3_BC06283_N01	14.424	1282	6998	0.186972	18714	0	MK1	10L	Pu	C17	24481	0.654083	AST	AST1
		MK-002-10L-3#MK-002-10L-3_BC07878_N02	14.114	1005	5505	0.147224	18696	0	MK1	10L	Pu	C17	22203	0.59379	AST	AST1
		MK-002-10L-3#MK-002-10L-3_BC07734_N02	13.459	1203	6551	0.175451	18669	0	MK1	10L	Pu	C17	23940	0.64117	AST	AST1
		MK-002-10L-3#MK-002-10L-3_BC06290_N01	10.312	828	5402	0.144733	18662	0	MK1	10L	Pu	C17	21877	0.586138	AST	AST1
		MK-002-10L-3#MK-002-10L-3_BC07768_N02	16.696	1290	6850	0.183932	18621	0	MK1	10L	Pu	C17	24451	0.656544	AST	AST1
		MK-002-10L-3#MK-002-10L-3_BC08301_N02	15.177	1234	7013	0.188349	18617	0	MK1	10L	Pu	C17	25996	0.698179	AST	AST1
		MK-002-10L-3#MK-002-10L-3_BC06274_N01	6.174	424	3573	0.0961725	18576	0	MK1	10L	Pu	C17	16285	0.438334	AST	AST1
		MK-002-10L-3#MK-002-10L-3_BC08219_N02	15.008	1243	6637	0.178683	18572	0	MK1	10L	Pu	C17	24746	0.666218	AST	AST1
		MK-002-10L-3#MK-002-10L-3_BC07416_N02	16.6	1073	6007	0.161748	18569	0	MK1	10L	Pu	C17	22176	0.597124	AST	AST1
		MK-002-10L-3#MK-002-10L-3_BC07954_N02	14.386	1235	6953	0.187655	18526	0	MK1	10L	Pu	C17	25921	0.699584	AST	AST1
		MK-002-10L-3#MK-002-10L-3_BC06343_N01	14.485	1324	7042	0.19017	18515	0	MK1	10L	Pu	C17	25784	0.6963	AST	AST1
		MK-002-10L-3#MK-002-10L-3_BC06335_N01	10.986	982	5619	0.151857	18501	0	MK1	10L	Pu	C17	22125	0.597941	AST	AST1
		MK-002-10L-3#MK-002-10L-3_BC06350_N01	14.332	1035	6310	0.170762	18476	0	MK1	10L	Pu	C17	24685	0.668029	AST	AST1
		MK-002-10L-3#MK-002-10L-3_BC07316_N02	16.24	1222	6523	0.17667	18461	0	MK1	10L	Pu	C17	25625	0.694031	AST	AST1
		MK-002-10L-3#MK-002-10L-3_BC07815_N02	11.059	955	5656	0.153221	18457	0	MK1	10L	Pu	C17	22387	0.606464	AST	AST1
		MK-002-10L-3#MK-002-10L-3_BC08224_N02	13.528	1216	6972	0.189271	18418	0	MK1	10L	Pu	C17	25115	0.681806	AST	AST1
		MK-002-10L-3#MK-002-10L-3_BC06359_N01	9.387	730	4515	0.122584	18416	0	MK1	10L	Pu	C17	18805	0.510561	AST	AST1
		MK-002-10L-3#MK-002-10L-3_BC06363_N01	12.453	1264	6906	0.187551	18411	0	MK1	10L	Pu	C17	25404	0.689914	AST	AST1
		MK-002-10L-3#MK-002-10L-3_BC06378_N01	14.353	1138	6629	0.180165	18397	0	MK1	10L	Pu	C17	24639	0.669647	AST	AST1
		MK-002-10L-3#MK-002-10L-3_BC08541_N02	14.236	1064	5581	0.152837	18258	0	MK1	10L	Pu	C17	22484	0.61573	AST	AST1
		MK-002-10L-3#MK-002-10L-3_BC07449_N02	13.706	1149	6656	0.183614	18125	0	MK1	10L	Pu	C17	22831	0.629821	AST	AST1
		MK-002-10L-3#MK-002-10L-3_BC07546_N02	18.38	1383	7125	0.196823	18100	0	MK1	10L	Pu	C17	24134	0.666685	AST	AST1
		MK-002-10L-3#MK-002-10L-3_BC07777_N02	12.906	932	5414	0.149757	18076	0	MK1	10L	Pu	C17	22073	0.610561	AST	AST1
		MK-002-10L-3#MK-002-10L-3_BC06461_N01	14.395	1134	6332	0.175334	18057	0	MK1	10L	Pu	C17	24865	0.688514	AST	AST1
		MK-002-10L-3#MK-002-10L-3_BC06476_N01	19.254	1371	7188	0.19918	18044	0	MK1	10L	Pu	C17	24740	0.685546	AST	AST1
		MK-002-10L-3#MK-002-10L-3_BC06472_N01	12.078	921	5449	0.151202	18019	0	MK1	10L	Pu	C17	22440	0.622676	AST	AST1
		MK-002-10L-3#MK-002-10L-3_BC06435_N01	10.644	688	4696	0.130386	18008	0	MK1	10L	Pu	C17	18895	0.524628	AST	AST1
		MK-002-10L-3#MK-002-10L-3_BC07709_N02	12.183	1089	6241	0.173641	17971	0	MK1	10L	Pu	C17	23046	0.6412	AST	AST1
		MK-002-10L-3#MK-002-10L-3_BC06402_N01	12.899	938	5128	0.142778	17958	0	MK1	10L	Pu	C17	21800	0.606972	AST	AST1
		MK-002-10L-3#MK-002-10L-3_BC06458_N01	15.727	1239	6251	0.174113	17951	0	MK1	10L	Pu	C16	25523	0.710907	AST	AST5
		MK-002-10L-3#MK-002-10L-3_BC06486_N01	14.597	1091	5999	0.167112	17949	0	MK1	10L	Pu	C17	23040	0.641818	AST	AST1
		MK-002-10L-3#MK-002-10L-3_BC06471_N01	9.82	729	4482	0.125077	17917	0	MK1	10L	Pu	C17	20108	0.561143	AST	AST1
		MK-002-10L-3#MK-002-10L-3_BC06523_N01	10.353	596	3805	0.10638	17884	0	MK1	10L	Pu	C17	18934	0.529356	AST	AST1
		MK-002-10L-3#MK-002-10L-3_BC06534_N01	11.413	951	5737	0.160601	17861	0	MK1	10L	Pu	C17	21531	0.602738	AST	AST1
		MK-002-10L-3#MK-002-10L-3_BC06532_N01	16.262	1084	5948	0.167088	17799	0	MK1	10L	Pu	C17	23800	0.668577	AST	AST1
		MK-002-10L-3#MK-002-10L-3_BC06548_N01	13.78	1016	5562	0.156447	17776	0	MK1	10L	Pu	C17	21976	0.618137	AST	AST1
		MK-002-10L-3#MK-002-10L-3_BC06521_N01	17.979	1371	7178	0.202095	17759	0	MK1	10L	Pu	C17	25054	0.705389	AST	AST1
		MK-002-10L-3#MK-002-10L-3_BC06562_N01	14.71	1144	6265	0.176558	17742	0	MK1	10L	Pu	C17	23263	0.655591	AST	AST1
		MK-002-10L-3#MK-002-10L-3_BC07549_N02	12.952	1210	6446	0.181834	17725	0	MK1	10L	Pu	C17	23448	0.661439	AST	AST1
		MK-002-10L-3#MK-002-10L-3_BC08174_N02	13.76	1223	6621	0.186949	17708	0	MK1	10L	Pu	C17	23277	0.657245	AST	AST1
		MK-002-10L-3#MK-002-10L-3_BC06496_N01	19.772	1298	6796	0.192314	17669	0	MK1	10L	Pu	C17	23737	0.671713	AST	AST1
		MK-002-10L-3#MK-002-10L-3_BC06592_N01	13.641	1054	5793	0.164229	17637	0	MK1	10L	Pu	C17	22452	0.636503	AST	AST1
		MK-002-10L-3#MK-002-10L-3_BC08093_N02	18.279	1200	6654	0.188659	17635	0	MK1	10L	Pu	C17	24304	0.689084	AST	AST1
		MK-002-10L-3#MK-002-10L-3_BC06593_N01	18.234	1105	6153	0.174543	17626	0	MK1	10L	Pu	C17	22915	0.650034	AST	AST1
		MK-002-10L-3#MK-002-10L-3_BC08235_N02	13.465	952	5699	0.161683	17624	0	MK1	10L	Pu	C17	21475	0.609254	AST	AST1
		MK-002-10L-3#MK-002-10L-3_BC06518_N01	11.207	781	4671	0.132684	17602	0	MK1	10L	Pu	C17	20890	0.593398	AST	AST7
		MK-002-10L-3#MK-002-10L-3_BC06564_N01	15.941	1127	5919	0.168498	17564	0	MK1	10L	Pu	C17	23645	0.67311	AST	AST5
		MK-002-10L-3#MK-002-10L-3_BC06591_N01	15.576	1172	5952	0.169486	17559	0	MK1	10L	Pu	C17	22714	0.646791	AST	AST1
		MK-002-10L-3#MK-002-10L-3_BC06555_N01	13.363	1019	5544	0.157967	17548	0	MK1	10L	Pu	C16	23676	0.674607	AST	AST5
		MK-002-10L-3#MK-002-10L-3_BC06590_N01	13.146	956	5343	0.152379	17532	0	MK1	10L	Pu	C17	21894	0.624401	AST	AST7
		MK-002-10L-3#MK-002-10L-3_BC06595_N01	13.932	1189	6530	0.186284	17527	0	MK1	10L	Pu	C16	25392	0.724368	AST	AST5
		MK-002-10L-3#MK-002-10L-3_BC08613_N02	13.267	1005	5406	0.15459	17485	0	MK1	10L	Pu	C16	23708	0.677953	AST	AST5
		MK-002-10L-3#MK-002-10L-3_BC08461_N02	14.829	981	5690	0.162767	17479	0	MK1	10L	Pu	C17	22011	0.629641	AST	AST1
		MK-002-10L-3#MK-002-10L-3_BC06583_N01	14.324	897	5067	0.14557	17404	0	MK1	10L	Pu	C17	20328	0.584004	AST	AST1
		MK-002-10L-3#MK-002-10L-3_BC06575_N01	15.856	1129	6168	0.177701	17355	0	MK1	10L	Pu	C17	22859	0.658571	AST	AST1
		MK-002-10L-3#MK-002-10L-3_BC08162_N02	12.457	1038	5651	0.163324	17300	0	MK1	10L	Pu	C17	22011	0.636156	AST	AST1
		MK-002-10L-3#MK-002-10L-3_BC06652_N01	13.962	1114	6375	0.184419	17284	0	MK1	10L	Pu	C17	23503	0.679906	AST	AST1
		MK-002-10L-3#MK-002-10L-3_BC06662_N01	12.985	859	5396	0.156161	17277	0	MK1	10L	Pu	C17	20934	0.605834	AST	AST1
		MK-002-10L-3#MK-002-10L-3_BC08281_N02	15.466	1234	6698	0.194156	17249	0	MK1	10L	Pu	C17	23831	0.690794	AST	AST1
		MK-002-10L-3#MK-002-10L-3_BC06625_N01	15.276	1134	6224	0.180427	17248	0	MK1	10L	Pu	C17	22519	0.6528	AST	AST1
		MK-002-10L-3#MK-002-10L-3_BC06673_N01	12.865	968	5494	0.159403	17233	0	MK1	10L	Pu	C17	20977	0.608629	AST	AST1
		MK-002-10L-3#MK-002-10L-3_BC07880_N02	15.177	1119	6303	0.182897	17231	0	MK1	10L	Pu	C17	22599	0.655766	AST	AST1
		MK-002-10L-3#MK-002-10L-3_BC08451_N02	14.564	1037	5655	0.164667	17171	0	MK1	10L	Pu	C17	21923	0.638373	AST	AST1
		MK-002-10L-3#MK-002-10L-3_BC06689_N01	13.206	1007	5799	0.168919	17165	0	MK1	10L	Pu	C17	22456	0.654122	AST	AST1
		MK-002-10L-3#MK-002-10L-3_BC08355_N02	11.329	944	5651	0.164945	17130	0	MK1	10L	Pu	C17	21600	0.630473	AST	AST1
		MK-002-10L-3#MK-002-10L-3_BC06655_N01	16.063	1087	5854	0.171531	17064	0	MK1	10L	Pu	C17	22047	0.646009	AST	AST1
		MK-002-10L-3#MK-002-10L-3_BC07669_N02	14.989	1090	5887	0.17266	17048	0	MK1	10L	Pu	C17	22205	0.651249	AST	AST1
		MK-002-10L-3#MK-002-10L-3_BC06192_N01	15.662	1131	5973	0.175213	17045	0	MK1	10L	Pu	C17	21640	0.63479	AST	AST1
		MK-002-10L-3#MK-002-10L-3_BC06736_N01	16.404	1226	6484	0.190281	17038	0	MK1	10L	Pu	C17	24213	0.710559	AST	AST1
		MK-002-10L-3#MK-002-10L-3_BC06737_N01	12.088	1050	6204	0.182363	17010	0	MK1	10L	Pu	C17	21839	0.641946	AST	AST1
		MK-002-10L-3#MK-002-10L-3_BC08039_N02	14.695	1128	5757	0.169274	17005	0	MK1	10L	Pu	C17	22402	0.658689	AST	AST1
		MK-002-10L-3#MK-002-10L-3_BC06614_N01	17.522	1168	6293	0.185241	16986	0	MK1	10L	Pu	C17	22524	0.663017	AST	AST1
		MK-002-10L-3#MK-002-10L-3_BC08670_N02	13.728	1026	5575	0.164912	16903	0	MK1	10L	Pu	C17	21444	0.634325	AST	AST1
		MK-002-10L-3#MK-002-10L-3_BC06774_N01	11.587	866	5118	0.151528	16888	0	MK1	10L	Pu	C17	21375	0.632846	AST	AST1
		MK-002-10L-3#MK-002-10L-3_BC07885_N02	11.16	975	5666	0.167842	16879	0	MK1	10L	Pu	C17	21025	0.622815	AST	AST1
		MK-002-10L-3#MK-002-10L-3_BC08066_N02	20.875	1265	6792	0.201352	16866	0	MK1	10L	Pu	C17	24187	0.717034	AST	AST1
		MK-002-10L-3#MK-002-10L-3_BC06730_N01	14.526	961	5138	0.15249	16847	0	MK1	10L	Pu	C17	20727	0.615154	AST	AST1
		MK-002-10L-3#MK-002-10L-3_BC08282_N02	15.706	1158	6249	0.185529	16841	0	MK1	10L	Pu	C17	22817	0.677424	AST	AST1
		MK-002-10L-3#MK-002-10L-3_BC06783_N01	13.979	1186	6549	0.19505	16788	0	MK1	10L	Pu	C17	22401	0.667173	AST	AST1
		MK-002-10L-3#MK-002-10L-3_BC06796_N01	15.788	1172	6298	0.188191	16733	0	MK1	10L	Pu	C17	22236	0.664436	AST	AST1
		MK-002-10L-3#MK-002-10L-3_BC08156_N02	11.758	1051	6246	0.18676	16722	0	MK1	10L	Pu	C17	23526	0.703445	AST	AST1
		MK-002-10L-3#MK-002-10L-3_BC08636_N02	11.936	1091	6017	0.180182	16697	0	MK1	10L	Pu	C17	22408	0.671019	AST	AST1
		MK-002-10L-3#MK-002-10L-3_BC08687_N02	16.948	950	5047	0.151189	16691	0	MK1	10L	Pu	C17	20259	0.606884	AST	AST1
		MK-002-10L-3#MK-002-10L-3_BC06833_N01	15.429	1122	5911	0.177273	16672	0	MK1	10L	Pu	C17	22041	0.661018	AST	AST1
		MK-002-10L-3#MK-002-10L-3_BC06829_N01	15.019	986	5698	0.17141	16621	0	MK1	10L	Pu	C17	21788	0.655436	AST	AST1
		MK-002-10L-3#MK-002-10L-3_BC06748_N01	14.281	1226	6466	0.195112	16570	0	MK1	10L	Pu	C17	23101	0.697073	AST	AST1
		MK-002-10L-3#MK-002-10L-3_BC06794_N01	14.755	842	4780	0.144306	16562	0	MK1	10L	Pu	C17	18394	0.555307	AST	AST1
		MK-002-10L-3#MK-002-10L-3_BC06840_N01	14.773	1216	6540	0.197571	16551	0	MK1	10L	Pu	C17	23126	0.698628	AST	AST1
		MK-002-10L-3#MK-002-10L-3_BC06825_N01	13.449	1012	5817	0.175889	16536	0	MK1	10L	Pu	C17	22882	0.691884	AST	AST1
		MK-002-10L-3#MK-002-10L-3_BC06852_N01	15.249	978	5516	0.166848	16530	0	MK1	10L	Pu	C17	21538	0.651482	AST	AST1
		MK-002-10L-3#MK-002-10L-3_BC07199_N02	15.485	1173	6296	0.190603	16516	0	MK1	10L	Pu	C17	19899	0.602416	AST	AST1
		MK-002-10L-3#MK-002-10L-3_BC06885_N01	14.349	1000	5747	0.174225	16493	0	MK1	10L	Pu	C17	22665	0.68711	AST	AST1
		MK-002-10L-3#MK-002-10L-3_BC06770_N01	14.473	899	5107	0.154974	16477	0	MK1	10L	Pu	C17	19688	0.597439	AST	AST1
		MK-002-10L-3#MK-002-10L-3_BC06887_N01	13.214	1021	5792	0.175803	16473	0	MK1	10L	Pu	C17	22434	0.680932	AST	AST1
		MK-002-10L-3#MK-002-10L-3_BC06879_N01	16.174	1119	5854	0.177803	16462	0	MK1	10L	Pu	C17	21694	0.658911	AST	AST1
		MK-002-10L-3#MK-002-10L-3_BC06759_N01	12.24	853	4768	0.144933	16449	0	MK1	10L	Pu	C17	20120	0.611587	AST	AST1
		MK-002-10L-3#MK-002-10L-3_BC08775_N02	16.94	1018	5705	0.175603	16244	0	MK1	10L	Pu	C17	21884	0.673603	AST	AST1
		MK-002-10L-3#MK-002-10L-3_BC06915_N01	14.233	1035	5768	0.177685	16231	0	MK1	10L	Pu	C17	21449	0.660742	AST	AST1
		MK-002-10L-3#MK-002-10L-3_BC06900_N01	10.561	800	4585	0.141504	16201	0	MK1	10L	Pu	C17	19982	0.61669	AST	AST1
		MK-002-10L-3#MK-002-10L-3_BC06967_N01	10.197	793	4715	0.14632	16112	0	MK1	10L	Pu	C17	18936	0.587637	AST	AST1
		MK-002-10L-3#MK-002-10L-3_BC06978_N01	14.621	982	5622	0.174585	16101	0	MK1	10L	Pu	C17	21602	0.670828	AST	AST1
		MK-002-10L-3#MK-002-10L-3_BC06960_N01	12.307	982	5479	0.170484	16069	0	MK1	10L	Pu	C17	20427	0.635603	AST	AST1
		MK-002-10L-3#MK-002-10L-3_BC06976_N01	16.906	1144	5972	0.186032	16051	0	MK1	10L	Pu	C17	21811	0.679428	AST	AST1
		MK-002-10L-3#MK-002-10L-3_BC06929_N01	10.816	792	4625	0.144576	15995	0	MK1	10L	Pu	C17	17708	0.553548	AST	AST1
		MK-002-10L-3#MK-002-10L-3_BC06977_N01	13.537	875	4798	0.150013	15992	0	MK1	10L	Pu	C17	20029	0.626219	AST	AST1
		MK-002-10L-3#MK-002-10L-3_BC08871_N02	12.991	925	5254	0.164661	15954	0	MK1	10L	Pu	C17	19098	0.598533	AST	AST1
		MK-002-10L-3#MK-002-10L-3_BC07006_N01	18.264	1199	6118	0.191751	15953	0	MK1	10L	Pu	C17	21146	0.662759	AST	AST1
		MK-002-10L-3#MK-002-10L-3_BC06409_N01	11.241	738	4486	0.140609	15952	0	MK1	10L	Pu	C17	17610	0.551968	AST	AST1
		MK-002-10L-3#MK-002-10L-3_BC08397_N02	18.774	1242	6497	0.20368	15949	0	MK1	10L	Pu	C17	21469	0.673052	AST	AST1
		MK-002-10L-3#MK-002-10L-3_BC06572_N01	12.417	903	5328	0.167211	15932	0	MK1	10L	Pu	C17	19370	0.607896	AST	AST1
		MK-002-10L-3#MK-002-10L-3_BC06922_N01	15.404	809	4693	0.147569	15901	0	MK1	10L	Pu	C17	20463	0.64345	AST	AST1
		MK-002-10L-3#MK-002-10L-3_BC07008_N01	13.681	988	5312	0.167034	15901	0	MK1	10L	Pu	C17	20490	0.644299	AST	AST1
		MK-002-10L-3#MK-002-10L-3_BC06798_N01	16.092	837	4831	0.151937	15898	0	MK1	10L	Pu	C17	20130	0.633099	AST	AST1
		MK-002-10L-3#MK-002-10L-3_BC07010_N01	13.182	892	4906	0.154364	15891	0	MK1	10L	Pu	C16	20776	0.653703	AST	AST5
		MK-002-10L-3#MK-002-10L-3_BC07029_N01	11.898	727	4146	0.130574	15876	0	MK1	10L	Pu	C17	18444	0.580877	AST	AST4
		MK-002-10L-3#MK-002-10L-3_BC07044_N01	12.901	873	4839	0.152525	15863	0	MK1	10L	Pu	C17	19492	0.614386	AST	AST1
		MK-002-10L-3#MK-002-10L-3_BC07032_N01	13.782	1044	5882	0.185552	15850	0	MK1	10L	Pu	C17	21111	0.665962	AST	AST1
		MK-002-10L-3#MK-002-10L-3_BC07047_N01	17.157	1109	5981	0.189009	15822	0	MK1	10L	Pu	C17	20985	0.663159	AST	AST1
		MK-002-10L-3#MK-002-10L-3_BC07050_N01	15.03	1093	5866	0.18575	15790	0	MK1	10L	Pu	C17	21455	0.679386	AST	AST1
		MK-002-10L-3#MK-002-10L-3_BC06996_N01	10.612	836	4762	0.150973	15771	0	MK1	10L	Pu	C17	18470	0.585568	AST	AST1
		MK-002-10L-3#MK-002-10L-3_BC07078_N01	15.072	921	5087	0.161451	15754	0	MK1	10L	Pu	C17	20093	0.637711	AST	AST1
		MK-002-10L-3#MK-002-10L-3_BC07027_N01	15.377	893	5027	0.159597	15749	0	MK1	10L	Pu	C17	18716	0.594196	AST	AST1
		MK-002-10L-3#MK-002-10L-3_BC07083_N01	12.972	1035	5958	0.189155	15749	0	MK1	10L	Pu	C17	20853	0.662042	AST	AST1
		MK-002-10L-3#MK-002-10L-3_BC06968_N01	14.619	1004	5561	0.176764	15730	0	MK1	10L	Pu	C17	21290	0.676732	AST	AST1
		MK-002-10L-3#MK-002-10L-3_BC07087_N01	17.305	1005	5459	0.173533	15729	0	MK1	10L	Pu	C17	21038	0.668765	AST	AST1
		MK-002-10L-3#MK-002-10L-3_BC09130_N02	14.541	984	5494	0.174723	15722	0	MK1	10L	Pu	C17	20741	0.659617	AST	AST1
		MK-002-10L-3#MK-002-10L-3_BC07043_N01	17.506	999	5253	0.167357	15694	0	MK1	10L	Pu	C16	21102	0.672295	AST	AST5
		MK-002-10L-3#MK-002-10L-3_BC07077_N01	18.207	1039	5471	0.174804	15649	0	MK1	10L	Pu	C17	20535	0.656112	AST	AST1
		MK-002-10L-3#MK-002-10L-3_BC07081_N01	15.503	916	4949	0.158206	15641	0	MK1	10L	Pu	C17	20303	0.649031	AST	AST7
		MK-002-10L-3#MK-002-10L-3_BC07082_N01	11.077	744	4414	0.141338	15615	0	MK1	10L	Pu	C17	18789	0.601633	AST	AST5
		MK-002-10L-3#MK-002-10L-3_BC08746_N02	15.258	994	5488	0.175751	15613	0	MK1	10L	Pu	C17	19961	0.639243	AST	AST1
		MK-002-10L-3#MK-002-10L-3_BC08761_N02	13.091	952	5448	0.174795	15584	0	MK1	10L	Pu	C17	20717	0.664688	AST	AST1
		MK-002-10L-3#MK-002-10L-3_BC09186_N02	13.269	985	5597	0.179991	15548	0	MK1	10L	Pu	C17	21178	0.681052	AST	AST1
		MK-002-10L-3#MK-002-10L-3_BC07126_N01	14.494	1054	5789	0.186177	15547	0	MK1	10L	Pu	C17	21043	0.676754	AST	AST1
		MK-002-10L-3#MK-002-10L-3_BC06974_N01	10.153	805	4671	0.150483	15520	0	MK1	10L	Pu	C17	17877	0.575934	AST	AST1
		MK-002-10L-3#MK-002-10L-3_BC07152_N01	11.169	643	3987	0.128679	15492	0	MK1	10L	Pu	C17	16900	0.545443	AST	AST1
		MK-002-10L-3#MK-002-10L-3_BC07140_N01	15.029	888	5179	0.167757	15436	0	MK1	10L	Pu	C17	20340	0.658849	AST	AST5
		MK-002-10L-3#MK-002-10L-3_BC07095_N01	12.504	903	5131	0.166623	15397	0	MK1	10L	Pu	C17	20170	0.654998	AST	AST1
		MK-002-10L-3#MK-002-10L-3_BC07161_N01	18.006	1073	5684	0.184665	15390	0	MK1	10L	Pu	C17	20393	0.662541	AST	AST1
		MK-002-10L-3#MK-002-10L-3_BC07177_N01	13.381	1115	5970	0.194146	15375	0	MK1	10L	Pu	C17	21474	0.698341	AST	AST1
		MK-002-10L-3#MK-002-10L-3_BC07188_N01	11.56	864	5053	0.165142	15299	0	MK1	10L	Pu	C17	19907	0.650598	AST	AST1
		MK-002-10L-3#MK-002-10L-3_BC07158_N01	14.997	1030	5807	0.189871	15292	0	MK1	10L	Pu	C17	20918	0.683952	AST	AST1
		MK-002-10L-3#MK-002-10L-3_BC07205_N01	17.113	1063	5739	0.187844	15276	0	MK1	10L	Pu	C17	20149	0.659499	AST	AST1
		MK-002-10L-3#MK-002-10L-3_BC07193_N01	17.706	921	5024	0.164678	15254	0	MK1	10L	Pu	C17	20320	0.666055	AST	AST1
		MK-002-10L-3#MK-002-10L-3_BC09224_N02	12.93	777	4392	0.144142	15235	0	MK1	10L	Pu	C16	19283	0.632852	AST	AST5
		MK-002-10L-3#MK-002-10L-3_BC07210_N01	10.659	689	4132	0.135912	15201	0	MK1	10L	Pu	C17	17486	0.57516	AST	AST1
		MK-002-10L-3#MK-002-10L-3_BC07227_N01	13.321	962	5192	0.171014	15180	0	MK1	10L	Pu	C17	20455	0.673748	AST	AST1
		MK-002-10L-3#MK-002-10L-3_BC07192_N01	16.832	1020	5787	0.190688	15174	0	MK1	10L	Pu	C17	20397	0.672104	AST	AST1
		MK-002-10L-3#MK-002-10L-3_BC07132_N01	14.471	950	5301	0.174893	15155	0	MK1	10L	Pu	C16	20055	0.661663	AST	AST5
		MK-002-10L-3#MK-002-10L-3_BC07248_N01	9.145	605	3901	0.128814	15142	0	MK1	10L	Pu	C17	17726	0.585326	AST	AST1
		MK-002-10L-3#MK-002-10L-3_BC07204_N01	12.096	843	4850	0.160841	15077	0	MK1	10L	Pu	C17	19099	0.633382	AST	AST1
		MK-002-10L-3#MK-002-10L-3_BC07240_N01	11.406	985	5226	0.173322	15076	0	MK1	10L	Pu	C16	21504	0.713187	AST	AST5
		MK-002-10L-3#MK-002-10L-3_BC07284_N01	14.7	1017	5795	0.193064	15008	0	MK1	10L	Pu	C17	20844	0.69443	AST	AST1
		MK-002-10L-3#MK-002-10L-3_BC07247_N01	13.179	772	4557	0.152103	14980	0	MK1	10L	Pu	C17	18032	0.601869	AST	AST1
		MK-002-10L-3#MK-002-10L-3_BC07285_N01	11.146	940	5038	0.168158	14980	0	MK1	10L	Pu	C17	19263	0.642957	AST	AST1
		MK-002-10L-3#MK-002-10L-3_BC07303_N01	13.917	752	4539	0.151705	14960	0	MK1	10L	Pu	C17	18576	0.620856	AST	AST1
		MK-002-10L-3#MK-002-10L-3_BC07035_N01	15.03	926	5184	0.173552	14935	0	MK1	10L	Pu	C16	18458	0.617944	AST	AST5
		MK-002-10L-3#MK-002-10L-3_BC07299_N01	14.511	916	5048	0.169078	14928	0	MK1	10L	Pu	C17	19714	0.660303	AST	AST1
		MK-002-10L-3#MK-002-10L-3_BC07332_N01	16.832	1003	5316	0.178246	14912	0	MK1	10L	Pu	C17	19900	0.667248	AST	AST1
		MK-002-10L-3#MK-002-10L-3_BC07315_N01	13.591	906	4820	0.161941	14882	0	MK1	10L	Pu	C17	18551	0.62327	AST	AST1
		MK-002-10L-3#MK-002-10L-3_BC07338_N01	13.875	1023	5727	0.192634	14865	0	MK1	10L	Pu	C17	20415	0.68668	AST	AST1
		MK-002-10L-3#MK-002-10L-3_BC07297_N01	9.122	539	3747	0.126102	14857	0	MK1	10L	Pu	C17	15806	0.531938	AST	AST1
		MK-002-10L-3#MK-002-10L-3_BC07312_N01	15.268	825	4687	0.158302	14804	0	MK1	10L	Pu	C17	19050	0.643407	AST	AST1
		MK-002-10L-3#MK-002-10L-3_BC07358_N01	12.68	762	4336	0.146576	14791	0	MK1	10L	Pu	C17	18734	0.633291	AST	AST1
		MK-002-10L-3#MK-002-10L-3_BC07357_N01	14.935	890	4778	0.161659	14778	0	MK1	10L	Pu	C17	18874	0.638584	AST	AST1
		MK-002-10L-3#MK-002-10L-3_BC07328_N01	14.89	955	5276	0.178896	14746	0	MK1	10L	Pu	C17	20486	0.694629	AST	AST1
		MK-002-10L-3#MK-002-10L-3_BC07390_N01	16.909	982	5178	0.175823	14725	0	MK1	10L	Pu	C17	19317	0.655925	AST	AST1
		MK-002-10L-3#MK-002-10L-3_BC07370_N01	10.27	529	3487	0.118468	14717	0	MK1	10L	Pu	C17	15391	0.522899	AST	AST1
		MK-002-10L-3#MK-002-10L-3_BC07396_N01	13.892	898	4789	0.162825	14706	0	MK1	10L	Pu	C17	17673	0.600877	AST	AST1
		MK-002-10L-3#MK-002-10L-3_BC07404_N01	15.442	1006	5362	0.183404	14618	0	MK1	10L	Pu	C17	20207	0.691168	AST	AST1
		MK-002-10L-3#MK-002-10L-3_BC07364_N01	14.388	792	4365	0.149825	14567	0	MK1	10L	Pu	C17	18729	0.642857	AST	AST1
		MK-002-10L-3#MK-002-10L-3_BC07453_N01	9.992	661	4229	0.145627	14520	0	MK1	10L	Pu	C17	17639	0.607404	AST	AST1
		MK-002-10L-3#MK-002-10L-3_BC07413_N01	14.917	1032	5525	0.190873	14473	0	MK1	10L	Pu	C17	19718	0.681199	AST	AST1
		MK-002-10L-3#MK-002-10L-3_BC07406_N01	14.967	907	4883	0.168892	14456	0	MK1	10L	Pu	C17	18330	0.633993	AST	AST1
		MK-002-10L-3#MK-002-10L-3_BC07412_N01	14.202	875	4998	0.173097	14437	0	MK1	10L	Pu	C17	18900	0.654568	AST	AST1
		MK-002-10L-3#MK-002-10L-3_BC07451_N01	13.261	817	4563	0.158064	14434	0	MK1	10L	Pu	C17	17772	0.61563	AST	AST1
		MK-002-10L-3#MK-002-10L-3_BC07470_N01	14.965	922	5051	0.175895	14358	0	MK1	10L	Pu	C17	20685	0.72033	AST	AST5
		MK-002-10L-3#MK-002-10L-3_BC07489_N01	10.377	676	3959	0.138012	14343	0	MK1	10L	Pu	C17	16467	0.574043	AST	AST1
		MK-002-10L-3#MK-002-10L-3_BC07501_N01	13.311	847	4897	0.17114	14307	0	MK1	10L	Pu	C17	19182	0.670371	AST	AST1
		MK-002-10L-3#MK-002-10L-3_BC07509_N01	14.947	936	4828	0.168929	14290	0	MK1	10L	Pu	C17	19713	0.689748	AST	AST1
		MK-002-10L-3#MK-002-10L-3_BC07472_N01	12.997	932	5148	0.180151	14288	0	MK1	10L	Pu	C17	19613	0.686345	AST	AST1
		MK-002-10L-3#MK-002-10L-3_BC07517_N01	15.722	921	4969	0.174168	14265	0	MK1	10L	Pu	C17	19076	0.66863	AST	AST1
		MK-002-10L-3#MK-002-10L-3_BC07533_N01	16.933	915	4759	0.167417	14213	0	MK1	10L	Pu	C17	18915	0.665412	AST	AST1
		MK-002-10L-3#MK-002-10L-3_BC07507_N01	11.551	665	4020	0.141569	14198	0	MK1	10L	Pu	C17	17659	0.621883	AST	AST1
		MK-002-10L-3#MK-002-10L-3_BC07536_N01	13.654	855	4765	0.168089	14174	0	MK1	10L	Pu	C17	19285	0.680295	AST	AST1
		MK-002-10L-3#MK-002-10L-3_BC07531_N01	12.836	914	5014	0.177073	14158	0	MK1	10L	Pu	C17	17946	0.633776	AST	AST1
		MK-002-10L-3#MK-002-10L-3_BC07537_N01	13.861	945	5120	0.180868	14154	0	MK1	10L	Pu	C17	18863	0.666349	AST	AST1
		MK-002-10L-3#MK-002-10L-3_BC07458_N01	11.694	750	4402	0.15579	14128	0	MK1	10L	Pu	C16	17469	0.61824	AST	AST5
		MK-002-10L-3#MK-002-10L-3_BC07520_N01	12.66	748	3969	0.140565	14118	0	MK1	10L	Pu	C17	16472	0.583369	AST	AST1
		MK-002-10L-3#MK-002-10L-3_BC07068_N01	13.19	766	4275	0.151488	14110	0	MK1	10L	Pu	C17	16266	0.5764	AST	AST1
		MK-002-10L-3#MK-002-10L-3_BC07398_N01	11.479	771	4209	0.149446	14082	0	MK1	10L	Pu	C17	16056	0.570089	AST	AST1
		MK-002-10L-3#MK-002-10L-3_BC07577_N01	9.694	563	3463	0.123608	14008	0	MK1	10L	Pu	C17	15190	0.54219	AST	AST1
		MK-002-10L-3#MK-002-10L-3_BC07526_N01	14.97	756	4491	0.160783	13966	0	MK1	10L	Pu	C17	17692	0.633395	AST	AST1
		MK-002-10L-3#MK-002-10L-3_BC07514_N01	16.24	1181	6035	0.2162	13957	0	MK1	10L	Pu	C17	19848	0.711041	AST	AST1
		MK-002-10L-3#MK-002-10L-3_BC07571_N01	15.076	906	4971	0.178325	13938	0	MK1	10L	Pu	C17	18928	0.679007	AST	AST1
		MK-002-10L-3#MK-002-10L-3_BC07608_N01	16.155	979	5069	0.181841	13938	0	MK1	10L	Pu	C17	18472	0.662649	AST	AST1
		MK-002-10L-3#MK-002-10L-3_BC07596_N01	15.874	994	5237	0.187976	13930	0	MK1	10L	Pu	C17	18861	0.676992	AST	AST1
		MK-002-10L-3#MK-002-10L-3_BC07538_N01	11.543	717	4175	0.150364	13883	0	MK1	10L	Pu	C17	17319	0.623748	AST	AST1
		MK-002-10L-3#MK-002-10L-3_BC07619_N01	14.851	765	3906	0.141021	13849	0	MK1	10L	Pu	C17	16539	0.597119	AST	AST1
		MK-002-10L-3#MK-002-10L-3_BC07630_N01	11.186	644	3955	0.143007	13828	0	MK1	10L	Pu	C17	16064	0.58085	AST	AST1
		MK-002-10L-3#MK-002-10L-3_BC07606_N01	14.344	891	5084	0.183883	13824	0	MK1	10L	Pu	C17	17807	0.644061	AST	AST1
		MK-002-10L-3#MK-002-10L-3_BC07658_N01	12.642	798	4648	0.168138	13822	0	MK1	10L	Pu	C17	17780	0.643178	AST	AST1
		MK-002-10L-3#MK-002-10L-3_BC07647_N01	13.396	893	4810	0.174288	13799	0	MK1	10L	Pu	C17	17829	0.646025	AST	AST1
		MK-002-10L-3#MK-002-10L-3_BC07528_N01	16.274	715	3983	0.145047	13730	0	MK1	10L	Pu	C17	16263	0.592243	AST	AST1
		MK-002-10L-3#MK-002-10L-3_BC07513_N01	12.844	707	3827	0.139651	13702	0	MK1	10L	Pu	C17	17182	0.626989	AST	AST1
		MK-002-10L-3#MK-002-10L-3_BC07711_N01	14.455	949	5166	0.190388	13567	0	MK1	10L	Pu	C17	18875	0.695622	AST	AST1
		MK-002-10L-3#MK-002-10L-3_BC07747_N01	19.001	902	4683	0.172792	13551	0	MK1	10L	Pu	C17	17660	0.651612	AST	AST1
		MK-002-10L-3#MK-002-10L-3_BC07738_N01	17.243	984	5296	0.195439	13549	0	MK1	10L	Pu	C17	18994	0.700937	AST	AST1
		MK-002-10L-3#MK-002-10L-3_BC07741_N01	11.676	684	3909	0.144414	13534	0	MK1	10L	Pu	C17	15281	0.564541	AST	AST1
		MK-002-10L-3#MK-002-10L-3_BC07754_N01	11.457	648	3928	0.145331	13514	0	MK1	10L	Pu	C16	16902	0.625351	AST	AST5
		MK-002-10L-3#MK-002-10L-3_BC07748_N01	14.722	855	4713	0.174388	13513	0	MK1	10L	Pu	C17	18070	0.668615	AST	AST1
		MK-002-10L-3#MK-002-10L-3_BC07736_N01	15.143	910	4979	0.184503	13493	0	MK1	10L	Pu	C17	17413	0.645261	AST	AST1
		MK-002-10L-3#MK-002-10L-3_BC07751_N01	14.957	778	4240	0.157492	13461	0	MK1	10L	Pu	C17	17242	0.640443	AST	AST1
		MK-002-10L-3#MK-002-10L-3_BC07765_N01	16.667	909	4883	0.181551	13448	0	MK1	10L	Pu	C16	18253	0.678651	AST	AST5
		MK-002-10L-3#MK-002-10L-3_BC07661_N01	13.454	924	4952	0.184199	13442	0	MK1	10L	Pu	C17	18109	0.673598	AST	AST1
		MK-002-10L-3#MK-002-10L-3_BC07778_N01	16.175	825	4533	0.168676	13437	0	MK1	10L	Pu	C17	17639	0.656359	AST	AST1
		MK-002-10L-3#MK-002-10L-3_BC07770_N01	14.236	949	5208	0.193938	13427	0	MK1	10L	Pu	C17	18382	0.684516	AST	AST1
		MK-002-10L-3#MK-002-10L-3_BC07636_N01	12.49	820	4630	0.172517	13419	0	MK1	10L	Pu	C17	17014	0.633952	AST	AST1
		MK-002-10L-3#MK-002-10L-3_BC07780_N01	16.531	935	4679	0.175388	13339	0	MK1	10L	Pu	C17	17604	0.65987	AST	AST1
		MK-002-10L-3#MK-002-10L-3_BC07775_N01	12.277	744	4540	0.170241	13334	0	MK1	10L	Pu	C17	17531	0.65738	AST	AST1
		MK-002-10L-3#MK-002-10L-3_BC07851_N01	13.062	719	4125	0.155531	13261	0	MK1	10L	Pu	C17	15500	0.58442	AST	AST1
		MK-002-10L-3#MK-002-10L-3_BC07853_N01	11.881	594	3763	0.142	13250	0	MK1	10L	Pu	C17	15549	0.586755	AST	AST1
		MK-002-10L-3#MK-002-10L-3_BC07866_N01	13.641	806	4555	0.172473	13205	0	MK1	10L	Pu	C17	17171	0.65017	AST	AST1
		MK-002-10L-3#MK-002-10L-3_BC07776_N01	12.935	810	4621	0.175744	13147	0	MK1	10L	Pu	C17	16745	0.636837	AST	AST1
		MK-002-10L-3#MK-002-10L-3_BC07779_N01	15.77	876	4769	0.181427	13143	0	MK1	10L	Pu	C17	17549	0.667618	AST	AST1
		MK-002-10L-3#MK-002-10L-3_BC07892_N01	15.592	811	4571	0.174186	13121	0	MK1	10L	Pu	C17	16669	0.635203	AST	AST1
		MK-002-10L-3#MK-002-10L-3_BC07893_N01	17.498	866	4806	0.183617	13087	0	MK1	10L	Pu	C17	17028	0.650569	AST	AST1
		MK-002-10L-3#MK-002-10L-3_BC07884_N01	10.738	770	4707	0.179849	13086	0	MK1	10L	Pu	C17	16942	0.647333	AST	AST1
		MK-002-10L-3#MK-002-10L-3_BC07761_N01	13.201	580	3314	0.126886	13059	0	MK1	10L	Pu	C16	14754	0.564898	AST	AST5
		MK-002-10L-3#MK-002-10L-3_BC07594_N01	10.621	531	3376	0.129309	13054	0	MK1	10L	Pu	C16	15472	0.592615	AST	AST5
		MK-002-10L-3#MK-002-10L-3_BC07896_N01	14.82	711	4073	0.156221	13036	0	MK1	10L	Pu	C17	15719	0.602907	AST	AST1
		MK-002-10L-3#MK-002-10L-3_BC07925_N01	15.158	865	4592	0.176222	13029	0	MK1	10L	Pu	C17	18268	0.701052	AST	AST1
		MK-002-10L-3#MK-002-10L-3_BC07913_N01	7.887	470	3196	0.122734	13020	0	MK1	10L	Pu	C17	12987	0.498733	AST	AST1
		MK-002-10L-3#MK-002-10L-3_BC07890_N01	13.605	797	4582	0.176149	13006	0	MK1	10L	Pu	C17	16882	0.649008	AST	AST1
		MK-002-10L-3#MK-002-10L-3_BC07901_N01	9.171	616	3710	0.143011	12971	0	MK1	10L	Pu	C17	15040	0.579755	AST	AST1
		MK-002-10L-3#MK-002-10L-3_BC07797_N01	13.421	793	4471	0.172492	12960	0	MK1	10L	Pu	C17	16255	0.627122	AST	AST1
		MK-002-10L-3#MK-002-10L-3_BC07906_N01	12.188	714	3996	0.154262	12952	0	MK1	10L	Pu	C17	15788	0.609481	AST	AST1
		MK-002-10L-3#MK-002-10L-3_BC07919_N01	12.67	819	4556	0.176384	12915	0	MK1	10L	Pu	C17	15875	0.614595	AST	AST1
		MK-002-10L-3#MK-002-10L-3_BC07847_N01	14.932	739	4045	0.156613	12914	0	MK1	10L	Pu	C17	16123	0.624245	AST	AST1
		MK-002-10L-3#MK-002-10L-3_BC07879_N01	11.429	733	4266	0.165234	12909	0	MK1	10L	Pu	C17	16742	0.648462	AST	AST1
		MK-002-10L-3#MK-002-10L-3_BC07856_N01	13.399	724	4185	0.162335	12890	0	MK1	10L	Pu	C17	16510	0.640419	AST	AST1
		MK-002-10L-3#MK-002-10L-3_BC07854_N01	15.067	700	4033	0.156975	12846	0	MK1	10L	Pu	C17	15002	0.583917	AST	AST1
		MK-002-10L-3#MK-002-10L-3_BC07964_N01	10.703	654	3473	0.135178	12846	0	MK1	10L	Pu	C17	15460	0.601744	AST	AST1
		MK-002-10L-3#MK-002-10L-3_BC07992_N01	16.194	736	4437	0.172713	12845	0	MK1	10L	Pu	C17	17801	0.692916	AST	AST1
		MK-002-10L-3#MK-002-10L-3_BC07983_N01	19.274	730	4014	0.156357	12836	0	MK1	10L	Pu	C16	16926	0.659318	AST	AST5
		MK-002-10L-3#MK-002-10L-3_BC07963_N01	16.301	922	4738	0.184775	12821	0	MK1	10L	Pu	C17	18158	0.708135	AST	AST1
		MK-002-10L-3#MK-002-10L-3_BC07986_N01	20.005	889	4602	0.179695	12805	0	MK1	10L	Pu	C17	15949	0.622765	AST	AST1
		MK-002-10L-3#MK-002-10L-3_BC07959_N01	13.207	787	4212	0.164918	12770	0	MK1	10L	Pu	C17	16163	0.63285	AST	AST1
		MK-002-10L-3#MK-002-10L-3_BC07974_N01	14.477	753	4212	0.165202	12748	0	MK1	10L	Pu	C17	16357	0.641552	AST	AST1
		MK-002-10L-3#MK-002-10L-3_BC08010_N01	15.068	799	4289	0.168236	12747	0	MK1	10L	Pu	C17	17903	0.702244	AST	AST1
		MK-002-10L-3#MK-002-10L-3_BC07958_N01	16.317	824	4681	0.185093	12645	0	MK1	10L	Pu	C17	16861	0.666706	AST	AST1
		MK-002-10L-3#MK-002-10L-3_BC08033_N01	19.802	820	4301	0.170566	12608	0	MK1	10L	Pu	C16	17103	0.67826	AST	AST5
		MK-002-10L-3#MK-002-10L-3_BC08029_N01	17.322	866	4765	0.189012	12605	0	MK1	10L	Pu	C17	16898	0.67029	AST	AST1
		MK-002-10L-3#MK-002-10L-3_BC07939_N01	15.252	932	4893	0.194584	12573	0	MK1	10L	Pu	C17	16830	0.669291	AST	AST1
		MK-002-10L-3#MK-002-10L-3_BC08048_N01	19.266	934	4647	0.184948	12563	0	MK1	10L	Pu	C17	17636	0.701902	AST	AST1
		MK-002-10L-3#MK-002-10L-3_BC08053_N01	14.364	914	4903	0.195168	12561	0	MK1	10L	Pu	C17	17288	0.688162	AST	AST1
		MK-002-10L-3#MK-002-10L-3_BC07912_N01	17.342	867	4363	0.173963	12540	0	MK1	10L	Pu	C16	17117	0.682496	AST	AST5
		MK-002-10L-3#MK-002-10L-3_BC08005_N01	15.11	702	4124	0.164947	12501	0	MK1	10L	Pu	C17	15095	0.603752	AST	AST1
		MK-002-10L-3#MK-002-10L-3_BC08090_N01	14.063	838	4446	0.177911	12495	0	MK1	10L	Pu	C17	16919	0.677031	AST	AST1
		MK-002-10L-3#MK-002-10L-3_BC08091_N01	13.842	720	4113	0.164942	12468	0	MK1	10L	Pu	C17	16654	0.66787	AST	AST1
		MK-002-10L-3#MK-002-10L-3_BC07708_N01	17.076	595	3232	0.129904	12440	0	MK1	10L	Pu	C16	13991	0.562339	AST	AST5
		MK-002-10L-3#MK-002-10L-3_BC08128_N01	12.199	653	3868	0.155779	12415	0	MK1	10L	Pu	C17	15979	0.643536	AST	AST1
		MK-002-10L-3#MK-002-10L-3_BC08061_N01	16.558	786	4402	0.177343	12411	0	MK1	10L	Pu	C17	17144	0.690678	AST	AST1
		MK-002-10L-3#MK-002-10L-3_BC08122_N01	13.14	856	4506	0.181738	12397	0	MK1	10L	Pu	C17	16908	0.681939	AST	AST1
		MK-002-10L-3#MK-002-10L-3_BC08137_N01	15.504	642	3748	0.151496	12370	0	MK1	10L	Pu	C17	15243	0.616128	AST	AST1
		MK-002-10L-3#MK-002-10L-3_BC08146_N01	18.049	875	4649	0.18831	12344	0	MK1	10L	Pu	C17	16650	0.674417	AST	AST1
		MK-002-10L-3#MK-002-10L-3_BC08168_N01	14.169	830	4538	0.184053	12328	0	MK1	10L	Pu	C17	16936	0.686892	AST	AST1
		MK-002-10L-3#MK-002-10L-3_BC08098_N01	13.666	628	3718	0.150868	12322	0	MK1	10L	Pu	C17	14954	0.606801	AST	AST1
		MK-002-10L-3#MK-002-10L-3_BC08161_N01	21.204	953	5061	0.205531	12312	0	MK1	10L	Pu	C17	16513	0.670606	AST	AST1
		MK-002-10L-3#MK-002-10L-3_BC08152_N01	15.755	732	4090	0.166436	12287	0	MK1	10L	Pu	C17	15738	0.640433	AST	AST1
		MK-002-10L-3#MK-002-10L-3_BC08183_N01	15.662	783	4547	0.185184	12277	0	MK1	10L	Pu	C17	16985	0.691741	AST	AST1
		MK-002-10L-3#MK-002-10L-3_BC08144_N01	16.284	773	4502	0.183381	12275	0	MK1	10L	Pu	C17	16592	0.675845	AST	AST1
		MK-002-10L-3#MK-002-10L-3_BC08126_N01	11.344	613	3679	0.14987	12274	0	MK1	10L	Pu	C17	15439	0.628931	AST	AST1
		MK-002-10L-3#MK-002-10L-3_BC08147_N01	16.405	845	4462	0.181855	12268	0	MK1	10L	Pu	C17	16827	0.685809	AST	AST1
		MK-002-10L-3#MK-002-10L-3_BC08175_N01	15.008	864	4833	0.197169	12256	0	MK1	10L	Pu	C17	17232	0.703003	AST	AST1
		MK-002-10L-3#MK-002-10L-3_BC08151_N01	14.435	780	4387	0.179178	12242	0	MK1	10L	Pu	C17	16351	0.667824	AST	AST1
		MK-002-10L-3#MK-002-10L-3_BC08171_N01	13.335	734	4025	0.164689	12220	0	MK1	10L	Pu	C17	15677	0.641448	AST	AST1
		MK-002-10L-3#MK-002-10L-3_BC08112_N01	13.976	734	3804	0.156119	12183	0	MK1	10L	Pu	C17	14587	0.598662	AST	AST1
		MK-002-10L-3#MK-002-10L-3_BC08163_N01	14.545	808	4327	0.177715	12174	0	MK1	10L	Pu	C17	15845	0.650772	AST	AST1
		MK-002-10L-3#MK-002-10L-3_BC08201_N01	13.975	861	4569	0.1877	12171	0	MK1	10L	Pu	C17	16764	0.688686	AST	AST1
		MK-002-10L-3#MK-002-10L-3_BC08134_N01	17.847	721	3981	0.163639	12164	0	MK1	10L	Pu	C17	15796	0.649293	AST	AST1
		MK-002-10L-3#MK-002-10L-3_BC08240_N01	17.743	896	4599	0.190309	12083	0	MK1	10L	Pu	C17	17298	0.715799	AST	AST1
		MK-002-10L-3#MK-002-10L-3_BC08230_N01	14.86	923	5054	0.209223	12078	0	MK1	10L	Pu	C17	17841	0.738574	AST	AST1
		MK-002-10L-3#MK-002-10L-3_BC08232_N01	10.4	646	3575	0.147996	12078	0	MK1	10L	Pu	C17	14255	0.590123	AST	AST1
		MK-002-10L-3#MK-002-10L-3_BC08079_N01	13.894	842	4433	0.183546	12076	0	MK1	10L	Pu	C16	16734	0.692862	AST	AST5
		MK-002-10L-3#MK-002-10L-3_BC08132_N01	13.763	702	3993	0.165328	12076	0	MK1	10L	Pu	C17	15266	0.63208	AST	AST1
		MK-002-10L-3#MK-002-10L-3_BC08080_N01	7.845	412	2714	0.112633	12048	0	MK1	10L	Pu	C17	12506	0.519007	AST	AST1
		MK-002-10L-3#MK-002-10L-3_BC08157_N01	11.651	759	4276	0.177678	12033	0	MK1	10L	Pu	C17	14999	0.623244	AST	AST1
		MK-002-10L-3#MK-002-10L-3_BC08268_N01	16.356	826	4459	0.185683	12007	0	MK1	10L	Pu	C17	16256	0.676938	AST	AST1
		MK-002-10L-3#MK-002-10L-3_BC08167_N01	14.279	649	3679	0.153612	11975	0	MK1	10L	Pu	C17	14193	0.59261	AST	AST1
		MK-002-10L-3#MK-002-10L-3_BC08217_N01	14.514	689	3842	0.16078	11948	0	MK1	10L	Pu	C17	15817	0.66191	AST	AST1
		MK-002-10L-3#MK-002-10L-3_BC08270_N01	13.18	812	4477	0.18751	11938	0	MK1	10L	Pu	C17	15820	0.66259	AST	AST1
		MK-002-10L-3#MK-002-10L-3_BC08210_N01	19.126	821	4351	0.182907	11894	0	MK1	10L	Pu	C17	16410	0.689844	AST	AST1
		MK-002-10L-3#MK-002-10L-3_BC08303_N01	15.941	805	4475	0.188136	11893	0	MK1	10L	Pu	C17	16881	0.709703	AST	AST1
		MK-002-10L-3#MK-002-10L-3_BC08296_N01	13.539	841	4733	0.199184	11881	0	MK1	10L	Pu	C17	16868	0.709873	AST	AST1
		MK-002-10L-3#MK-002-10L-3_BC08277_N01	11.188	678	3661	0.154342	11860	0	MK1	10L	Pu	C17	14867	0.626771	AST	AST1
		MK-002-10L-3#MK-002-10L-3_BC08318_N01	13.431	780	4230	0.178798	11829	0	MK1	10L	Pu	C17	15674	0.662524	AST	AST1
		MK-002-10L-3#MK-002-10L-3_BC08340_N01	16.571	795	4296	0.18168	11823	0	MK1	10L	Pu	C17	16449	0.695636	AST	AST1
		MK-002-10L-3#MK-002-10L-3_BC08299_N01	14.066	618	3506	0.148989	11766	0	MK1	10L	Pu	C17	14520	0.617032	AST	AST1
		MK-002-10L-3#MK-002-10L-3_BC08218_N01	12.257	619	3307	0.141397	11694	0	MK1	10L	Pu	C17	14109	0.603258	AST	AST1
		MK-002-10L-3#MK-002-10L-3_BC08380_N01	14.144	800	4429	0.189695	11674	0	MK1	10L	Pu	C17	16212	0.694364	AST	AST1
		MK-002-10L-3#MK-002-10L-3_BC08400_N01	13.672	794	4231	0.182371	11600	0	MK1	10L	Pu	C17	15098	0.650776	AST	AST1
		MK-002-10L-3#MK-002-10L-3_BC08411_N01	16.294	757	4013	0.173064	11594	0	MK1	10L	Pu	C17	15053	0.649172	AST	AST1
		MK-002-10L-3#MK-002-10L-3_BC08415_N01	11.561	578	3288	0.141895	11586	0	MK1	10L	Pu	C17	13522	0.583549	AST	AST1
		MK-002-10L-3#MK-002-10L-3_BC08433_N01	13.775	793	4198	0.181669	11554	0	MK1	10L	Pu	C16	15810	0.684179	AST	AST5
		MK-002-10L-3#MK-002-10L-3_BC08408_N01	14.903	730	4164	0.180275	11549	0	MK1	10L	Pu	C17	15387	0.666162	AST	AST1
		MK-002-10L-3#MK-002-10L-3_BC08428_N01	14.581	729	4026	0.174391	11543	0	MK1	10L	Pu	C17	14210	0.615525	AST	AST1
		MK-002-10L-3#MK-002-10L-3_BC08394_N01	15.327	805	4197	0.181925	11535	0	MK1	10L	Pu	C17	15863	0.687603	AST	AST1
		MK-002-10L-3#MK-002-10L-3_BC08402_N01	12.814	673	3712	0.161013	11527	0	MK1	10L	Pu	C17	14595	0.633079	AST	AST1
		MK-002-10L-3#MK-002-10L-3_BC08407_N01	11.421	571	3587	0.156119	11488	0	MK1	10L	Pu	C17	14066	0.612204	AST	AST1
		MK-002-10L-3#MK-002-10L-3_BC08454_N01	17.276	855	4774	0.208272	11461	0	MK1	10L	Pu	C17	17004	0.74182	AST	AST1
		MK-002-10L-3#MK-002-10L-3_BC08458_N01	15.295	672	3735	0.162972	11459	0	MK1	10L	Pu	C17	14798	0.645693	AST	AST1
		MK-002-10L-3#MK-002-10L-3_BC08435_N01	11.839	556	3299	0.144288	11432	0	MK1	10L	Pu	C16	14966	0.654566	AST	AST5
		MK-002-10L-3#MK-002-10L-3_BC08486_N01	15.424	701	4014	0.175729	11421	0	MK1	10L	Pu	C17	15238	0.667104	AST	AST1
		MK-002-10L-3#MK-002-10L-3_BC08460_N01	12.99	492	2997	0.131344	11409	0	MK1	10L	Pu	C17	12434	0.544921	AST	AST1
		MK-002-10L-3#MK-002-10L-3_BC08130_N01	15.648	648	3980	0.174837	11382	0	MK1	10L	Pu	C17	15160	0.665964	AST	AST1
		MK-002-10L-3#MK-002-10L-3_BC08493_N01	13.739	673	3844	0.168908	11379	0	MK1	10L	Pu	C17	14579	0.64061	AST	AST1
		MK-002-10L-3#MK-002-10L-3_BC08414_N01	14.147	743	4251	0.186841	11376	0	MK1	10L	Pu	C17	15279	0.671545	AST	AST1
		MK-002-10L-3#MK-002-10L-3_BC08511_N01	15.031	797	4262	0.187374	11373	0	MK1	10L	Pu	C17	14942	0.656907	AST	AST1
		MK-002-10L-3#MK-002-10L-3_BC08547_N01	13.338	714	3905	0.172895	11293	0	MK1	10L	Pu	C17	14311	0.633623	AST	AST1
		MK-002-10L-3#MK-002-10L-3_BC08540_N01	16.931	684	3864	0.171322	11277	0	MK1	10L	Pu	C17	14286	0.633413	AST	AST1
		MK-002-10L-3#MK-002-10L-3_BC08465_N01	18.213	837	4416	0.196459	11239	0	MK1	10L	Pu	C17	15429	0.686404	AST	AST1
		MK-002-10L-3#MK-002-10L-3_BC08390_N01	13.841	692	3643	0.162156	11233	0	MK1	10L	Pu	C16	15812	0.703819	AST	AST5
		MK-002-10L-3#MK-002-10L-3_BC08569_N01	13.414	779	4271	0.190143	11231	0	MK1	10L	Pu	C17	15791	0.70301	AST	AST1
		MK-002-10L-3#MK-002-10L-3_BC08544_N01	11.598	779	4236	0.18904	11204	0	MK1	10L	Pu	C17	15371	0.68596	AST	AST1
		MK-002-10L-3#MK-002-10L-3_BC08567_N01	12.881	696	3758	0.167888	11192	0	MK1	10L	Pu	C17	14316	0.639564	AST	AST1
		MK-002-10L-3#MK-002-10L-3_BC08552_N01	16.32	717	3801	0.170098	11173	0	MK1	10L	Pu	C17	13813	0.618142	AST	AST1
		MK-002-10L-3#MK-002-10L-3_BC08581_N01	14.055	582	3225	0.144412	11166	0	MK1	10L	Pu	C17	13933	0.623903	AST	AST1
		MK-002-10L-3#MK-002-10L-3_BC08582_N01	13.681	608	3444	0.154842	11121	0	MK1	10L	Pu	C17	13694	0.615682	AST	AST1
		MK-002-10L-3#MK-002-10L-3_BC08561_N01	13.965	677	3788	0.170354	11118	0	MK1	10L	Pu	C17	14545	0.654119	AST	AST1
		MK-002-10L-3#MK-002-10L-3_BC08500_N01	15.842	608	3395	0.152818	11108	0	MK1	10L	Pu	C16	14409	0.648587	AST	AST5
		MK-002-10L-3#MK-002-10L-3_BC08564_N01	16.821	756	3792	0.170934	11092	0	MK1	10L	Pu	C16	14762	0.665435	AST	AST5
		MK-002-10L-3#MK-002-10L-3_BC08619_N01	9.634	506	3135	0.141446	11082	0	MK1	10L	Pu	C17	12742	0.574896	AST	AST1
		MK-002-10L-3#MK-002-10L-3_BC08611_N01	14.987	719	4083	0.184268	11079	0	MK1	10L	Pu	C17	14685	0.66274	AST	AST1
		MK-002-10L-3#MK-002-10L-3_BC08603_N01	16.884	648	3757	0.169586	11077	0	MK1	10L	Pu	C17	14352	0.647829	AST	AST1
		MK-002-10L-3#MK-002-10L-3_BC08471_N01	14.649	688	4029	0.181995	11069	0	MK1	10L	Pu	C17	14575	0.65837	AST	AST1
		MK-002-10L-3#MK-002-10L-3_BC08586_N01	15.601	583	3432	0.155646	11025	0	MK1	10L	Pu	C17	12669	0.574558	AST	AST1
		MK-002-10L-3#MK-002-10L-3_BC08626_N01	10.82	612	3452	0.157052	10990	0	MK1	10L	Pu	C17	14291	0.650182	AST	AST1
		MK-002-10L-3#MK-002-10L-3_BC08660_N01	19.036	721	3838	0.175411	10940	0	MK1	10L	Pu	C17	14989	0.685055	AST	AST1
		MK-002-10L-3#MK-002-10L-3_BC08604_N01	22.015	567	3330	0.152431	10923	0	MK1	10L	Pu	C17	13679	0.626156	AST	AST1
		MK-002-10L-3#MK-002-10L-3_BC08672_N01	11.327	572	3353	0.154118	10878	0	MK1	10L	Pu	C17	13856	0.636882	AST	AST1
		MK-002-10L-3#MK-002-10L-3_BC08637_N01	14.756	693	3659	0.168509	10857	0	MK1	10L	Pu	C16	14385	0.662476	AST	AST5
		MK-002-10L-3#MK-002-10L-3_BC08673_N01	12.032	559	3361	0.155071	10837	0	MK1	10L	Pu	C17	12400	0.572114	AST	AST1
		MK-002-10L-3#MK-002-10L-3_BC08667_N01	11.835	777	4147	0.192472	10773	0	MK1	10L	Pu	C17	14836	0.688573	AST	AST1
		MK-002-10L-3#MK-002-10L-3_BC08737_N01	12.63	523	3245	0.151226	10729	0	MK1	10L	Pu	C17	13147	0.612685	AST	AST1
		MK-002-10L-3#MK-002-10L-3_BC08718_N01	14.336	695	3714	0.173195	10722	0	MK1	10L	Pu	C17	13992	0.65249	AST	AST1
		MK-002-10L-3#MK-002-10L-3_BC08717_N01	14.98	643	3376	0.158126	10675	0	MK1	10L	Pu	C17	13003	0.60904	AST	AST1
		MK-002-10L-3#MK-002-10L-3_BC08779_N01	16.297	716	4183	0.196773	10629	0	MK1	10L	Pu	C17	15124	0.71145	AST	AST1
		MK-002-10L-3#MK-002-10L-3_BC08785_N01	7.394	351	2411	0.113566	10615	0	MK1	10L	Pu	C17	10727	0.505276	AST	AST1
		MK-002-10L-3#MK-002-10L-3_BC08766_N01	15.334	604	3337	0.157793	10574	0	MK1	10L	Pu	C17	12288	0.581048	AST	AST1
		MK-002-10L-3#MK-002-10L-3_BC08836_N01	15.7	777	4174	0.198554	10511	0	MK1	10L	Pu	C17	15393	0.732233	AST	AST1
		MK-002-10L-3#MK-002-10L-3_BC08804_N01	13.195	673	3733	0.177677	10505	0	MK1	10L	Pu	C16	14195	0.675631	AST	AST5
		MK-002-10L-3#MK-002-10L-3_BC08834_N01	13.899	737	4194	0.199676	10502	0	MK1	10L	Pu	C17	14243	0.678109	AST	AST1
		MK-002-10L-3#MK-002-10L-3_BC08580_N01	11.207	532	3285	0.156967	10464	0	MK1	10L	Pu	C16	12684	0.606078	AST	AST5
		MK-002-10L-3#MK-002-10L-3_BC08827_N01	16.701	641	3692	0.176803	10441	0	MK1	10L	Pu	C17	13643	0.653338	AST	AST1
		MK-002-10L-3#MK-002-10L-3_BC08854_N01	16.018	728	3837	0.183888	10433	0	MK1	10L	Pu	C17	14891	0.713649	AST	AST1
		MK-002-10L-3#MK-002-10L-3_BC08851_N01	10.912	529	2807	0.134667	10422	0	MK1	10L	Pu	C17	11967	0.574122	AST	AST1
		MK-002-10L-3#MK-002-10L-3_BC08849_N01	18.754	644	3227	0.154832	10421	0	MK1	10L	Pu	C17	13518	0.648594	AST	AST1
		MK-002-10L-3#MK-002-10L-3_BC08808_N01	9.76	414	2597	0.125205	10371	0	MK1	10L	Pu	C17	12008	0.578922	AST	AST1
		MK-002-10L-3#MK-002-10L-3_BC08772_N01	12.715	610	3524	0.170637	10326	0	MK1	10L	Pu	C17	13496	0.653496	AST	AST1
		MK-002-10L-3#MK-002-10L-3_BC08864_N01	15.664	617	3464	0.168778	10262	0	MK1	10L	Pu	C17	12779	0.622637	AST	AST1
		MK-002-10L-3#MK-002-10L-3_BC08846_N01	11.129	444	2785	0.136146	10228	0	MK1	10L	Pu	C16	11937	0.583545	AST	AST5
		MK-002-10L-3#MK-002-10L-3_BC08814_N01	16.477	674	3477	0.170224	10213	0	MK1	10L	Pu	C17	13559	0.663811	AST	AST1
		MK-002-10L-3#MK-002-10L-3_BC08941_N01	20.453	723	3794	0.185744	10213	0	MK1	10L	Pu	C17	14431	0.706502	AST	AST1
		MK-002-10L-3#MK-002-10L-3_BC08888_N01	14.204	581	3327	0.163008	10205	0	MK1	10L	Pu	C17	12291	0.602205	AST	AST1
		MK-002-10L-3#MK-002-10L-3_BC08928_N01	10.386	535	2948	0.144581	10195	0	MK1	10L	Pu	C17	12300	0.603237	AST	AST1
		MK-002-10L-3#MK-002-10L-3_BC08935_N01	13.39	568	3071	0.15085	10179	0	MK1	10L	Pu	C17	12020	0.590431	AST	AST1
		MK-002-10L-3#MK-002-10L-3_BC08948_N01	11.005	578	3287	0.16146	10179	0	MK1	10L	Pu	C17	13384	0.657432	AST	AST1
		MK-002-10L-3#MK-002-10L-3_BC08953_N01	14.184	616	3427	0.168918	10144	0	MK1	10L	Pu	C17	13330	0.657039	AST	AST1
		MK-002-10L-3#MK-002-10L-3_BC08959_N01	12.813	550	3301	0.162868	10134	0	MK1	10L	Pu	C17	12781	0.6306	AST	AST1
		MK-002-10L-3#MK-002-10L-3_BC08998_N01	21.212	632	3409	0.168729	10102	0	MK1	10L	Pu	C16	12991	0.642991	AST	AST1
		MK-002-10L-3#MK-002-10L-3_BC09013_N01	14.739	655	3336	0.165378	10086	0	MK1	10L	Pu	C17	12665	0.62785	AST	AST1
		MK-002-10L-3#MK-002-10L-3_BC08997_N01	13.173	612	3576	0.177328	10083	0	MK1	10L	Pu	C17	13339	0.66146	AST	AST1
		MK-002-10L-3#MK-002-10L-3_BC08991_N01	15.238	631	3458	0.171869	10060	0	MK1	10L	Pu	C17	13079	0.65005	AST	AST1
		MK-002-10L-3#MK-002-10L-3_BC08987_N01	12.741	637	3584	0.178326	10049	0	MK1	10L	Pu	C17	13957	0.694447	AST	AST1
		MK-002-10L-3#MK-002-10L-3_BC09006_N01	12.077	616	3309	0.164873	10035	0	MK1	10L	Pu	C17	13030	0.649228	AST	AST1
		MK-002-10L-3#MK-002-10L-3_BC08288_N01	12.955	543	3340	0.166783	10013	0	MK1	10L	Pu	C17	12394	0.618895	AST	AST1
		MK-002-10L-3#MK-002-10L-3_BC08911_N01	16.058	519	3004	0.15011	10006	0	MK1	10L	Pu	C17	11859	0.592594	AST	AST1
		MK-002-10L-3#MK-002-10L-3_BC09035_N01	16.411	605	3291	0.164682	9992	0	MK1	10L	Pu	C17	13392	0.670136	AST	AST1
		MK-002-10L-3#MK-002-10L-3_BC09034_N01	12.7	481	2850	0.142643	9990	0	MK1	10L	Pu	C17	12018	0.601502	AST	AST1
		MK-002-10L-3#MK-002-10L-3_BC09001_N01	14.304	614	3384	0.169624	9975	0	MK1	10L	Pu	C17	13561	0.679749	AST	AST1
		MK-002-10L-3#MK-002-10L-3_BC09011_N01	17.345	727	3776	0.189596	9958	0	MK1	10L	Pu	C16	13564	0.68106	AST	AST2
		MK-002-10L-3#MK-002-10L-3_BC09060_N01	10.236	336	2107	0.107161	9831	0	MK1	10L	Pu	C17	9398	0.477978	AST	AST1
		MK-002-10L-3#MK-002-10L-3_BC09118_N01	15.977	589	3132	0.160025	9786	0	MK1	10L	Pu	C17	12811	0.654558	AST	AST1
		MK-002-10L-3#MK-002-10L-3_BC09121_N01	9.471	440	2727	0.139947	9743	0	MK1	10L	Pu	C17	10960	0.562455	AST	AST1
		MK-002-10L-3#MK-002-10L-3_BC09050_N01	10.705	519	2909	0.149409	9735	0	MK1	10L	Pu	C16	11522	0.591782	AST	AST5
		MK-002-10L-3#MK-002-10L-3_BC09137_N01	14.471	570	3296	0.170336	9675	0	MK1	10L	Pu	C17	12631	0.652765	AST	AST1
		MK-002-10L-3#MK-002-10L-3_BC09090_N01	10.001	399	2394	0.12408	9647	0	MK1	10L	Pu	C17	10318	0.534778	AST	AST1
		MK-002-10L-3#MK-002-10L-3_BC09177_N01	11.182	480	2959	0.153619	9631	0	MK1	10L	Pu	C17	12082	0.627245	AST	AST1
		MK-002-10L-3#MK-002-10L-3_BC09176_N01	13.987	558	3081	0.160636	9590	0	MK1	10L	Pu	C17	11807	0.615589	AST	AST1
		MK-002-10L-3#MK-002-10L-3_BC09197_N01	15.347	651	3438	0.179399	9582	0	MK1	10L	Pu	C17	13495	0.704185	AST	AST1
		MK-002-10L-3#MK-002-10L-3_BC09236_N01	10.428	574	3238	0.170601	9490	0	MK1	10L	Pu	C17	12161	0.640727	AST	AST1
		MK-002-10L-3#MK-002-10L-3_BC09241_N01	18.564	600	3138	0.165332	9490	0	MK1	10L	Pu	C17	11766	0.619916	AST	AST1
		MK-002-10L-3#MK-002-10L-3_BC09192_N01	14.635	643	3326	0.175663	9467	0	MK1	10L	Pu	C17	11885	0.627707	AST	AST1
		MK-002-10L-3#MK-002-10L-3_BC09223_N01	12.597	598	3362	0.178034	9442	0	MK1	10L	Pu	C16	12385	0.655846	AST	AST1
		MK-002-10L-3#MK-002-10L-3_BC09233_N01	13.706	616	3386	0.179305	9442	0	MK1	10L	Pu	C17	12668	0.670832	AST	AST1
		MK-002-10L-3#MK-002-10L-3_BC08585_N01	11.855	449	2817	0.149729	9407	0	MK1	10L	Pu	C16	11658	0.619645	AST	AST5
		MK-002-10L-3#MK-002-10L-3_BC09264_N01	13.527	567	3076	0.163913	9383	0	MK1	10L	Pu	C17	12676	0.675477	AST	AST1
		MK-002-10L-3#MK-002-10L-3_BC09169_N01	13.338	586	2976	0.159093	9353	0	MK1	10L	Pu	C17	11898	0.636053	AST	AST1
		MK-002-10L-3#MK-002-10L-3_BC09073_N01	11.808	483	2860	0.152908	9352	0	MK1	10L	Pu	C17	11179	0.59768	AST	AST1
		MK-002-10L-3#MK-002-10L-3_BC09281_N01	14.736	640	3418	0.182781	9350	0	MK1	10L	Pu	C17	12868	0.688128	AST	AST1
		MK-002-10L-3#MK-002-10L-3_BC09293_N01	17.151	537	2825	0.15107	9350	0	MK1	10L	Pu	C17	11515	0.615775	AST	AST1
		MK-002-10L-3#MK-002-10L-3_BC09135_N01	15.998	614	3416	0.183538	9306	0	MK1	10L	Pu	C17	12805	0.687997	AST	AST1
		MK-002-10L-3#MK-002-10L-3_BC09319_N01	11.987	569	3156	0.169714	9298	0	MK1	10L	Pu	C17	12996	0.69886	AST	AST1
		MK-002-10L-3#MK-002-10L-3_BC09300_N01	14.179	580	3283	0.176829	9283	0	MK1	10L	Pu	C17	11963	0.64435	AST	AST1
		MK-002-10L-3#MK-002-10L-3_BC09336_N01	15.143	650	3402	0.184151	9237	0	MK1	10L	Pu	C17	12751	0.690213	AST	AST5
		MK-002-10L-3#MK-002-10L-3_BC09304_N01	12.775	529	3030	0.165195	9171	0	MK1	10L	Pu	C17	11900	0.648784	AST	AST1
		MK-002-10L-3#MK-002-10L-3_BC09390_N01	18.679	632	3538	0.194931	9075	0	MK1	10L	Pu	C17	13047	0.718843	AST	AST1
		MK-002-10L-3#MK-002-10L-3_BC09377_N01	16.91	538	3030	0.167145	9064	0	MK1	10L	Pu	C17	12216	0.673875	AST	AST1
		MK-002-10L-3#MK-002-10L-3_BC09399_N01	14.905	557	3156	0.174191	9059	0	MK1	10L	Pu	C17	11950	0.659565	AST	AST1
		MK-002-10L-3#MK-002-10L-3_BC09415_N01	16.876	571	3095	0.171563	9020	0	MK1	10L	Pu	C17	11996	0.664967	AST	AST1
		MK-002-10L-3#MK-002-10L-3_BC09384_N01	12.668	531	2994	0.166611	8985	0	MK1	10L	Pu	C17	11479	0.638787	AST	AST1
		MK-002-10L-3#MK-002-10L-3_BC09332_N01	13.96	423	2473	0.138079	8955	0	MK1	10L	Pu	C17	10718	0.598437	AST	AST5
		MK-002-10L-3#MK-002-10L-3_BC09178_N01	13.263	576	3245	0.182735	8879	0	MK1	10L	Pu	C17	10784	0.607276	AST	AST1
		MK-002-10L-3#MK-002-10L-3_BC09324_N01	15.132	512	2746	0.155089	8853	0	MK1	10L	Pu	C17	10749	0.607082	AST	AST1
		MK-002-10L-3#MK-002-10L-3_BC09265_N01	11.077	358	2351	0.134574	8735	0	MK1	10L	Pu	C17	9428	0.539668	AST	AST1
		MK-002-10L-3#MK-002-10L-3_BC08774_N01	18.074	502	2910	0.168053	8658	0	MK1	10L	Pu	C17	10572	0.610534	AST	AST1
		MK-003-12L-5#MK-003-12L-5_BC00129_N02	11.377	5458	30596	0.161665	94628	0	MK2	12L	Amy	C17	118706	0.627225	AST	AST4
		MK-003-12L-5#MK-003-12L-5_BC01728_N04	11.777	5103	28384	0.15879	89376	0	MK2	12L	Amy	C17	113319	0.633945	AST	AST4
		MK-003-12L-5#MK-003-12L-5_BC00156_N02	8.86	3539	21642	0.125861	85976	0	MK2	12L	Amy	C15	98266	0.571473	AST	AST4
		MK-003-12L-5#MK-003-12L-5_BC00081_N02	12.435	4741	25749	0.152215	84581	0	MK2	12L	Amy	C17	108783	0.64307	AST	AST4
		MK-003-12L-5#MK-003-12L-5_BC00158_N02	10.659	4048	24756	0.153218	80787	0	MK2	12L	Amy	C24	92729	0.57391	AST	AST6
		MK-003-12L-5#MK-003-12L-5_BC00172_N02	11.474	4392	26203	0.163464	80149	0	MK2	12L	Amy	C15	96687	0.60317	AST	AST6
		MK-003-12L-5#MK-003-12L-5_BC01039_N03	12.257	4797	26243	0.163769	80122	0	MK2	12L	Amy	C15	101341	0.632417	AST	AST6
		MK-003-12L-5#MK-003-12L-5_BC00951_N05	11.248	4402	25023	0.156593	79898	0	MK2	12L	Amy	C17	99867	0.624966	AST	AST4
		MK-003-12L-5#MK-003-12L-5_BC01767_N05	12.306	4636	25698	0.162679	78984	0	MK2	12L	Amy	C15	99586	0.630419	AST	AST6
		MK-003-12L-5#MK-003-12L-5_BC00069_N02	9.425	3465	20866	0.135218	77157	0	MK2	12L	Amy	C17	91649	0.593912	AST	AST4
		MK-003-12L-5#MK-003-12L-5_BC00139_N02	13.264	4173	22665	0.152637	74245	0	MK2	12L	Amy	C17	91791	0.618163	AST	AST4
		MK-003-12L-5#MK-003-12L-5_BC02422_N05	8.463	2966	18383	0.12442	73875	0	MK2	12L	Amy	C15	79333	0.536941	AST	AST6
		MK-003-12L-5#MK-003-12L-5_BC00013_N01	11.438	3997	23081	0.156802	73599	0	MK2	12L	Amy	C15	92711	0.629839	AST	AST6
		MK-003-12L-5#MK-003-12L-5_BC00380_N02	8.794	3073	18584	0.129039	72009	0	MK2	12L	Amy	C17	82219	0.570894	AST	AST4
		MK-003-12L-5#MK-003-12L-5_BC02903_N05	8.516	2275	13993	0.101206	69131	0	MK2	12L	Amy	C17	65122	0.471004	AST	AST1
		MK-003-12L-5#MK-003-12L-5_BC00693_N03	10.288	3164	18620	0.135119	68902	0	MK2	12L	Amy	C17	81272	0.589765	AST	AST4
		MK-003-12L-5#MK-003-12L-5_BC00180_N03	10.682	3528	19817	0.144109	68757	0	MK2	12L	Amy	C17	83247	0.605371	AST	AST4
		MK-003-12L-5#MK-003-12L-5_BC00663_N02	8.282	2154	14134	0.103067	68567	0	MK2	12L	Amy	C15	68492	0.499453	AST	AST6
		MK-003-12L-5#MK-003-12L-5_BC01444_N03	10.785	3415	20116	0.146759	68534	0	MK2	12L	Amy	C17	82752	0.60373	AST	AST4
		MK-003-12L-5#MK-003-12L-5_BC00350_N02	15.042	4140	21754	0.160833	67629	0	MK2	12L	Amy	C17	89766	0.663665	AST	AST4
		MK-003-12L-5#MK-003-12L-5_BC00232_N02	7.921	2560	16049	0.119581	67105	0	MK2	12L	Amy	C17	74758	0.557023	AST	AST4
		MK-003-12L-5#MK-003-12L-5_BC00032_N01	12.161	3476	19592	0.147936	66218	0	MK2	12L	Amy	C15	80064	0.604549	AST	AST6
		MK-003-12L-5#MK-003-12L-5_BC00034_N01	8.979	2630	16475	0.124603	66110	0	MK2	12L	Amy	C17	77989	0.589843	AST	AST4
		MK-003-12L-5#MK-003-12L-5_BC00518_N02	12.001	3194	18846	0.143235	65787	0	MK2	12L	Amy	C15	75889	0.576778	AST	AST6
		MK-003-12L-5#MK-003-12L-5_BC00076_N02	9.012	2767	17863	0.136056	65646	0	MK2	12L	Amy	C15	71837	0.547154	AST	AST6
		MK-003-12L-5#MK-003-12L-5_BC00041_N01	11.857	3934	21922	0.169599	64629	0	MK2	12L	Amy	C15	77560	0.60004	AST	AST6
		MK-003-12L-5#MK-003-12L-5_BC01177_N03	9.118	2330	14474	0.114008	63478	0	MK2	12L	Amy	C15	64850	0.510807	AST	AST6
		MK-003-12L-5#MK-003-12L-5_BC00054_N01	7.755	2056	12803	0.105305	60790	0	MK2	12L	Amy	C17	59467	0.489118	AST	AST4
		MK-003-12L-5#MK-003-12L-5_BC00472_N02	15.361	3708	19128	0.157432	60750	0	MK2	12L	Amy	C17	77248	0.635786	AST	AST4
		MK-003-12L-5#MK-003-12L-5_BC00064_N01	11.578	3280	18724	0.155598	60168	0	MK2	12L	Amy	C17	75594	0.628191	AST	AST4
		MK-003-12L-5#MK-003-12L-5_BC00934_N02	9.778	2474	14257	0.119702	59552	0	MK2	12L	Amy	C15	61274	0.514458	AST	AST6
		MK-003-12L-5#MK-003-12L-5_BC00067_N01	10.089	2313	14155	0.119377	59287	0	MK2	12L	Amy	C15	60909	0.513679	AST	AST6
		MK-003-12L-5#MK-003-12L-5_BC02108_N03	11.088	3315	18698	0.158552	58965	0	MK2	12L	Amy	C15	73020	0.619181	AST	AST6
		MK-003-12L-5#MK-003-12L-5_BC01902_N04	11.45	3238	17903	0.152569	58672	0	MK2	12L	Amy	C17	71747	0.611425	AST	AST4
		MK-003-12L-5#MK-003-12L-5_BC00074_N01	11.181	3004	17672	0.151268	58413	0	MK2	12L	Amy	C15	67612	0.578741	AST	AST6
		MK-003-12L-5#MK-003-12L-5_BC01795_N03	11.12	2965	16835	0.145393	57895	0	MK2	12L	Amy	C15	68217	0.589144	AST	AST6
		MK-003-12L-5#MK-003-12L-5_BC00930_N02	13.511	3589	18885	0.164206	57504	0	MK2	12L	Amy	C17	76632	0.666319	AST	AST4
		MK-003-12L-5#MK-003-12L-5_BC01457_N02	6.54	1582	11477	0.101094	56764	0	MK2	12L	Amy	C24	61796	0.544324	AST	AST6
		MK-003-12L-5#MK-003-12L-5_BC02926_N03	12.193	3399	19222	0.169461	56715	0	MK2	12L	Amy	C15	73769	0.650348	AST	AST6
		MK-003-12L-5#MK-003-12L-5_BC01169_N04	11.212	2984	17369	0.153214	56682	0	MK2	12L	Amy	C17	70391	0.620929	AST	AST4
		MK-003-12L-5#MK-003-12L-5_BC00103_N01	10.671	2592	15618	0.140685	55507	0	MK2	12L	Amy	C15	63842	0.575081	AST	AST6
		MK-003-12L-5#MK-003-12L-5_BC01448_N02	14.423	3802	20185	0.182165	55403	0	MK2	12L	Amy	C17	72268	0.652203	AST	AST4
		MK-003-12L-5#MK-003-12L-5_BC01265_N02	10.943	2520	15089	0.137298	54950	0	MK2	12L	Amy	C17	61280	0.557598	AST	AST4
		MK-003-12L-5#MK-003-12L-5_BC01148_N02	13.963	3850	20369	0.185747	54830	0	MK2	12L	Amy	C17	73718	0.672241	AST	AST4
		MK-003-12L-5#MK-003-12L-5_BC03620_N05	10.778	2727	15450	0.141191	54713	0	MK2	12L	Amy	C17	65224	0.596056	AST	AST4
		MK-003-12L-5#MK-003-12L-5_BC00114_N01	9.917	2439	14726	0.134777	54631	0	MK2	12L	Amy	C15	62209	0.569356	AST	AST6
		MK-003-12L-5#MK-003-12L-5_BC01458_N02	7.95	1642	10383	0.0959541	54104	0	MK2	12L	Amy	C17	49375	0.456297	AST	AST1
		MK-003-12L-5#MK-003-12L-5_BC00401_N02	13.631	3311	17661	0.163262	54088	0	MK2	12L	Amy	C17	69162	0.639347	AST	AST4
		MK-003-12L-5#MK-003-12L-5_BC00987_N02	10.808	2396	13712	0.126763	54085	0	MK2	12L	Amy	C17	60206	0.556587	AST	AST4
		MK-003-12L-5#MK-003-12L-5_BC01773_N04	10.559	2986	17313	0.160549	53918	0	MK2	12L	Amy	C17	70276	0.651693	AST	AST4
		MK-003-12L-5#MK-003-12L-5_BC00121_N01	11.01	2630	15180	0.141639	53587	0	MK2	12L	Amy	C17	63568	0.593129	AST	AST4
		MK-003-12L-5#MK-003-12L-5_BC00131_N01	11.179	2450	14292	0.135492	52741	0	MK2	12L	Amy	C15	61512	0.583152	AST	AST6
		MK-003-12L-5#MK-003-12L-5_BC00135_N01	10.415	2451	14724	0.139991	52589	0	MK2	12L	Amy	C15	64022	0.608701	AST	AST6
		MK-003-12L-5#MK-003-12L-5_BC01307_N03	10.251	2169	12976	0.123909	52361	0	MK2	12L	Amy	C17	57607	0.550095	AST	AST4
		MK-003-12L-5#MK-003-12L-5_BC01460_N02	9.055	2108	13292	0.12755	52105	0	MK2	12L	Amy	C15	58727	0.563545	AST	AST6
		MK-003-12L-5#MK-003-12L-5_BC01240_N02	10.138	2565	14818	0.147446	50249	0	MK2	12L	Amy	C17	62127	0.618191	AST	AST4
		MK-003-12L-5#MK-003-12L-5_BC02326_N02	10.584	2261	13129	0.1322	49656	0	MK2	12L	Amy	C17	58618	0.590241	AST	AST4
		MK-003-12L-5#MK-003-12L-5_BC01546_N02	15.081	2856	15347	0.155991	49192	0	MK2	12L	Amy	C17	61781	0.627958	AST	AST4
		MK-003-12L-5#MK-003-12L-5_BC03361_N04	9.228	2386	13862	0.142801	48536	0	MK2	12L	Amy	C17	58197	0.599524	AST	AST4
		MK-003-12L-5#MK-003-12L-5_BC00226_N01	11.528	2544	14695	0.152081	48313	0	MK2	12L	Amy	C15	57281	0.592811	AST	AST6
		MK-003-12L-5#MK-003-12L-5_BC02775_N03	13.124	2830	15569	0.162873	47795	0	MK2	12L	Amy	C15	59019	0.617418	AST	AST6
		MK-003-12L-5#MK-003-12L-5_BC00231_N01	12.443	2501	14237	0.150062	47437	0	MK2	12L	Amy	C17	58404	0.615595	AST	AST4
		MK-003-12L-5#MK-003-12L-5_BC00237_N01	11.185	2457	13800	0.145551	47406	0	MK2	12L	Amy	C17	59614	0.62876	AST	AST4
		MK-003-12L-5#MK-003-12L-5_BC02331_N04	9.693	2281	13206	0.139625	47291	0	MK2	12L	Amy	C17	54893	0.580375	AST	AST4
		MK-003-12L-5#MK-003-12L-5_BC02387_N02	11.118	2274	13456	0.146449	45941	0	MK2	12L	Amy	C15	56626	0.61629	AST	AST6
		MK-003-12L-5#MK-003-12L-5_BC01955_N02	9.981	2006	12497	0.136789	45680	0	MK2	12L	Amy	C15	54240	0.593695	AST	AST6
		MK-003-12L-5#MK-003-12L-5_BC00999_N02	13.695	2476	13523	0.148038	45674	0	MK2	12L	Amy	C17	55114	0.603341	AST	AST4
		MK-003-12L-5#MK-003-12L-5_BC00313_N01	12.89	2428	13895	0.152995	45410	0	MK2	12L	Amy	C15	53630	0.590509	AST	AST6
		MK-003-12L-5#MK-003-12L-5_BC00331_N01	14.391	2362	12629	0.139667	45211	0	MK2	12L	Amy	C17	54847	0.606567	AST	AST4
		MK-003-12L-5#MK-003-12L-5_BC00325_N01	12.836	2580	14827	0.164012	45201	0	MK2	12L	Amy	C15	57560	0.636712	AST	AST6
		MK-003-12L-5#MK-003-12L-5_BC01038_N02	6.119	927	6485	0.0722337	44889	0	MK2	12L	Amy	C17	34412	0.383301	AST	AST1
		MK-003-12L-5#MK-003-12L-5_BC00372_N01	10.503	2615	14970	0.168282	44479	0	MK2	12L	Amy	C17	57777	0.649486	AST	AST4
		MK-003-12L-5#MK-003-12L-5_BC02526_N02	7.722	1439	9745	0.110135	44241	0	MK2	12L	Amy	C15	44254	0.500147	AST	AST6
		MK-003-12L-5#MK-003-12L-5_BC00367_N01	12.282	2847	15227	0.172697	44086	0	MK2	12L	Amy	C17	58589	0.664485	AST	AST4
		MK-003-12L-5#MK-003-12L-5_BC00428_N01	10.599	1884	11102	0.129015	43026	0	MK2	12L	Amy	C15	45532	0.529122	AST	AST6
		MK-003-12L-5#MK-003-12L-5_BC04863_N04	13.861	2443	13409	0.155893	43007	0	MK2	12L	Amy	C15	52882	0.614807	AST	AST6
		MK-003-12L-5#MK-003-12L-5_BC01898_N02	11.074	1935	11263	0.131534	42814	0	MK2	12L	Amy	C17	49782	0.581375	AST	AST4
		MK-003-12L-5#MK-003-12L-5_BC00411_N01	10.786	2097	12181	0.142752	42665	0	MK2	12L	Amy	C15	51908	0.608321	AST	AST6
		MK-003-12L-5#MK-003-12L-5_BC00884_N02	6.509	1111	7806	0.0916563	42583	0	MK2	12L	Amy	C17	40423	0.474638	AST	AST1
		MK-003-12L-5#MK-003-12L-5_BC02361_N02	9.901	1875	10662	0.125347	42530	0	MK2	12L	Amy	C17	50087	0.588843	AST	AST4
		MK-003-12L-5#MK-003-12L-5_BC02671_N02	14.825	2493	13522	0.161847	41774	0	MK2	12L	Amy	C17	53221	0.637011	AST	AST4
		MK-003-12L-5#MK-003-12L-5_BC03227_N04	13.349	2528	13505	0.162257	41616	0	MK2	12L	Amy	C17	53857	0.647071	AST	AST4
		MK-003-12L-5#MK-003-12L-5_BC01952_N02	9.394	1836	11372	0.137409	41380	1.23153	MK2	12L	Amy	C15	48338	0.584074	AST	AST6
		MK-003-12L-5#MK-003-12L-5_BC00535_N01	12.342	1957	11060	0.134606	41083	0	MK2	12L	Amy	C17	46042	0.560353	AST	AST4
		MK-003-12L-5#MK-003-12L-5_BC01563_N02	10.604	1976	11445	0.139904	40903	0	MK2	12L	Amy	C15	48007	0.58684	AST	AST6
		MK-003-12L-5#MK-003-12L-5_BC03793_N04	10.255	1740	10609	0.130169	40751	0	MK2	12L	Amy	C17	46298	0.56806	AST	AST4
		MK-003-12L-5#MK-003-12L-5_BC02730_N02	10.799	1767	10338	0.126996	40702	0	MK2	12L	Amy	C15	46173	0.567208	AST	AST6
		MK-003-12L-5#MK-003-12L-5_BC01252_N02	12.027	2393	12936	0.159036	40670	1.23153	MK2	12L	Amy	C15	49599	0.609774	AST	AST6
		MK-003-12L-5#MK-003-12L-5_BC01247_N02	8.812	1642	10399	0.127981	40627	0	MK2	12L	Amy	C17	45520	0.560219	AST	AST6
		MK-003-12L-5#MK-003-12L-5_BC00547_N01	12.064	2047	11705	0.144649	40460	0	MK2	12L	Amy	C17	49561	0.612469	AST	AST4
		MK-003-12L-5#MK-003-12L-5_BC04288_N03	7.718	877	5544	0.0685613	40431	0	MK2	12L	Amy	C17	30190	0.373352	AST	AST1
		MK-003-12L-5#MK-003-12L-5_BC02368_N02	8.648	1629	9854	0.123237	39980	0	MK2	12L	Amy	C24	42379	0.530003	AST	AST6
		MK-003-12L-5#MK-003-12L-5_BC00607_N01	11.803	2122	12085	0.151396	39912	0	MK2	12L	Amy	C17	48956	0.613299	AST	AST4
		MK-003-12L-5#MK-003-12L-5_BC00631_N01	10.748	2171	12186	0.15505	39297	0	MK2	12L	Amy	C17	48598	0.618342	AST	AST6
		MK-003-12L-5#MK-003-12L-5_BC01949_N02	10.717	1851	10939	0.139297	39265	0	MK2	12L	Amy	C17	46945	0.597797	AST	AST4
		MK-003-12L-5#MK-003-12L-5_BC00683_N01	8.144	1493	9755	0.12461	39142	0	MK2	12L	Amy	C15	44271	0.565518	AST	AST6
		MK-003-12L-5#MK-003-12L-5_BC01261_N02	13.278	2320	12986	0.166121	39086	0	MK2	12L	Amy	C15	51727	0.661708	AST	AST6
		MK-003-12L-5#MK-003-12L-5_BC00709_N01	10.538	1804	10382	0.13401	38736	0	MK2	12L	Amy	C17	43427	0.560551	AST	AST4
		MK-003-12L-5#MK-003-12L-5_BC03268_N02	11.962	2374	13070	0.169025	38663	0	MK2	12L	Amy	C17	51213	0.6623	AST	AST4
		MK-003-12L-5#MK-003-12L-5_BC01765_N02	14.438	2078	10985	0.144194	38091	0	MK2	12L	Amy	C17	42764	0.56134	AST	AST4
		MK-003-12L-5#MK-003-12L-5_BC00786_N01	13.19	1905	10301	0.137149	37554	0	MK2	12L	Amy	C15	42049	0.559847	AST	AST6
		MK-003-12L-5#MK-003-12L-5_BC03275_N02	11.116	1757	10187	0.14017	36338	0	MK2	12L	Amy	C17	44113	0.606982	AST	AST4
		MK-003-12L-5#MK-003-12L-5_BC02149_N02	8.939	1580	9977	0.137322	36327	0	MK2	12L	Amy	C15	42711	0.587869	AST	AST6
		MK-003-12L-5#MK-003-12L-5_BC01518_N02	9.23	1664	9857	0.136406	36131	0	MK2	12L	Amy	C17	44118	0.610528	AST	AST4
		MK-003-12L-5#MK-003-12L-5_BC02838_N02	7.835	1555	9597	0.133329	35990	0	MK2	12L	Amy	C17	40425	0.561614	AST	AST4
[truncated: 166,608 more rows]
